# Supplementary material for: Direct measurement of the Criegee intermediate CH2OO in ozonolysis of ethene
Source: Nat Commun. 2025 Jul 15;16:6515. doi: 10.1038/s41467-025-61739-5 (PMC12264038; doi:10.1038/s41467-025-61739-5)
Supplement: Supplementary file 4 — Source Data [file 41467_2025_61739_MOESM4_ESM.xlsx]

## Sheet: Fig.1 CH2OO Cross Sections
Fig.1 CH2OO Cross Sections
Wavelength	Cross section in this work
nm	cm^(-2)
363	9.67166e-18
363.01	9.41283e-18
363.02	9.48214e-18
363.03	9.51957e-18
363.04	9.4862e-18
363.05	9.7508e-18
363.06	9.34267e-18
363.07	9.56492e-18
363.08	9.46353e-18
363.09	9.54225e-18
363.1	9.5461e-18
363.11	9.45155e-18
363.12	9.60727e-18
363.13	9.51722e-18
363.14	9.61668e-18
363.15	9.3508e-18
363.16	9.76321e-18
363.17	9.44471e-18
363.18	9.59465e-18
363.19	9.65155e-18
363.2	9.38246e-18
363.21	9.72813e-18
363.22	9.49818e-18
363.23	9.48021e-18
363.24	9.6892e-18
363.25	9.42695e-18
363.26	9.46118e-18
363.27	9.70374e-18
363.28	9.53005e-18
363.29	9.49668e-18
363.3	9.77412e-18
363.31	9.50353e-18
363.32	9.73754e-18
363.33	9.51123e-18
363.34	9.73497e-18
363.35	9.55551e-18
363.36	9.63743e-18
363.37	9.48449e-18
363.38	9.72813e-18
363.39	9.4169e-18
363.4	9.81455e-18
363.41	9.43337e-18
363.42	9.78182e-18
363.43	9.40128e-18
363.44	9.7123e-18
363.45	9.55743e-18
363.46	9.4e-18
363.47	9.72342e-18
363.48	9.43508e-18
363.49	9.87401e-18
363.5	9.46374e-18
363.51	9.85412e-18
363.52	9.53048e-18
363.53	9.63102e-18
363.54	9.89412e-18
363.55	9.46952e-18
363.56	9.74995e-18
363.57	9.77925e-18
363.58	9.34011e-18
363.59	9.8385e-18
363.6	9.47893e-18
363.61	9.71529e-18
363.62	9.66802e-18
363.63	9.59102e-18
363.64	9.89668e-18
363.65	9.56107e-18
363.66	9.60492e-18
363.67	9.90717e-18
363.68	9.46225e-18
363.69	9.6661e-18
363.7	9.87166e-18
363.71	9.48342e-18
363.72	9.87679e-18
363.73	9.38866e-18
363.74	9.78096e-18
363.75	9.54567e-18
363.76	9.67551e-18
363.77	9.61176e-18
363.78	9.61561e-18
363.79	9.71465e-18
363.8	9.77647e-18
363.81	9.45455e-18
363.82	9.89219e-18
363.83	9.63401e-18
363.84	9.55422e-18
363.85	9.70011e-18
363.86	9.44556e-18
363.87	9.74759e-18
363.88	9.5031e-18
363.89	9.85326e-18
363.9	9.42995e-18
363.91	9.90567e-18
363.92	9.54267e-18
363.93	9.76898e-18
363.94	9.76257e-18
363.95	9.56064e-18
363.96	9.75102e-18
363.97	9.53797e-18
363.98	9.81904e-18
363.99	9.50075e-18
364	9.7662e-18
364.01	9.54524e-18
364.02	9.74567e-18
364.03	9.69989e-18
364.04	9.67444e-18
364.05	9.53005e-18
364.06	9.61198e-18
364.07	9.92642e-18
364.08	9.7446e-18
364.09	9.6015e-18
364.1	9.89604e-18
364.11	9.51893e-18
364.12	9.74481e-18
364.13	9.65112e-18
364.14	9.59594e-18
364.15	9.70695e-18
364.16	9.42781e-18
364.17	9.78396e-18
364.18	9.54952e-18
364.19	9.56107e-18
364.2	9.75529e-18
364.21	9.54567e-18
364.22	9.99016e-18
364.23	9.64941e-18
364.24	9.62225e-18
364.25	9.67743e-18
364.26	9.64877e-18
364.27	9.53626e-18
364.28	9.58481e-18
364.29	9.92599e-18
364.3	9.4261e-18
364.31	9.82802e-18
364.32	9.51487e-18
364.33	9.74845e-18
364.34	9.54973e-18
364.35	9.73198e-18
364.36	9.73155e-18
364.37	9.67251e-18
364.38	9.69519e-18
364.39	9.68321e-18
364.4	9.35166e-18
364.41	9.94802e-18
364.42	9.59016e-18
364.43	9.69155e-18
364.44	9.39037e-18
364.45	1e-17
364.46	9.66353e-18
364.47	9.63251e-18
364.48	9.63615e-18
364.49	9.42866e-18
364.5	9.91551e-18
364.51	9.51594e-18
364.52	9.8169e-18
364.53	9.4631e-18
364.54	9.88428e-18
364.55	9.45668e-18
364.56	9.81818e-18
364.57	9.76791e-18
364.58	9.68171e-18
364.59	9.72428e-18
364.6	9.52278e-18
364.61	9.98032e-18
364.62	9.58973e-18
364.63	9.75016e-18
364.64	9.75551e-18
364.65	9.54802e-18
364.66	9.95422e-18
364.67	9.48e-18
364.68	9.86332e-18
364.69	9.6954e-18
364.7	9.51187e-18
364.71	9.97583e-18
364.72	9.51572e-18
364.73	9.89797e-18
364.74	9.77604e-18
364.75	9.54717e-18
364.76	9.98545e-18
364.77	9.74674e-18
364.78	9.5769e-18
364.79	9.88193e-18
364.8	9.66417e-18
364.81	9.64235e-18
364.82	9.78011e-18
364.83	9.78289e-18
364.84	9.48813e-18
364.85	9.89626e-18
364.86	9.51615e-18
364.87	9.81283e-18
364.88	9.67893e-18
364.89	9.52492e-18
364.9	9.76492e-18
364.91	9.62995e-18
364.92	9.55936e-18
364.93	9.68898e-18
364.94	9.54481e-18
364.95	9.66332e-18
364.96	9.52235e-18
364.97	9.76385e-18
364.98	9.68513e-18
364.99	9.6323e-18
365	9.85561e-18
365.01	9.3754e-18
365.02	9.81112e-18
365.03	9.54524e-18
365.04	9.67294e-18
365.05	9.50503e-18
365.06	9.51743e-18
365.07	9.76342e-18
365.08	9.44299e-18
365.09	9.74738e-18
365.1	9.52813e-18
365.11	9.41176e-18
365.12	9.89305e-18
365.13	9.35401e-18
365.14	9.65027e-18
365.15	9.43636e-18
365.16	9.53561e-18
365.17	9.65711e-18
365.18	9.23658e-18
365.19	9.69048e-18
365.2	9.29198e-18
365.21	9.66995e-18
365.22	9.34717e-18
365.23	9.55765e-18
365.24	9.27914e-18
365.25	9.65048e-18
365.26	9.21647e-18
365.27	9.70353e-18
365.28	9.23337e-18
365.29	9.65305e-18
365.3	9.23872e-18
365.31	9.67273e-18
365.32	9.46353e-18
365.33	9.51872e-18
365.34	9.39914e-18
365.35	9.48342e-18
365.36	9.50011e-18
365.37	9.47914e-18
365.38	9.54866e-18
365.39	9.19615e-18
365.4	9.57476e-18
365.41	9.40193e-18
365.42	9.27679e-18
365.43	9.73882e-18
365.44	9.40128e-18
365.45	9.47786e-18
365.46	9.44471e-18
365.47	9.3707e-18
365.48	9.43401e-18
365.49	9.12086e-18
365.5	9.63807e-18
365.51	9.34973e-18
365.52	9.39037e-18
365.53	9.35979e-18
365.54	9.25882e-18
365.55	9.67679e-18
365.56	9.18588e-18
365.57	9.46267e-18
365.58	9.20214e-18
365.59	9.33989e-18
365.6	9.58845e-18
365.61	9.14332e-18
365.62	9.48021e-18
365.63	9.15551e-18
365.64	9.54759e-18
365.65	9.10524e-18
365.66	9.54952e-18
365.67	9.12877e-18
365.68	9.50567e-18
365.69	9.12235e-18
365.7	9.5707e-18
365.71	9.04235e-18
365.72	9.56235e-18
365.73	9.17476e-18
365.74	9.41925e-18
365.75	9.18524e-18
365.76	9.44171e-18
365.77	9.11872e-18
365.78	9.43422e-18
365.79	9.1138e-18
365.8	9.39187e-18
365.81	9.34353e-18
365.82	9.02866e-18
365.83	9.40578e-18
365.84	9.14289e-18
365.85	9.48364e-18
365.86	9.0062e-18
365.87	9.43273e-18
365.88	9.05519e-18
365.89	9.18332e-18
365.9	9.20064e-18
365.91	9.10631e-18
365.92	9.2415e-18
365.93	8.99422e-18
365.94	9.34995e-18
365.95	8.98824e-18
365.96	9.43872e-18
365.97	9.00385e-18
365.98	9.15401e-18
365.99	9.06396e-18
366	9.09904e-18
366.01	9.30909e-18
366.02	8.93412e-18
366.03	9.29305e-18
366.04	8.8723e-18
366.05	9.26759e-18
366.06	8.95465e-18
366.07	9.11337e-18
366.08	8.99123e-18
366.09	9.02182e-18
366.1	9.09476e-18
366.11	9.01433e-18
366.12	9.01604e-18
366.13	8.80021e-18
366.14	9.17668e-18
366.15	8.88749e-18
366.16	8.90545e-18
366.17	9.14588e-18
366.18	8.84471e-18
366.19	9.03401e-18
366.2	8.93497e-18
366.21	9.04128e-18
366.22	8.80043e-18
366.23	9.11701e-18
366.24	8.79636e-18
366.25	9.05861e-18
366.26	8.68107e-18
366.27	9.09497e-18
366.28	8.72684e-18
366.29	9.05048e-18
366.3	8.90011e-18
366.31	8.69711e-18
366.32	9.0216e-18
366.33	8.88877e-18
366.34	8.66289e-18
366.35	8.86481e-18
366.36	8.8323e-18
366.37	8.78524e-18
366.38	8.87123e-18
366.39	8.76107e-18
366.4	8.77561e-18
366.41	8.82973e-18
366.42	8.77711e-18
366.43	8.82225e-18
366.44	8.77369e-18
366.45	8.68406e-18
366.46	8.78973e-18
366.47	8.71123e-18
366.48	8.71765e-18
366.49	8.75294e-18
366.5	8.77262e-18
366.51	8.72385e-18
366.52	8.72193e-18
366.53	8.6815e-18
366.54	8.65583e-18
366.55	8.7585e-18
366.56	8.75102e-18
366.57	8.66952e-18
366.58	8.68043e-18
366.59	8.64428e-18
366.6	8.60963e-18
366.61	8.58417e-18
366.62	8.58439e-18
366.63	8.67743e-18
366.64	8.60706e-18
366.65	8.66096e-18
366.66	8.62417e-18
366.67	8.64214e-18
366.68	8.63893e-18
366.69	8.56107e-18
366.7	8.57668e-18
366.71	8.59743e-18
366.72	8.61989e-18
366.73	8.54503e-18
366.74	8.5677e-18
366.75	8.53326e-18
366.76	8.51059e-18
366.77	8.54417e-18
366.78	8.53134e-18
366.79	8.47572e-18
366.8	8.4892e-18
366.81	8.5307e-18
366.82	8.52043e-18
366.83	8.51358e-18
366.84	8.47144e-18
366.85	8.49647e-18
366.86	8.52449e-18
366.87	8.50096e-18
366.88	8.44535e-18
366.89	8.39979e-18
366.9	8.45797e-18
366.91	8.48492e-18
366.92	8.44171e-18
366.93	8.48898e-18
366.94	8.43144e-18
366.95	8.49283e-18
366.96	8.38824e-18
366.97	8.41497e-18
366.98	8.37818e-18
366.99	8.45369e-18
367	8.4261e-18
367.01	8.38845e-18
367.02	8.3831e-18
367.03	8.47765e-18
367.04	8.35123e-18
367.05	8.36064e-18
367.06	8.36578e-18
367.07	8.42866e-18
367.08	8.38396e-18
367.09	8.3185e-18
367.1	8.30396e-18
367.11	8.40428e-18
367.12	8.39508e-18
367.13	8.35487e-18
367.14	8.30802e-18
367.15	8.22588e-18
367.16	8.32941e-18
367.17	8.32449e-18
367.18	8.33412e-18
367.19	8.29668e-18
367.2	8.29647e-18
367.21	8.20813e-18
367.22	8.27872e-18
367.23	8.30781e-18
367.24	8.29219e-18
367.25	8.26332e-18
367.26	8.27508e-18
367.27	8.19872e-18
367.28	8.26439e-18
367.29	8.30888e-18
367.3	8.21134e-18
367.31	8.27508e-18
367.32	8.22888e-18
367.33	8.17733e-18
367.34	8.25091e-18
367.35	8.22824e-18
367.36	8.23594e-18
367.37	8.18738e-18
367.38	8.14439e-18
367.39	8.22545e-18
367.4	8.13519e-18
367.41	8.20706e-18
367.42	8.21455e-18
367.43	8.21048e-18
367.44	8.1893e-18
367.45	8.1416e-18
367.46	8.22053e-18
367.47	8.16556e-18
367.48	8.24877e-18
367.49	8.14695e-18
367.5	8.17283e-18
367.51	8.12727e-18
367.52	8.20021e-18
367.53	8.1769e-18
367.54	8.08321e-18
367.55	8.08278e-18
367.56	8.2184e-18
367.57	8.10717e-18
367.58	8.14246e-18
367.59	8.12471e-18
367.6	8.13904e-18
367.61	8.06717e-18
367.62	8.09733e-18
367.63	8.0738e-18
367.64	8.09647e-18
367.65	8.11551e-18
367.66	8.12791e-18
367.67	8.05989e-18
367.68	8.00193e-18
367.69	8.02909e-18
367.7	8.07337e-18
367.71	8.06631e-18
367.72	8.04193e-18
367.73	8.0492e-18
367.74	8.0723e-18
367.75	7.99358e-18
367.76	8.03936e-18
367.77	8.09519e-18
367.78	8.04086e-18
367.79	7.95872e-18
367.8	8.01775e-18
367.81	8.05626e-18
367.82	7.98053e-18
367.83	8.03529e-18
367.84	7.97369e-18
367.85	8.03316e-18
367.86	7.96235e-18
367.87	8.00492e-18
367.88	7.98396e-18
367.89	8.03294e-18
367.9	7.9662e-18
367.91	7.99209e-18
367.92	8.02781e-18
367.93	7.98759e-18
367.94	7.96299e-18
367.95	7.9339e-18
367.96	7.99102e-18
367.97	7.89647e-18
367.98	7.96684e-18
367.99	7.98631e-18
368	7.91059e-18
368.01	7.88727e-18
368.02	7.90588e-18
368.03	7.94995e-18
368.04	7.95872e-18
368.05	7.97433e-18
368.06	7.96385e-18
368.07	7.9538e-18
368.08	7.88749e-18
368.09	7.95316e-18
368.1	7.85882e-18
368.11	7.92556e-18
368.12	7.93583e-18
368.13	7.91209e-18
368.14	7.91914e-18
368.15	7.89668e-18
368.16	7.98353e-18
368.17	7.96171e-18
368.18	7.87487e-18
368.19	7.8261e-18
368.2	7.92856e-18
368.21	7.9307e-18
368.22	7.91294e-18
368.23	7.86631e-18
368.24	8.00278e-18
368.25	7.89455e-18
368.26	7.95123e-18
368.27	7.8492e-18
368.28	7.9046e-18
368.29	7.81775e-18
368.3	7.84984e-18
368.31	7.82225e-18
368.32	7.83829e-18
368.33	7.83594e-18
368.34	7.92941e-18
368.35	7.83187e-18
368.36	7.8507e-18
368.37	7.90952e-18
368.38	7.93305e-18
368.39	7.89668e-18
368.4	7.91722e-18
368.41	7.92877e-18
368.42	7.91337e-18
368.43	7.87209e-18
368.44	7.88556e-18
368.45	7.89561e-18
368.46	7.88535e-18
368.47	7.83914e-18
368.48	7.92471e-18
368.49	7.81882e-18
368.5	7.8862e-18
368.51	7.8216e-18
368.52	7.86952e-18
368.53	7.86374e-18
368.54	7.83508e-18
368.55	7.85241e-18
368.56	7.91594e-18
368.57	7.85112e-18
368.58	7.82481e-18
368.59	7.85241e-18
368.6	7.83893e-18
368.61	7.88492e-18
368.62	7.84278e-18
368.63	7.76128e-18
368.64	7.86802e-18
368.65	7.87444e-18
368.66	7.86481e-18
368.67	7.85241e-18
368.68	7.92406e-18
368.69	7.8661e-18
368.7	7.87401e-18
368.71	7.87209e-18
368.72	7.95187e-18
368.73	7.91294e-18
368.74	7.88128e-18
368.75	7.87251e-18
368.76	7.9461e-18
368.77	7.87701e-18
368.78	7.85668e-18
368.79	7.87294e-18
368.8	7.86225e-18
368.81	7.85283e-18
368.82	7.87722e-18
368.83	7.92727e-18
368.84	7.89112e-18
368.85	7.91786e-18
368.86	7.83701e-18
368.87	7.83636e-18
368.88	7.77219e-18
368.89	7.78695e-18
368.9	7.84471e-18
368.91	7.78225e-18
368.92	7.84406e-18
368.93	7.89262e-18
368.94	7.80556e-18
368.95	7.83487e-18
368.96	7.84535e-18
368.97	7.86139e-18
368.98	7.85904e-18
368.99	7.84856e-18
369	7.84813e-18
369.01	7.93134e-18
369.02	7.8939e-18
369.03	7.85797e-18
369.04	7.85947e-18
369.05	7.88235e-18
369.06	7.9108e-18
369.07	7.82781e-18
369.08	7.87807e-18
369.09	7.81283e-18
369.1	7.8293e-18
369.11	7.86289e-18
369.12	7.88064e-18
369.13	7.77219e-18
369.14	7.86118e-18
369.15	7.81989e-18
369.16	7.88963e-18
369.17	7.79829e-18
369.18	7.86075e-18
369.19	7.80364e-18
369.2	7.86631e-18
369.21	7.84727e-18
369.22	7.84684e-18
369.23	7.77048e-18
369.24	7.82289e-18
369.25	7.81305e-18
369.26	7.86802e-18
369.27	7.95401e-18
369.28	7.89733e-18
369.29	7.88e-18
369.3	7.93561e-18
369.31	7.84834e-18
369.32	7.88171e-18
369.33	7.86674e-18
369.34	7.83807e-18
369.35	7.8477e-18
369.36	7.84342e-18
369.37	7.83037e-18
369.38	7.84086e-18
369.39	7.84299e-18
369.4	7.88385e-18
369.41	7.81861e-18
369.42	7.91037e-18
369.43	7.88e-18
369.44	7.85433e-18
369.45	7.91786e-18
369.46	7.85241e-18
369.47	7.86225e-18
369.48	7.84342e-18
369.49	7.91294e-18
369.5	7.88364e-18
369.51	7.83872e-18
369.52	7.85818e-18
369.53	7.8415e-18
369.54	7.8554e-18
369.55	7.78524e-18
369.56	7.80299e-18
369.57	7.94203e-18
369.58	7.80684e-18
369.59	7.87444e-18
369.6	7.87914e-18
369.61	7.79529e-18
369.62	7.92642e-18
369.63	7.81091e-18
369.64	7.88193e-18
369.65	7.88257e-18
369.66	7.8308e-18
369.67	7.91422e-18
369.68	7.87615e-18
369.69	7.9016e-18
369.7	7.83936e-18
369.71	7.88385e-18
369.72	7.84834e-18
369.73	7.85882e-18
369.74	7.91786e-18
369.75	7.94011e-18
369.76	7.93198e-18
369.77	7.94203e-18
369.78	8.06481e-18
369.79	7.96727e-18
369.8	7.93155e-18
369.81	7.89176e-18
369.82	7.90417e-18
369.83	7.90888e-18
369.84	7.90866e-18
369.85	8.03209e-18
369.86	7.9307e-18
369.87	7.90118e-18
369.88	7.91679e-18
369.89	7.96898e-18
369.9	7.95316e-18
369.91	8.00898e-18
369.92	7.98909e-18
369.93	7.9739e-18
369.94	8.06845e-18
369.95	7.98824e-18
369.96	8.00385e-18
369.97	7.92299e-18
369.98	8.07016e-18
369.99	8.00791e-18
370	8.03337e-18
370.01	7.96856e-18
370.02	8.05283e-18
370.03	8.03251e-18
370.04	8.07294e-18
370.05	8.02717e-18
370.06	8.01818e-18
370.07	8.03422e-18
370.08	8.02139e-18
370.09	8.03551e-18
370.1	8.07444e-18
370.11	8.04e-18
370.12	8.07337e-18
370.13	8.05176e-18
370.14	8.04107e-18
370.15	8.04492e-18
370.16	8.02631e-18
370.17	8.0062e-18
370.18	8.09005e-18
370.19	7.98524e-18
370.2	8.16492e-18
370.21	8.07551e-18
370.22	8.06695e-18
370.23	8.05433e-18
370.24	8.11508e-18
370.25	8.08663e-18
370.26	8.07743e-18
370.27	8.09775e-18
370.28	8.07594e-18
370.29	8.07358e-18
370.3	8.07807e-18
370.31	8.08406e-18
370.32	8.11273e-18
370.33	8.12364e-18
370.34	8.03337e-18
370.35	8.02503e-18
370.36	8.02396e-18
370.37	8.13134e-18
370.38	8.10096e-18
370.39	8.10289e-18
370.4	8.10652e-18
370.41	8.13326e-18
370.42	8.09882e-18
370.43	8.11872e-18
370.44	8.11722e-18
370.45	8.14652e-18
370.46	8.06631e-18
370.47	8.04963e-18
370.48	8.1615e-18
370.49	8.03529e-18
370.5	8.05369e-18
370.51	8.10652e-18
370.52	8.10439e-18
370.53	8.12513e-18
370.54	8.12193e-18
370.55	8.11123e-18
370.56	8.10952e-18
370.57	8.09433e-18
370.58	8.14524e-18
370.59	8.20064e-18
370.6	8.08342e-18
370.61	8.21476e-18
370.62	8.13326e-18
370.63	8.14545e-18
370.64	8.20492e-18
370.65	8.20171e-18
370.66	8.13112e-18
370.67	8.04064e-18
370.68	8.27722e-18
370.69	8.08e-18
370.7	8.13497e-18
370.71	8.19187e-18
370.72	8.14909e-18
370.73	8.18374e-18
370.74	8.25219e-18
370.75	8.1215e-18
370.76	8.1538e-18
370.77	8.11722e-18
370.78	8.17519e-18
370.79	8.25583e-18
370.8	8.1784e-18
370.81	8.13925e-18
370.82	8.28877e-18
370.83	8.1677e-18
370.84	8.21733e-18
370.85	8.13283e-18
370.86	8.20043e-18
370.87	8.27273e-18
370.88	8.15487e-18
370.89	8.25626e-18
370.9	8.1754e-18
370.91	8.22973e-18
370.92	8.22032e-18
370.93	8.20193e-18
370.94	8.21134e-18
370.95	8.13155e-18
370.96	8.27893e-18
370.97	8.20492e-18
370.98	8.26246e-18
370.99	8.24064e-18
371	8.21519e-18
371.01	8.31251e-18
371.02	8.21882e-18
371.03	8.21797e-18
371.04	8.22053e-18
371.05	8.20257e-18
371.06	8.23979e-18
371.07	8.23936e-18
371.08	8.23636e-18
371.09	8.23529e-18
371.1	8.17647e-18
371.11	8.23358e-18
371.12	8.22139e-18
371.13	8.27829e-18
371.14	8.18396e-18
371.15	8.30396e-18
371.16	8.23957e-18
371.17	8.31251e-18
371.18	8.18717e-18
371.19	8.19187e-18
371.2	8.24471e-18
371.21	8.23422e-18
371.22	8.31893e-18
371.23	8.33027e-18
371.24	8.1938e-18
371.25	8.22246e-18
371.26	8.28834e-18
371.27	8.25668e-18
371.28	8.20107e-18
371.29	8.19658e-18
371.3	8.2338e-18
371.31	8.30866e-18
371.32	8.19508e-18
371.33	8.2616e-18
371.34	8.19615e-18
371.35	8.32984e-18
371.36	8.22267e-18
371.37	8.24321e-18
371.38	8.21925e-18
371.39	8.35358e-18
371.4	8.26267e-18
371.41	8.16963e-18
371.42	8.27807e-18
371.43	8.24535e-18
371.44	8.28471e-18
371.45	8.30824e-18
371.46	8.24941e-18
371.47	8.27786e-18
371.48	8.25476e-18
371.49	8.21925e-18
371.5	8.33219e-18
371.51	8.27444e-18
371.52	8.30524e-18
371.53	8.28556e-18
371.54	8.23037e-18
371.55	8.38246e-18
371.56	8.28021e-18
371.57	8.25348e-18
371.58	8.24171e-18
371.59	8.22182e-18
371.6	8.23316e-18
371.61	8.33797e-18
371.62	8.18695e-18
371.63	8.28513e-18
371.64	8.27016e-18
371.65	8.28021e-18
371.66	8.1908e-18
371.67	8.27251e-18
371.68	8.34182e-18
371.69	8.24727e-18
371.7	8.25283e-18
371.71	8.25775e-18
371.72	8.2738e-18
371.73	8.26995e-18
371.74	8.27273e-18
371.75	8.26182e-18
371.76	8.31316e-18
371.77	8.24963e-18
371.78	8.31059e-18
371.79	8.30096e-18
371.8	8.24193e-18
371.81	8.28834e-18
371.82	8.2492e-18
371.83	8.29241e-18
371.84	8.22781e-18
371.85	8.28193e-18
371.86	8.21626e-18
371.87	8.31187e-18
371.88	8.22118e-18
371.89	8.36193e-18
371.9	8.1908e-18
371.91	8.32856e-18
371.92	8.24749e-18
371.93	8.26096e-18
371.94	8.32321e-18
371.95	8.26717e-18
371.96	8.25176e-18
371.97	8.29668e-18
371.98	8.25241e-18
371.99	8.32193e-18
372	8.19893e-18
372.01	8.3123e-18
372.02	8.26802e-18
372.03	8.27572e-18
372.04	8.27251e-18
372.05	8.23893e-18
372.06	8.28749e-18
372.07	8.29091e-18
372.08	8.23786e-18
372.09	8.26225e-18
372.1	8.26802e-18
372.11	8.32535e-18
372.12	8.35187e-18
372.13	8.27444e-18
372.14	8.2661e-18
372.15	8.14824e-18
372.16	8.32556e-18
372.17	8.35294e-18
372.18	8.20984e-18
372.19	8.30866e-18
372.2	8.21519e-18
372.21	8.22225e-18
372.22	8.18524e-18
372.23	8.1938e-18
372.24	8.27957e-18
372.25	8.22267e-18
372.26	8.24663e-18
372.27	8.20193e-18
372.28	8.21048e-18
372.29	8.23166e-18
372.3	8.20706e-18
372.31	8.16214e-18
372.32	8.28642e-18
372.33	8.16492e-18
372.34	8.20984e-18
372.35	8.20021e-18
372.36	8.22096e-18
372.37	8.19551e-18
372.38	8.21626e-18
372.39	8.22845e-18
372.4	8.28963e-18
372.41	8.17176e-18
372.42	8.23893e-18
372.43	8.20214e-18
372.44	8.21455e-18
372.45	8.23358e-18
372.46	8.13091e-18
372.47	8.24513e-18
372.48	8.14182e-18
372.49	8.15979e-18
372.5	8.09626e-18
372.51	8.15572e-18
372.52	8.23829e-18
372.53	8.17241e-18
372.54	8.10225e-18
372.55	8.15422e-18
372.56	8.1185e-18
372.57	8.14717e-18
372.58	8.10909e-18
372.59	8.22203e-18
372.6	8.13604e-18
372.61	8.14759e-18
372.62	8.10631e-18
372.63	8.14759e-18
372.64	8.14118e-18
372.65	8.11615e-18
372.66	8.20791e-18
372.67	8.11807e-18
372.68	8.1277e-18
372.69	8.07401e-18
372.7	8.06203e-18
372.71	8.11209e-18
372.72	8.09561e-18
372.73	8.14075e-18
372.74	8.10481e-18
372.75	8.03701e-18
372.76	8.06652e-18
372.77	8.1461e-18
372.78	8.10267e-18
372.79	8.10032e-18
372.8	8.05048e-18
372.81	8.03037e-18
372.82	8.08984e-18
372.83	8.07294e-18
372.84	8.09604e-18
372.85	8.01412e-18
372.86	8.04877e-18
372.87	8.03487e-18
372.88	8.01561e-18
372.89	8.01797e-18
372.9	8.00856e-18
372.91	7.97412e-18
372.92	8.04086e-18
372.93	8.02203e-18
372.94	8.07166e-18
372.95	8.02738e-18
372.96	7.99444e-18
372.97	7.97048e-18
372.98	7.98717e-18
372.99	8.00663e-18
373	8.01027e-18
373.01	7.96941e-18
373.02	7.96321e-18
373.03	7.94246e-18
373.04	7.97797e-18
373.05	7.97305e-18
373.06	7.99251e-18
373.07	7.94866e-18
373.08	7.92235e-18
373.09	7.91893e-18
373.1	7.93241e-18
373.11	7.88278e-18
373.12	7.92791e-18
373.13	7.86524e-18
373.14	7.90759e-18
373.15	7.95679e-18
373.16	7.93583e-18
373.17	7.88727e-18
373.18	7.90417e-18
373.19	7.81647e-18
373.2	7.84898e-18
373.21	7.82909e-18
373.22	7.83722e-18
373.23	7.85283e-18
373.24	7.87679e-18
373.25	7.86567e-18
373.26	7.90909e-18
373.27	7.76321e-18
373.28	7.76278e-18
373.29	7.89027e-18
373.3	7.78973e-18
373.31	7.81882e-18
373.32	7.77027e-18
373.33	7.75508e-18
373.34	7.75144e-18
373.35	7.77262e-18
373.36	7.83487e-18
373.37	7.75765e-18
373.38	7.80107e-18
373.39	7.77583e-18
373.4	7.80492e-18
373.41	7.77904e-18
373.42	7.69176e-18
373.43	7.72086e-18
373.44	7.72449e-18
373.45	7.69882e-18
373.46	7.68064e-18
373.47	7.76535e-18
373.48	7.70738e-18
373.49	7.69348e-18
373.5	7.7093e-18
373.51	7.7061e-18
373.52	7.68706e-18
373.53	7.68364e-18
373.54	7.6954e-18
373.55	7.68492e-18
373.56	7.68877e-18
373.57	7.63765e-18
373.58	7.61519e-18
373.59	7.65925e-18
373.6	7.68086e-18
373.61	7.62588e-18
373.62	7.56898e-18
373.63	7.58866e-18
373.64	7.62802e-18
373.65	7.59422e-18
373.66	7.57283e-18
373.67	7.57668e-18
373.68	7.56257e-18
373.69	7.58417e-18
373.7	7.62118e-18
373.71	7.60984e-18
373.72	7.60364e-18
373.73	7.50439e-18
373.74	7.54802e-18
373.75	7.52321e-18
373.76	7.48663e-18
373.77	7.45733e-18
373.78	7.51209e-18
373.79	7.59508e-18
373.8	7.47102e-18
373.81	7.47529e-18
373.82	7.45476e-18
373.83	7.54545e-18
373.84	7.46845e-18
373.85	7.47465e-18
373.86	7.49561e-18
373.87	7.43615e-18
373.88	7.56064e-18
373.89	7.44535e-18
373.9	7.39465e-18
373.91	7.35123e-18
373.92	7.44299e-18
373.93	7.37091e-18
373.94	7.41433e-18
373.95	7.37583e-18
373.96	7.47465e-18
373.97	7.44535e-18
373.98	7.38246e-18
373.99	7.39615e-18
374	7.39829e-18
374.01	7.35979e-18
374.02	7.3262e-18
374.03	7.32599e-18
374.04	7.40706e-18
374.05	7.37797e-18
374.06	7.40684e-18
374.07	7.3339e-18
374.08	7.31786e-18
374.09	7.30096e-18
374.1	7.32214e-18
374.11	7.29262e-18
374.12	7.23422e-18
374.13	7.39508e-18
374.14	7.29989e-18
374.15	7.23679e-18
374.16	7.30374e-18
374.17	7.25176e-18
374.18	7.23316e-18
374.19	7.29005e-18
374.2	7.26717e-18
374.21	7.15337e-18
374.22	7.23251e-18
374.23	7.21711e-18
374.24	7.24877e-18
374.25	7.22781e-18
374.26	7.19572e-18
374.27	7.19594e-18
374.28	7.13818e-18
374.29	7.20663e-18
374.3	7.19059e-18
374.31	7.18824e-18
374.32	7.25904e-18
374.33	7.14353e-18
374.34	7.17369e-18
374.35	7.18332e-18
374.36	7.11615e-18
374.37	7.02973e-18
374.38	7.12107e-18
374.39	7.16856e-18
374.4	7.13904e-18
374.41	7.12235e-18
374.42	7.08513e-18
374.43	7.0631e-18
374.44	7.06888e-18
374.45	7.08877e-18
374.46	7.0338e-18
374.47	7.05925e-18
374.48	7.04257e-18
374.49	7.0216e-18
374.5	7.03016e-18
374.51	7.06332e-18
374.52	7.0139e-18
374.53	6.97775e-18
374.54	7.05005e-18
374.55	7.00406e-18
374.56	6.95251e-18
374.57	6.98695e-18
374.58	6.97647e-18
374.59	6.91401e-18
374.6	7.02738e-18
374.61	7.01561e-18
374.62	6.90995e-18
374.63	6.92342e-18
374.64	6.95765e-18
374.65	7.00257e-18
374.66	6.90652e-18
374.67	6.95187e-18
374.68	6.89861e-18
374.69	6.93005e-18
374.7	6.89369e-18
374.71	6.92898e-18
374.72	6.86182e-18
374.73	6.92599e-18
374.74	6.85968e-18
374.75	6.91209e-18
374.76	6.86203e-18
374.77	6.84214e-18
374.78	6.90695e-18
374.79	6.89775e-18
374.8	6.8631e-18
374.81	6.79166e-18
374.82	6.84064e-18
374.83	6.88791e-18
374.84	6.78396e-18
374.85	6.81134e-18
374.86	6.87422e-18
374.87	6.86652e-18
374.88	6.81861e-18
374.89	6.79636e-18
374.9	6.79743e-18
374.91	6.78802e-18
374.92	6.8261e-18
374.93	6.77968e-18
374.94	6.74588e-18
374.95	6.75679e-18
374.96	6.70182e-18
374.97	6.74032e-18
374.98	6.76193e-18
374.99	6.76128e-18
375	6.75594e-18
375.01	6.7662e-18
375.02	6.74866e-18
375.03	6.73925e-18
375.04	6.72834e-18
375.05	6.7031e-18
375.06	6.76642e-18
375.07	6.71979e-18
375.08	6.70973e-18
375.09	6.64642e-18
375.1	6.70332e-18
375.11	6.64834e-18
375.12	6.70738e-18
375.13	6.67829e-18
375.14	6.7431e-18
375.15	6.67422e-18
375.16	6.62545e-18
375.17	6.62802e-18
375.18	6.66995e-18
375.19	6.6693e-18
375.2	6.5831e-18
375.21	6.56856e-18
375.22	6.62139e-18
375.23	6.5893e-18
375.24	6.64449e-18
375.25	6.60257e-18
375.26	6.61733e-18
375.27	6.55914e-18
375.28	6.5093e-18
375.29	6.62353e-18
375.3	6.54824e-18
375.31	6.57583e-18
375.32	6.58246e-18
375.33	6.64749e-18
375.34	6.57005e-18
375.35	6.47957e-18
375.36	6.64021e-18
375.37	6.46267e-18
375.38	6.52706e-18
375.39	6.5185e-18
375.4	6.55979e-18
375.41	6.51893e-18
375.42	6.54267e-18
375.43	6.5431e-18
375.44	6.5215e-18
375.45	6.49091e-18
375.46	6.45947e-18
375.47	6.50652e-18
375.48	6.51102e-18
375.49	6.50524e-18
375.5	6.46545e-18
375.51	6.52898e-18
375.52	6.48492e-18
375.53	6.48299e-18
375.54	6.44171e-18
375.55	6.43251e-18
375.56	6.41262e-18
375.57	6.3893e-18
375.58	6.49476e-18
375.59	6.43594e-18
375.6	6.42374e-18
375.61	6.44342e-18
375.62	6.42695e-18
375.63	6.39102e-18
375.64	6.43829e-18
375.65	6.42631e-18
375.66	6.4077e-18
375.67	6.49519e-18
375.68	6.42652e-18
375.69	6.39679e-18
375.7	6.40663e-18
375.71	6.48791e-18
375.72	6.41775e-18
375.73	6.3416e-18
375.74	6.34888e-18
375.75	6.3846e-18
375.76	6.38139e-18
375.77	6.40321e-18
375.78	6.36535e-18
375.79	6.32599e-18
375.8	6.3138e-18
375.81	6.41947e-18
375.82	6.38909e-18
375.83	6.2907e-18
375.84	6.36278e-18
375.85	6.31358e-18
375.86	6.31636e-18
375.87	6.25968e-18
375.88	6.32193e-18
375.89	6.25797e-18
375.9	6.21433e-18
375.91	6.34995e-18
375.92	6.28984e-18
375.93	6.21005e-18
375.94	6.21561e-18
375.95	6.23829e-18
375.96	6.24278e-18
375.97	6.28321e-18
375.98	6.32599e-18
375.99	6.26203e-18
376	6.29048e-18
376.01	6.30417e-18
376.02	6.22545e-18
376.03	6.2984e-18
376.04	6.26909e-18
376.05	6.26246e-18
376.06	6.24642e-18
376.07	6.19786e-18
376.08	6.2154e-18
376.09	6.19144e-18
376.1	6.2184e-18
376.11	6.1185e-18
376.12	6.18824e-18
376.13	6.28599e-18
376.14	6.32663e-18
376.15	6.1769e-18
376.16	6.20941e-18
376.17	6.21583e-18
376.18	6.27701e-18
376.19	6.22717e-18
376.2	6.15294e-18
376.21	6.18417e-18
376.22	6.18374e-18
376.23	6.21497e-18
376.24	6.12428e-18
376.25	6.16021e-18
376.26	6.22588e-18
376.27	6.15594e-18
376.28	6.10952e-18
376.29	6.24214e-18
376.3	6.12963e-18
376.31	6.14973e-18
376.32	6.12535e-18
376.33	6.15401e-18
376.34	6.14759e-18
376.35	6.10866e-18
376.36	6.11508e-18
376.37	6.1846e-18
376.38	6.20941e-18
376.39	6.1431e-18
376.4	6.18631e-18
376.41	6.13604e-18
376.42	6.16428e-18
376.43	6.08727e-18
376.44	6.10909e-18
376.45	6.01091e-18
376.46	6.13968e-18
376.47	6.13219e-18
376.48	6.15401e-18
376.49	6.07872e-18
376.5	6.09925e-18
376.51	6.1215e-18
376.52	6.09412e-18
376.53	6.01989e-18
376.54	6.07059e-18
376.55	6.05583e-18
376.56	6.13797e-18
376.57	6.02481e-18
376.58	6.05733e-18
376.59	6.03979e-18
376.6	6.08e-18
376.61	6.10118e-18
376.62	6.14439e-18
376.63	6.05583e-18
376.64	6.13711e-18
376.65	6.07551e-18
376.66	6.00214e-18
376.67	6.02567e-18
376.68	6.06781e-18
376.69	6.07337e-18
376.7	5.98545e-18
376.71	6.02481e-18
376.72	6.02203e-18
376.73	6.00235e-18
376.74	6.05219e-18
376.75	6.00257e-18
376.76	6.09048e-18
376.77	6.00513e-18
376.78	5.97519e-18
376.79	6.05369e-18
376.8	6.0107e-18
376.81	6.00535e-18
376.82	6.08107e-18
376.83	6.05005e-18
376.84	5.9262e-18
376.85	5.99914e-18
376.86	5.93326e-18
376.87	6.04642e-18
376.88	5.93497e-18
376.89	6.04963e-18
376.9	5.9893e-18
376.91	6.01262e-18
376.92	6.06695e-18
376.93	6.0092e-18
376.94	5.96342e-18
376.95	5.98781e-18
376.96	6.04492e-18
376.97	5.93733e-18
376.98	5.97754e-18
376.99	6.05861e-18
377	5.96749e-18
377.01	5.9861e-18
377.02	5.98182e-18
377.03	6.01733e-18
377.04	5.96834e-18
377.05	6.03123e-18
377.06	6.02802e-18
377.07	5.94225e-18
377.08	5.98524e-18
377.09	5.97455e-18
377.1	5.96235e-18
377.11	5.99722e-18
377.12	6.01241e-18
377.13	5.9784e-18
377.14	5.92963e-18
377.15	5.92021e-18
377.16	5.95508e-18
377.17	5.97176e-18
377.18	5.89412e-18
377.19	5.9508e-18
377.2	5.97027e-18
377.21	5.90353e-18
377.22	5.9108e-18
377.23	5.95979e-18
377.24	5.94588e-18
377.25	5.92706e-18
377.26	5.9707e-18
377.27	5.93925e-18
377.28	5.98011e-18
377.29	5.97241e-18
377.3	5.96299e-18
377.31	5.9416e-18
377.32	5.95037e-18
377.33	5.96428e-18
377.34	5.91529e-18
377.35	5.97112e-18
377.36	5.96321e-18
377.37	5.96128e-18
377.38	5.97947e-18
377.39	5.92599e-18
377.4	5.95487e-18
377.41	5.9339e-18
377.42	5.97262e-18
377.43	5.92064e-18
377.44	5.92984e-18
377.45	5.91422e-18
377.46	5.94545e-18
377.47	5.98182e-18
377.48	5.90674e-18
377.49	5.87722e-18
377.5	5.98738e-18
377.51	5.92706e-18
377.52	5.95465e-18
377.53	5.93027e-18
377.54	5.97797e-18
377.55	5.92321e-18
377.56	5.99358e-18
377.57	5.96064e-18
377.58	5.96107e-18
377.59	5.92043e-18
377.6	5.94096e-18
377.61	5.8693e-18
377.62	5.98888e-18
377.63	6.01668e-18
377.64	5.92021e-18
377.65	5.93968e-18
377.66	5.94567e-18
377.67	5.88513e-18
377.68	5.9108e-18
377.69	5.99893e-18
377.7	6e-18
377.71	5.97754e-18
377.72	5.95743e-18
377.73	5.95123e-18
377.74	6.00043e-18
377.75	5.94182e-18
377.76	6.03765e-18
377.77	6.01005e-18
377.78	5.91807e-18
377.79	6.13241e-18
377.8	5.95658e-18
377.81	6.01048e-18
377.82	5.99316e-18
377.83	6.02118e-18
377.84	5.87444e-18
377.85	6.04599e-18
377.86	5.93968e-18
377.87	6.04107e-18
377.88	6.0738e-18
377.89	5.90289e-18
377.9	6.13711e-18
377.91	5.97305e-18
377.92	6.08064e-18
377.93	6.09112e-18
377.94	5.95786e-18
377.95	6.16235e-18
377.96	5.97561e-18
377.97	5.99893e-18
377.98	6.23316e-18
377.99	6.15807e-18
378	6.09358e-18
378.01	6.12535e-18
378.02	6.18674e-18
378.03	6.16599e-18
378.04	6.09711e-18
378.05	6.13497e-18
378.06	6.11807e-18
378.07	6.12428e-18
378.08	6.0862e-18
378.09	6.15251e-18
378.1	6.18203e-18
378.11	6.12492e-18
378.12	6.13775e-18
378.13	6.07786e-18
378.14	6.09947e-18
378.15	6.20727e-18
378.16	6.15615e-18
378.17	6.17775e-18
378.18	6.18118e-18
378.19	6.11508e-18
378.2	6.13176e-18
378.21	6.20834e-18
378.22	6.20963e-18
378.23	6.0892e-18
378.24	6.22203e-18
378.25	6.24214e-18
378.26	6.13497e-18
378.27	6.19786e-18
378.28	6.21326e-18
378.29	6.1508e-18
378.3	6.19936e-18
378.31	6.2293e-18
378.32	6.19893e-18
378.33	6.23957e-18
378.34	6.2693e-18
378.35	6.23422e-18
378.36	6.17925e-18
378.37	6.21219e-18
378.38	6.24278e-18
378.39	6.1446e-18
378.4	6.21305e-18
378.41	6.23508e-18
378.42	6.23059e-18
378.43	6.26952e-18
378.44	6.25005e-18
378.45	6.19123e-18
378.46	6.20877e-18
378.47	6.25925e-18
378.48	6.26353e-18
378.49	6.31572e-18
378.5	6.34417e-18
378.51	6.29754e-18
378.52	6.29583e-18
378.53	6.35166e-18
378.54	6.39487e-18
378.55	6.33497e-18
378.56	6.38845e-18
378.57	6.40214e-18
378.58	6.30973e-18
378.59	6.41733e-18
378.6	6.36727e-18
378.61	6.36684e-18
378.62	6.39743e-18
378.63	6.43487e-18
378.64	6.37775e-18
378.65	6.32235e-18
378.66	6.43166e-18
378.67	6.36086e-18
378.68	6.32428e-18
378.69	6.34096e-18
378.7	6.41305e-18
378.71	6.35465e-18
378.72	6.35572e-18
378.73	6.49647e-18
378.74	6.39251e-18
378.75	6.44471e-18
378.76	6.43273e-18
378.77	6.44171e-18
378.78	6.44813e-18
378.79	6.41412e-18
378.8	6.4492e-18
378.81	6.36043e-18
378.82	6.50588e-18
378.83	6.51059e-18
378.84	6.48321e-18
378.85	6.47422e-18
378.86	6.56e-18
378.87	6.4261e-18
378.88	6.47316e-18
378.89	6.53733e-18
378.9	6.51187e-18
378.91	6.54182e-18
378.92	6.60471e-18
378.93	6.53455e-18
378.94	6.48684e-18
378.95	6.58353e-18
378.96	6.50545e-18
378.97	6.45369e-18
378.98	6.5662e-18
378.99	6.56556e-18
379	6.5493e-18
379.01	6.51187e-18
379.02	6.54652e-18
379.03	6.5031e-18
379.04	6.51807e-18
379.05	6.58652e-18
379.06	6.60299e-18
379.07	6.63679e-18
379.08	6.62011e-18
379.09	6.5923e-18
379.1	6.55722e-18
379.11	6.63144e-18
379.12	6.62888e-18
379.13	6.61497e-18
379.14	6.69283e-18
379.15	6.63444e-18
379.16	6.58439e-18
379.17	6.56856e-18
379.18	6.65519e-18
379.19	6.63273e-18
379.2	6.65262e-18
379.21	6.6723e-18
379.22	6.65027e-18
379.23	6.64749e-18
379.24	6.69604e-18
379.25	6.68535e-18
379.26	6.6139e-18
379.27	6.70353e-18
379.28	6.67572e-18
379.29	6.69219e-18
379.3	6.73155e-18
379.31	6.73048e-18
379.32	6.71743e-18
379.33	6.68235e-18
379.34	6.75059e-18
379.35	6.78353e-18
379.36	6.73476e-18
379.37	6.81455e-18
379.38	6.80513e-18
379.39	6.7769e-18
379.4	6.77048e-18
379.41	6.77348e-18
379.42	6.75529e-18
379.43	6.77412e-18
379.44	6.81326e-18
379.45	6.78738e-18
379.46	6.78888e-18
379.47	6.79615e-18
379.48	6.76e-18
379.49	6.79765e-18
379.5	6.81733e-18
379.51	6.76578e-18
379.52	6.79102e-18
379.53	6.84193e-18
379.54	6.91979e-18
379.55	6.80642e-18
379.56	6.81241e-18
379.57	6.88984e-18
379.58	6.77711e-18
379.59	6.75166e-18
379.6	6.87187e-18
379.61	6.85219e-18
379.62	6.83936e-18
379.63	6.84684e-18
379.64	6.91786e-18
379.65	6.85733e-18
379.66	6.90781e-18
379.67	6.91444e-18
379.68	6.87529e-18
379.69	6.92064e-18
379.7	6.89583e-18
379.71	6.90588e-18
379.72	6.93176e-18
379.73	6.95765e-18
379.74	6.91059e-18
379.75	6.89733e-18
379.76	6.86802e-18
379.77	6.92642e-18
379.78	6.91166e-18
379.79	6.91572e-18
379.8	6.95422e-18
379.81	6.8569e-18
379.82	6.90824e-18
379.83	6.93305e-18
379.84	6.84791e-18
379.85	6.92064e-18
379.86	6.96513e-18
379.87	6.91551e-18
379.88	6.87807e-18
379.89	6.98374e-18
379.9	6.97134e-18
379.91	6.96064e-18
379.92	6.97305e-18
379.93	6.96663e-18
379.94	6.92128e-18
379.95	6.93925e-18
379.96	6.97925e-18
379.97	6.9585e-18
379.98	7.00278e-18
379.99	7.09519e-18
380	6.98995e-18
380.01	6.99658e-18
380.02	7.05048e-18
380.03	6.96342e-18
380.04	6.96877e-18
380.05	7.00898e-18
380.06	7.04535e-18
380.07	7.02567e-18
380.08	7.00684e-18
380.09	7.03679e-18
380.1	6.91701e-18
380.11	7.04578e-18
380.12	7.00578e-18
380.13	6.94439e-18
380.14	7.01711e-18
380.15	7.06631e-18
380.16	7.03144e-18
380.17	6.98503e-18
380.18	7.05904e-18
380.19	6.96834e-18
380.2	6.99316e-18
380.21	6.97262e-18
380.22	7.00492e-18
380.23	7.02503e-18
380.24	7.02332e-18
380.25	7.07765e-18
380.26	7.02824e-18
380.27	7.0092e-18
380.28	7.02952e-18
380.29	6.99765e-18
380.3	6.9938e-18
380.31	7.06203e-18
380.32	7.04513e-18
380.33	7.04342e-18
380.34	7.05476e-18
380.35	7.02332e-18
380.36	7.00599e-18
380.37	7.02439e-18
380.38	7.07444e-18
380.39	6.96834e-18
380.4	6.97497e-18
380.41	7.07016e-18
380.42	7.06503e-18
380.43	7.02096e-18
380.44	7.01754e-18
380.45	7.06353e-18
380.46	6.9816e-18
380.47	7.00513e-18
380.48	7.03615e-18
380.49	6.97176e-18
380.5	7.03209e-18
380.51	7.02353e-18
380.52	6.99936e-18
380.53	7.04043e-18
380.54	7.07722e-18
380.55	6.99465e-18
380.56	6.98781e-18
380.57	7.02652e-18
380.58	7.02267e-18
380.59	7.00898e-18
380.6	7.03786e-18
380.61	7.07743e-18
380.62	7.03658e-18
380.63	6.98674e-18
380.64	7.04342e-18
380.65	7.02075e-18
380.66	6.99102e-18
380.67	7.02353e-18
380.68	7.02759e-18
380.69	6.97818e-18
380.7	7.04877e-18
380.71	7.03701e-18
380.72	7.01005e-18
380.73	7.02417e-18
380.74	7.02567e-18
380.75	6.96385e-18
380.76	6.97968e-18
380.77	7.03294e-18
380.78	7.0539e-18
380.79	7.0293e-18
380.8	7.02845e-18
380.81	7.01711e-18
380.82	7.00086e-18
380.83	6.97818e-18
380.84	6.97925e-18
380.85	6.96214e-18
380.86	6.9461e-18
380.87	7.02545e-18
380.88	6.96749e-18
380.89	6.92856e-18
380.9	6.9431e-18
380.91	6.93797e-18
380.92	6.93198e-18
380.93	6.94824e-18
380.94	6.92898e-18
380.95	6.9093e-18
380.96	6.96385e-18
380.97	6.96128e-18
380.98	6.9416e-18
380.99	6.95401e-18
381	6.96984e-18
381.01	6.96449e-18
381.02	6.98631e-18
381.03	6.90096e-18
381.04	6.91636e-18
381.05	6.91123e-18
381.06	6.96406e-18
381.07	6.90524e-18
381.08	6.89861e-18
381.09	6.95615e-18
381.1	6.91187e-18
381.11	6.93519e-18
381.12	6.94225e-18
381.13	6.90845e-18
381.14	6.88043e-18
381.15	6.86289e-18
381.16	6.86952e-18
381.17	6.89668e-18
381.18	6.84385e-18
381.19	6.88599e-18
381.2	6.85626e-18
381.21	6.84471e-18
381.22	6.83294e-18
381.23	6.85818e-18
381.24	6.84428e-18
381.25	6.82952e-18
381.26	6.82075e-18
381.27	6.7754e-18
381.28	6.82567e-18
381.29	6.85048e-18
381.3	6.80471e-18
381.31	6.79209e-18
381.32	6.82417e-18
381.33	6.79829e-18
381.34	6.81412e-18
381.35	6.79037e-18
381.36	6.79273e-18
381.37	6.73561e-18
381.38	6.76727e-18
381.39	6.78781e-18
381.4	6.76941e-18
381.41	6.76684e-18
381.42	6.83123e-18
381.43	6.76556e-18
381.44	6.76428e-18
381.45	6.76385e-18
381.46	6.76021e-18
381.47	6.70417e-18
381.48	6.73241e-18
381.49	6.74396e-18
381.5	6.66802e-18
381.51	6.67422e-18
381.52	6.72257e-18
381.53	6.6892e-18
381.54	6.66481e-18
381.55	6.65733e-18
381.56	6.66652e-18
381.57	6.60342e-18
381.58	6.65604e-18
381.59	6.64406e-18
381.6	6.5784e-18
381.61	6.64599e-18
381.62	6.62545e-18
381.63	6.63422e-18
381.64	6.62439e-18
381.65	6.68e-18
381.66	6.67636e-18
381.67	6.58182e-18
381.68	6.62866e-18
381.69	6.63658e-18
381.7	6.58032e-18
381.71	6.56171e-18
381.72	6.58139e-18
381.73	6.59187e-18
381.74	6.59893e-18
381.75	6.57305e-18
381.76	6.54588e-18
381.77	6.53176e-18
381.78	6.55701e-18
381.79	6.54567e-18
381.8	6.4877e-18
381.81	6.49711e-18
381.82	6.4939e-18
381.83	6.43551e-18
381.84	6.47508e-18
381.85	6.49861e-18
381.86	6.51636e-18
381.87	6.47059e-18
381.88	6.47187e-18
381.89	6.4415e-18
381.9	6.41005e-18
381.91	6.4738e-18
381.92	6.39016e-18
381.93	6.36107e-18
381.94	6.39914e-18
381.95	6.38973e-18
381.96	6.44813e-18
381.97	6.41561e-18
381.98	6.41818e-18
381.99	6.39765e-18
382	6.42545e-18
382.01	6.44941e-18
382.02	6.39251e-18
382.03	6.34952e-18
382.04	6.38845e-18
382.05	6.33882e-18
382.06	6.31957e-18
382.07	6.34139e-18
382.08	6.37626e-18
382.09	6.3292e-18
382.1	6.35551e-18
382.11	6.32128e-18
382.12	6.24791e-18
382.13	6.30631e-18
382.14	6.25176e-18
382.15	6.24385e-18
382.16	6.26845e-18
382.17	6.23037e-18
382.18	6.22332e-18
382.19	6.22096e-18
382.2	6.21925e-18
382.21	6.27123e-18
382.22	6.22781e-18
382.23	6.26353e-18
382.24	6.26246e-18
382.25	6.1754e-18
382.26	6.16043e-18
382.27	6.20834e-18
382.28	6.16963e-18
382.29	6.13048e-18
382.3	6.17561e-18
382.31	6.23807e-18
382.32	6.14824e-18
382.33	6.19765e-18
382.34	6.23551e-18
382.35	6.14182e-18
382.36	6.1677e-18
382.37	6.2062e-18
382.38	6.13091e-18
382.39	6.10075e-18
382.4	6.12834e-18
382.41	6.11187e-18
382.42	6.05583e-18
382.43	6.09433e-18
382.44	6.09305e-18
382.45	6.0723e-18
382.46	6.04941e-18
382.47	6.09476e-18
382.48	6.0584e-18
382.49	6.02524e-18
382.5	6.03658e-18
382.51	6.01711e-18
382.52	5.96706e-18
382.53	5.9538e-18
382.54	5.99743e-18
382.55	5.95187e-18
382.56	5.96278e-18
382.57	5.99636e-18
382.58	5.92449e-18
382.59	5.93904e-18
382.6	6.01861e-18
382.61	5.95037e-18
382.62	5.93048e-18
382.63	5.90032e-18
382.64	5.94417e-18
382.65	5.92984e-18
382.66	5.91337e-18
382.67	5.91444e-18
382.68	5.93283e-18
382.69	5.93155e-18
382.7	5.9893e-18
382.71	5.90332e-18
382.72	5.9123e-18
382.73	5.86118e-18
382.74	5.85583e-18
382.75	5.81733e-18
382.76	5.86439e-18
382.77	5.8077e-18
382.78	5.77754e-18
382.79	5.81968e-18
382.8	5.88193e-18
382.81	5.80043e-18
382.82	5.81797e-18
382.83	5.83251e-18
382.84	5.7908e-18
382.85	5.80578e-18
382.86	5.81626e-18
382.87	5.78481e-18
382.88	5.70246e-18
382.89	5.71914e-18
382.9	5.76941e-18
382.91	5.69497e-18
382.92	5.72877e-18
382.93	5.73412e-18
382.94	5.70374e-18
382.95	5.67123e-18
382.96	5.69048e-18
[truncated: 1,204 more rows]

## Sheet: Fig.2 Adding SO2
Fig.2 Adding SO2
Wavelength	Absorption Coefficient of Ozonolysis	Absorption Coefficient of Ozonolysis+SO2
nm	cm^(-1)	cm^(-1)
378	1.66259e-06	1.04941e-07
378.01	1.66176e-06	1.34706e-07
378.02	1.67571e-06	1.13235e-07
378.03	1.67706e-06	1.00353e-07
378.04	1.66353e-06	1.26882e-07
378.05	1.66482e-06	1.27353e-07
378.06	1.65712e-06	1.04059e-07
378.07	1.66641e-06	1.02176e-07
378.08	1.65318e-06	9.2e-08
378.09	1.65159e-06	1.11882e-07
378.1	1.66906e-06	9.02941e-08
378.11	1.66588e-06	1.12e-07
378.12	1.65453e-06	9.71765e-08
378.13	1.66594e-06	9.04706e-08
378.14	1.66765e-06	1.04941e-07
378.15	1.66635e-06	1.13706e-07
378.16	1.66465e-06	1.05647e-07
378.17	1.67453e-06	1.04882e-07
378.18	1.675e-06	8.82353e-08
378.19	1.67018e-06	9.2e-08
378.2	1.66606e-06	9.77059e-08
378.21	1.66794e-06	6.87059e-08
378.22	1.66712e-06	7.67647e-08
378.23	1.67841e-06	9.49412e-08
378.24	1.66824e-06	8.61176e-08
378.25	1.67588e-06	9.05882e-08
378.26	1.67282e-06	6.96471e-08
378.27	1.68012e-06	8.47647e-08
378.28	1.67559e-06	1.00176e-07
378.29	1.67618e-06	8.11176e-08
378.3	1.68147e-06	8.54118e-08
378.31	1.68306e-06	8.24706e-08
378.32	1.67976e-06	8.8e-08
378.33	1.68529e-06	1.14471e-07
378.34	1.68324e-06	7.38824e-08
378.35	1.68306e-06	8.3e-08
378.36	1.68571e-06	7.6e-08
378.37	1.69e-06	1.22941e-07
378.38	1.68241e-06	8.22941e-08
378.39	1.68882e-06	7.47647e-08
378.4	1.69247e-06	8.27647e-08
378.41	1.68959e-06	8.02353e-08
378.42	1.69282e-06	8.47647e-08
378.43	1.69671e-06	7.34118e-08
378.44	1.693e-06	7.21765e-08
378.45	1.69612e-06	7.48824e-08
378.46	1.69565e-06	9.70588e-08
378.47	1.69112e-06	7.37647e-08
378.48	1.69735e-06	7.79412e-08
378.49	1.69547e-06	7.27059e-08
378.5	1.70506e-06	8.17647e-08
378.51	1.69724e-06	8.19412e-08
378.52	1.71194e-06	7.08824e-08
378.53	1.70041e-06	6.08824e-08
378.54	1.71053e-06	7.88235e-08
378.55	1.70729e-06	7.34118e-08
378.56	1.711e-06	8.78235e-08
378.57	1.70488e-06	8.08824e-08
378.58	1.71476e-06	6.98824e-08
378.59	1.71476e-06	7.00588e-08
378.6	1.71206e-06	8.04118e-08
378.61	1.71235e-06	7.85882e-08
378.62	1.70671e-06	7.32353e-08
378.63	1.71582e-06	7.88235e-08
378.64	1.72018e-06	7.15294e-08
378.65	1.72206e-06	7.34706e-08
378.66	1.72094e-06	8.67647e-08
378.67	1.72265e-06	8.52353e-08
378.68	1.72929e-06	7.52941e-08
378.69	1.72388e-06	7.18235e-08
378.7	1.73294e-06	8.14118e-08
378.71	1.72441e-06	7.22941e-08
378.72	1.72541e-06	7e-08
378.73	1.728e-06	6.29412e-08
378.74	1.73341e-06	7.10588e-08
378.75	1.73941e-06	8.65294e-08
378.76	1.72947e-06	6.59412e-08
378.77	1.72694e-06	7.15294e-08
378.78	1.73094e-06	7.85294e-08
378.79	1.73176e-06	6.76471e-08
378.8	1.73665e-06	6.93529e-08
378.81	1.73547e-06	7.01765e-08
378.82	1.73412e-06	7.37647e-08
378.83	1.73447e-06	7.53529e-08
378.84	1.73171e-06	6e-08
378.85	1.74535e-06	6.37059e-08
378.86	1.74076e-06	6.62941e-08
378.87	1.74706e-06	7.75882e-08
378.88	1.74582e-06	7.72353e-08
378.89	1.73882e-06	7.10588e-08
378.9	1.73771e-06	7.24118e-08
378.91	1.74147e-06	7.51176e-08
378.92	1.74341e-06	7.22353e-08
378.93	1.74488e-06	7.49412e-08
378.94	1.74682e-06	6.47647e-08
378.95	1.75253e-06	7.46471e-08
378.96	1.752e-06	7.26471e-08
378.97	1.74965e-06	7.01765e-08
378.98	1.75224e-06	6.82353e-08
378.99	1.75912e-06	7.00588e-08
379	1.74941e-06	6.25882e-08
379.01	1.75735e-06	7.77059e-08
379.02	1.75824e-06	6.91176e-08
379.03	1.75471e-06	6.95882e-08
379.04	1.75888e-06	7.82353e-08
379.05	1.76271e-06	7.06471e-08
379.06	1.76159e-06	5.97059e-08
379.07	1.75841e-06	7.05294e-08
379.08	1.76271e-06	6.37059e-08
379.09	1.76276e-06	6.61176e-08
379.1	1.77141e-06	6.81765e-08
379.11	1.76759e-06	6.25882e-08
379.12	1.76782e-06	6.04706e-08
379.13	1.77224e-06	8.44706e-08
379.14	1.77335e-06	6.27059e-08
379.15	1.77382e-06	7.11765e-08
379.16	1.77112e-06	7.28824e-08
379.17	1.77229e-06	7.14706e-08
379.18	1.77371e-06	6.53529e-08
379.19	1.78188e-06	6.62941e-08
379.2	1.77853e-06	6.96471e-08
379.21	1.783e-06	7.18824e-08
379.22	1.78018e-06	7.01176e-08
379.23	1.78571e-06	6.97647e-08
379.24	1.77982e-06	7.06471e-08
379.25	1.779e-06	6.53529e-08
379.26	1.78629e-06	7.2e-08
379.27	1.79312e-06	7.21765e-08
379.28	1.79706e-06	7.57059e-08
379.29	1.79071e-06	6.42941e-08
379.3	1.79976e-06	7.58235e-08
379.31	1.79847e-06	7.3e-08
379.32	1.79065e-06	6.54118e-08
379.33	1.80424e-06	7.21176e-08
379.34	1.79741e-06	6.82941e-08
379.35	1.80241e-06	7.66471e-08
379.36	1.795e-06	7.38824e-08
379.37	1.79965e-06	7.65294e-08
379.38	1.80447e-06	8.50588e-08
379.39	1.80241e-06	8.11765e-08
379.4	1.80294e-06	7.64118e-08
379.41	1.80894e-06	8.19412e-08
379.42	1.80471e-06	7.04118e-08
379.43	1.79882e-06	6.87059e-08
379.44	1.81429e-06	8.02941e-08
379.45	1.81759e-06	8.48824e-08
379.46	1.81006e-06	7.35882e-08
379.47	1.81229e-06	7.72941e-08
379.48	1.80924e-06	7.52353e-08
379.49	1.82612e-06	8.04706e-08
379.5	1.81688e-06	7.69412e-08
379.51	1.81265e-06	7.60588e-08
379.52	1.81618e-06	7.17647e-08
379.53	1.81947e-06	7.6e-08
379.54	1.82194e-06	8.44118e-08
379.55	1.82153e-06	7.88824e-08
379.56	1.81771e-06	7.47647e-08
379.57	1.82476e-06	8.25294e-08
379.58	1.82524e-06	7.95882e-08
379.59	1.82541e-06	7.47647e-08
379.6	1.82824e-06	7.85294e-08
379.61	1.82582e-06	7.01176e-08
379.62	1.82759e-06	7.00588e-08
379.63	1.83335e-06	8.34706e-08
379.64	1.83476e-06	7.57059e-08
379.65	1.82988e-06	7.48824e-08
379.66	1.83794e-06	7.38235e-08
379.67	1.83194e-06	7.68235e-08
379.68	1.83594e-06	7.62353e-08
379.69	1.83935e-06	7.67059e-08
379.7	1.83641e-06	8.25294e-08
379.71	1.839e-06	7.19412e-08
379.72	1.83612e-06	7.60588e-08
379.73	1.83724e-06	8.56471e-08
379.74	1.84271e-06	8.25882e-08
379.75	1.83788e-06	8.11765e-08
379.76	1.83688e-06	7.64118e-08
379.77	1.83935e-06	8.08235e-08
379.78	1.84494e-06	8.05882e-08
379.79	1.84429e-06	8.11176e-08
379.8	1.84847e-06	7.72353e-08
379.81	1.85053e-06	7.85294e-08
379.82	1.84182e-06	7.49412e-08
379.83	1.84506e-06	7.85294e-08
379.84	1.84335e-06	7.91176e-08
379.85	1.84653e-06	7.06471e-08
379.86	1.849e-06	7.54118e-08
379.87	1.84918e-06	7.84118e-08
379.88	1.85147e-06	7.5e-08
379.89	1.85076e-06	8.37647e-08
379.9	1.84988e-06	7.79412e-08
379.91	1.84947e-06	7.77059e-08
379.92	1.84741e-06	7.66471e-08
379.93	1.84806e-06	7.38235e-08
379.94	1.85006e-06	8.44706e-08
379.95	1.85676e-06	8.82353e-08
379.96	1.85324e-06	8.00588e-08
379.97	1.85412e-06	7.78235e-08
379.98	1.85541e-06	8.31176e-08
379.99	1.852e-06	7.54706e-08
380	1.86106e-06	8.74118e-08
380.01	1.85382e-06	8.12941e-08
380.02	1.85359e-06	7.8e-08
380.03	1.85435e-06	7.67059e-08
380.04	1.85576e-06	7.75882e-08
380.05	1.85712e-06	7.1e-08
380.06	1.85994e-06	7.77647e-08
380.07	1.85776e-06	7.67059e-08
380.08	1.85994e-06	7.91176e-08
380.09	1.85671e-06	7.00588e-08
380.1	1.85935e-06	7.86471e-08
380.11	1.85365e-06	7.87059e-08
380.12	1.85753e-06	8.07059e-08
380.13	1.85276e-06	7.15882e-08
380.14	1.85494e-06	7.94118e-08
380.15	1.86224e-06	7.91765e-08
380.16	1.86524e-06	7.60588e-08
380.17	1.85888e-06	7.52353e-08
380.18	1.86635e-06	7.78824e-08
380.19	1.85371e-06	7.44118e-08
380.2	1.86582e-06	7.94706e-08
380.21	1.85518e-06	6.5e-08
380.22	1.85765e-06	7.31765e-08
380.23	1.86218e-06	7.09412e-08
380.24	1.85982e-06	7.36471e-08
380.25	1.86141e-06	7.38235e-08
380.26	1.85582e-06	7.08235e-08
380.27	1.85876e-06	6.94118e-08
380.28	1.857e-06	7.63529e-08
380.29	1.85324e-06	6.94706e-08
380.3	1.86259e-06	8.17059e-08
380.31	1.85629e-06	7.48824e-08
380.32	1.85812e-06	7.37059e-08
380.33	1.86112e-06	7.36471e-08
380.34	1.85959e-06	7.11176e-08
380.35	1.85318e-06	6.71765e-08
380.36	1.85676e-06	6.98824e-08
380.37	1.86024e-06	7.00588e-08
380.38	1.85959e-06	7.00588e-08
380.39	1.85535e-06	6.97647e-08
380.4	1.85418e-06	7.08824e-08
380.41	1.85729e-06	6.70588e-08
380.42	1.85482e-06	6.67647e-08
380.43	1.85653e-06	6.78824e-08
380.44	1.85871e-06	7.37059e-08
380.45	1.84994e-06	6.28824e-08
380.46	1.85812e-06	7.32941e-08
380.47	1.86359e-06	7.74118e-08
380.48	1.85888e-06	8.16471e-08
380.49	1.85841e-06	6.7e-08
380.5	1.85488e-06	7.82941e-08
380.51	1.85088e-06	6.94706e-08
380.52	1.84876e-06	7.22941e-08
380.53	1.85224e-06	6.87647e-08
380.54	1.85759e-06	7.61765e-08
380.55	1.84912e-06	6.97059e-08
380.56	1.85329e-06	7.49412e-08
380.57	1.84953e-06	6.56471e-08
380.58	1.857e-06	6.78235e-08
380.59	1.85559e-06	7.8e-08
380.6	1.85453e-06	7.55882e-08
380.61	1.85071e-06	8.21176e-08
380.62	1.851e-06	7.57647e-08
380.63	1.849e-06	7.94118e-08
380.64	1.84594e-06	7.94706e-08
380.65	1.85124e-06	7.67647e-08
380.66	1.84941e-06	7.93529e-08
380.67	1.85341e-06	7.70588e-08
380.68	1.84312e-06	7.08824e-08
380.69	1.84629e-06	7.00588e-08
380.7	1.84147e-06	7.04706e-08
380.71	1.847e-06	6.64706e-08
380.72	1.848e-06	7.01176e-08
380.73	1.84229e-06	6.99412e-08
380.74	1.83847e-06	6.18824e-08
380.75	1.83547e-06	6.42941e-08
380.76	1.84118e-06	7.24706e-08
380.77	1.83647e-06	6.7e-08
380.78	1.83994e-06	8.08235e-08
380.79	1.83341e-06	8.47059e-08
380.8	1.83782e-06	7.83529e-08
380.81	1.83982e-06	8.74706e-08
380.82	1.83618e-06	7.02941e-08
380.83	1.83224e-06	7.70588e-08
380.84	1.83206e-06	7.82941e-08
380.85	1.82971e-06	7.49412e-08
380.86	1.83229e-06	7.24706e-08
380.87	1.83306e-06	7.07647e-08
380.88	1.82876e-06	7.30588e-08
380.89	1.82606e-06	6.7e-08
380.9	1.82512e-06	7.15882e-08
380.91	1.82782e-06	7.58235e-08
380.92	1.82476e-06	7.3e-08
380.93	1.82465e-06	6.45882e-08
380.94	1.82365e-06	6.84118e-08
380.95	1.81988e-06	7.03529e-08
380.96	1.82247e-06	8.01176e-08
380.97	1.82171e-06	8.1e-08
380.98	1.826e-06	7.25882e-08
380.99	1.81865e-06	7.42353e-08
381	1.82341e-06	8.47059e-08
381.01	1.81765e-06	8e-08
381.02	1.81829e-06	7.87647e-08
381.03	1.81465e-06	7.32941e-08
381.04	1.81106e-06	7.71765e-08
381.05	1.81406e-06	7.28235e-08
381.06	1.81324e-06	6.70588e-08
381.07	1.81012e-06	7.15294e-08
381.08	1.81088e-06	6.88235e-08
381.09	1.80588e-06	6.71176e-08
381.1	1.80553e-06	6.28824e-08
381.11	1.81012e-06	7.81176e-08
381.12	1.80841e-06	8.24118e-08
381.13	1.80759e-06	7.95882e-08
381.14	1.80847e-06	8.59412e-08
381.15	1.805e-06	8.80588e-08
381.16	1.79682e-06	7.40588e-08
381.17	1.80782e-06	8.62941e-08
381.18	1.80059e-06	8.16471e-08
381.19	1.79994e-06	7.62941e-08
381.2	1.79582e-06	7.8e-08
381.21	1.79576e-06	6.7e-08
381.22	1.79588e-06	6.62941e-08
381.23	1.79335e-06	7.55294e-08
381.24	1.79647e-06	7.84706e-08
381.25	1.79265e-06	7.45294e-08
381.26	1.79347e-06	7.25294e-08
381.27	1.792e-06	8.74118e-08
381.28	1.78594e-06	8.66471e-08
381.29	1.79188e-06	9.05882e-08
381.3	1.78659e-06	8.77059e-08
381.31	1.78424e-06	9.37059e-08
381.32	1.77841e-06	7.93529e-08
381.33	1.78435e-06	9.67647e-08
381.34	1.77953e-06	9.32941e-08
381.35	1.78071e-06	8.47647e-08
381.36	1.77653e-06	6.74706e-08
381.37	1.77441e-06	8.22353e-08
381.38	1.77635e-06	8.07059e-08
381.39	1.76624e-06	6.85882e-08
381.4	1.76735e-06	7.01765e-08
381.41	1.77253e-06	6.72941e-08
381.42	1.764e-06	7.41176e-08
381.43	1.768e-06	6.99412e-08
381.44	1.76347e-06	9.52353e-08
381.45	1.76676e-06	9.64706e-08
381.46	1.76529e-06	9.91765e-08
381.47	1.76176e-06	8.08235e-08
381.48	1.76159e-06	9.14118e-08
381.49	1.75788e-06	1.08353e-07
381.5	1.75512e-06	1.13294e-07
381.51	1.75718e-06	7.94706e-08
381.52	1.75747e-06	1.21e-07
381.53	1.74941e-06	8.40588e-08
381.54	1.75482e-06	8.67059e-08
381.55	1.74171e-06	8.98235e-08
381.56	1.74794e-06	8.38824e-08
381.57	1.74118e-06	7.64118e-08
381.58	1.74218e-06	7.07647e-08
381.59	1.73935e-06	1.15765e-07
381.6	1.74071e-06	1.14059e-07
381.61	1.73694e-06	8.87647e-08
381.62	1.73082e-06	9.57059e-08
381.63	1.73629e-06	9.35294e-08
381.64	1.73718e-06	1.22588e-07
381.65	1.73612e-06	1.12824e-07
381.66	1.73371e-06	8.88824e-08
381.67	1.73047e-06	9.85294e-08
381.68	1.72753e-06	9.35882e-08
381.69	1.72141e-06	1.06588e-07
381.7	1.71806e-06	9.62941e-08
381.71	1.723e-06	9.31176e-08
381.72	1.72188e-06	8.05294e-08
381.73	1.72141e-06	1.15941e-07
381.74	1.71788e-06	9.43529e-08
381.75	1.72306e-06	1.06941e-07
381.76	1.71229e-06	1.11294e-07
381.77	1.71929e-06	1.10647e-07
381.78	1.70953e-06	1.35059e-07
381.79	1.70712e-06	1.25353e-07
381.8	1.70635e-06	1.36588e-07
381.81	1.70076e-06	1.14118e-07
381.82	1.70388e-06	1.08294e-07
381.83	1.69518e-06	9.94706e-08
381.84	1.697e-06	1.10647e-07
381.85	1.69165e-06	1.07353e-07
381.86	1.69465e-06	9.93529e-08
381.87	1.69412e-06	1.04765e-07
381.88	1.68876e-06	1.22588e-07
381.89	1.69265e-06	1.45588e-07
381.9	1.687e-06	1.23941e-07
381.91	1.68612e-06	1.43e-07
381.92	1.68176e-06	1.38765e-07
381.93	1.68482e-06	1.66412e-07
381.94	1.68171e-06	1.28824e-07
381.95	1.68271e-06	1.05588e-07
381.96	1.67388e-06	1.01882e-07
381.97	1.67465e-06	1.12588e-07
381.98	1.66871e-06	1.08529e-07
381.99	1.67288e-06	1.40118e-07
382	1.66912e-06	1.13588e-07
382.01	1.67494e-06	1.17647e-07
382.02	1.67459e-06	1.47647e-07
382.03	1.66341e-06	1.29882e-07
382.04	1.66612e-06	1.65529e-07
382.05	1.65853e-06	1.62471e-07
382.06	1.662e-06	1.52882e-07
382.07	1.65747e-06	1.48824e-07
382.08	1.65553e-06	1.27882e-07
382.09	1.64676e-06	1.42353e-07
382.1	1.64947e-06	1.52118e-07
382.11	1.65271e-06	1.67941e-07
382.12	1.64176e-06	1.39059e-07
382.13	1.65082e-06	1.70647e-07
382.14	1.64465e-06	1.61824e-07
382.15	1.64735e-06	2.37647e-07
382.16	1.64571e-06	1.69529e-07
382.17	1.63894e-06	1.52176e-07
382.18	1.64229e-06	1.50647e-07
382.19	1.63135e-06	1.34059e-07
382.2	1.64012e-06	1.67294e-07
382.21	1.63388e-06	1.56765e-07
382.22	1.62835e-06	1.55235e-07
382.23	1.62541e-06	1.75588e-07
382.24	1.62224e-06	1.47471e-07
382.25	1.62353e-06	2.37118e-07
382.26	1.61535e-06	1.88706e-07
382.27	1.62024e-06	1.82059e-07
382.28	1.61635e-06	1.78824e-07
382.29	1.61435e-06	1.7e-07
382.3	1.61294e-06	1.33294e-07
382.31	1.60941e-06	1.76941e-07
382.32	1.61588e-06	1.56e-07
382.33	1.60988e-06	1.81706e-07
382.34	1.60559e-06	1.74471e-07
382.35	1.60065e-06	2.67118e-07
382.36	1.59682e-06	2.25647e-07
382.37	1.60535e-06	1.94647e-07
382.38	1.59912e-06	1.53824e-07
382.39	1.59859e-06	2.40824e-07
382.4	1.59059e-06	1.65118e-07
382.41	1.59194e-06	1.73176e-07
382.42	1.58741e-06	1.92647e-07
382.43	1.58894e-06	1.63471e-07
382.44	1.58712e-06	2.62118e-07
382.45	1.58782e-06	2.34647e-07
382.46	1.58076e-06	2.48412e-07
382.47	1.57853e-06	1.80294e-07
382.48	1.57576e-06	1.66588e-07
382.49	1.581e-06	2.84471e-07
382.5	1.578e-06	2.38882e-07
382.51	1.57035e-06	3.27412e-07
382.52	1.57535e-06	3.23412e-07
382.53	1.56982e-06	3.06882e-07
382.54	1.55776e-06	2.75647e-07
382.55	1.56529e-06	3.58059e-07
382.56	1.55894e-06	2.43e-07
382.57	1.56782e-06	3.64588e-07
382.58	1.55776e-06	2.82706e-07
382.59	1.56282e-06	2.64882e-07
382.6	1.559e-06	2.41118e-07
382.61	1.551e-06	3.40176e-07
382.62	1.55524e-06	2.22824e-07
382.63	1.54724e-06	2.39588e-07
382.64	1.54947e-06	2.46235e-07
382.65	1.54365e-06	2.90412e-07
382.66	1.54418e-06	2.74471e-07
382.67	1.54094e-06	3.40588e-07
382.68	1.53559e-06	2.89824e-07
382.69	1.53306e-06	3.00824e-07
382.7	1.53506e-06	2.95824e-07
382.71	1.52988e-06	2.75176e-07
382.72	1.53188e-06	4.19588e-07
382.73	1.52994e-06	2.76647e-07
382.74	1.531e-06	3.01294e-07
382.75	1.52894e-06	4.83059e-07
382.76	1.52388e-06	3.59941e-07
382.77	1.51888e-06	3.03471e-07
382.78	1.52041e-06	4.32824e-07
382.79	1.51688e-06	3.65882e-07
382.8	1.51994e-06	3.42059e-07
382.81	1.51541e-06	4.22765e-07
382.82	1.51776e-06	3.08882e-07
382.83	1.50494e-06	4.28882e-07
382.84	1.50988e-06	3.74353e-07
382.85	1.50206e-06	3.78824e-07
382.86	1.50188e-06	2.99529e-07
382.87	1.49853e-06	3.54059e-07
382.88	1.50388e-06	3.62353e-07
382.89	1.49612e-06	4.40529e-07
382.9	1.49612e-06	3.38941e-07
382.91	1.49765e-06	2.49e-07
382.92	1.48253e-06	3.80353e-07
382.93	1.49535e-06	2.78824e-07
382.94	1.49229e-06	3.63647e-07
382.95	1.49129e-06	3.41059e-07
382.96	1.48618e-06	2.75706e-07
382.97	1.48594e-06	2.64882e-07
382.98	1.486e-06	2.11588e-07
382.99	1.48524e-06	2.96059e-07
383	1.48629e-06	3.01588e-07
383.01	1.47659e-06	3.53941e-07
383.02	1.479e-06	2.38176e-07
383.03	1.47771e-06	2.23235e-07
383.04	1.47488e-06	2.61059e-07
383.05	1.472e-06	2.76176e-07
383.06	1.47465e-06	2.28941e-07
383.07	1.46659e-06	2.96118e-07
383.08	1.46265e-06	2.61529e-07
383.09	1.46618e-06	2.43471e-07
383.1	1.46141e-06	2.46412e-07
383.11	1.45706e-06	2.12941e-07
383.12	1.45865e-06	2.14765e-07
383.13	1.45924e-06	2.40647e-07
383.14	1.45376e-06	1.90529e-07
383.15	1.45171e-06	2.10059e-07
383.16	1.44882e-06	2.87e-07
383.17	1.44624e-06	1.65412e-07
383.18	1.44694e-06	2.59235e-07
383.19	1.43994e-06	2.16941e-07
383.2	1.443e-06	1.65529e-07
383.21	1.44259e-06	1.60706e-07
383.22	1.43535e-06	2.18176e-07
383.23	1.43441e-06	1.61941e-07
383.24	1.43459e-06	1.59882e-07
383.25	1.42988e-06	1.95471e-07
383.26	1.434e-06	1.90118e-07
383.27	1.42894e-06	1.59529e-07
383.28	1.43582e-06	1.68118e-07
383.29	1.418e-06	1.76882e-07
383.3	1.422e-06	1.69941e-07
383.31	1.42306e-06	1.93118e-07
383.32	1.41818e-06	2.00118e-07
383.33	1.42676e-06	1.52059e-07
383.34	1.42088e-06	1.38412e-07
383.35	1.41841e-06	1.80882e-07
383.36	1.41294e-06	1.56765e-07
383.37	1.40841e-06	1.13294e-07
383.38	1.41741e-06	1.98e-07
383.39	1.40176e-06	1.88941e-07
383.4	1.41612e-06	1.60529e-07
383.41	1.40294e-06	1.34706e-07
383.42	1.407e-06	1.48353e-07
383.43	1.41229e-06	1.54235e-07
383.44	1.40206e-06	1.30118e-07
383.45	1.39959e-06	1.16471e-07
383.46	1.40094e-06	1.23765e-07
383.47	1.40118e-06	1.97471e-07
383.48	1.395e-06	1.43706e-07
383.49	1.389e-06	1.54294e-07
383.5	1.389e-06	1.15235e-07
383.51	1.38788e-06	1.45235e-07
383.52	1.39059e-06	1.17118e-07
383.53	1.37971e-06	1.31294e-07
383.54	1.37635e-06	1.05176e-07
383.55	1.37665e-06	1.17235e-07
383.56	1.37753e-06	1.32765e-07
383.57	1.37412e-06	1.41647e-07
383.58	1.371e-06	1.03941e-07
383.59	1.37553e-06	1.03235e-07
383.6	1.36924e-06	1.02412e-07
383.61	1.36547e-06	1.13118e-07
383.62	1.36765e-06	1.27235e-07
383.63	1.37376e-06	1.16471e-07
383.64	1.35735e-06	9.22941e-08
383.65	1.36194e-06	1.09e-07
383.66	1.35606e-06	1.32471e-07
383.67	1.35565e-06	1.20941e-07
383.68	1.36165e-06	9.58235e-08
383.69	1.35818e-06	8.58824e-08
383.7	1.35929e-06	1.00941e-07
383.71	1.35024e-06	1.20647e-07
383.72	1.34559e-06	9.29412e-08
383.73	1.34865e-06	9.95294e-08
383.74	1.34518e-06	9.61176e-08
383.75	1.34465e-06	1.05647e-07
383.76	1.34965e-06	1.26e-07
383.77	1.34629e-06	1.29941e-07
383.78	1.34865e-06	1.03471e-07
383.79	1.34176e-06	8.74118e-08
383.8	1.33829e-06	7.81176e-08
383.81	1.34271e-06	1.14824e-07
383.82	1.33318e-06	7.88235e-08
383.83	1.33941e-06	8.80588e-08
383.84	1.32606e-06	9.07059e-08
383.85	1.32906e-06	9.44706e-08
383.86	1.33035e-06	9.42941e-08
383.87	1.32506e-06	9.77647e-08
383.88	1.32841e-06	8.15294e-08
383.89	1.31741e-06	8.64118e-08
383.9	1.32565e-06	7.3e-08
383.91	1.32135e-06	8.10588e-08
383.92	1.32235e-06	9.70588e-08
383.93	1.31853e-06	7.42353e-08
383.94	1.31788e-06	7.74706e-08
383.95	1.31106e-06	7.66471e-08
383.96	1.31582e-06	7.05294e-08
383.97	1.31247e-06	8.5e-08
383.98	1.31676e-06	7.62353e-08
383.99	1.30382e-06	8.12353e-08
384	1.30606e-06	8.52353e-08
384.01	1.31076e-06	7.41176e-08
384.02	1.30959e-06	8.08235e-08
384.03	1.29882e-06	8.78824e-08
384.04	1.30512e-06	7.75882e-08
384.05	1.30024e-06	7.44118e-08
384.06	1.29853e-06	8.13529e-08
384.07	1.30235e-06	5.9e-08
384.08	1.28929e-06	6.17647e-08
384.09	1.30412e-06	8.15294e-08
384.1	1.29318e-06	8.29412e-08
384.11	1.29518e-06	6.71176e-08
384.12	1.28829e-06	6.59412e-08
384.13	1.29341e-06	7.70588e-08
384.14	1.28741e-06	8.57647e-08
384.15	1.29376e-06	7.52941e-08
384.16	1.29065e-06	7.55294e-08
384.17	1.29429e-06	6.58824e-08
384.18	1.28253e-06	7.09412e-08
384.19	1.27965e-06	6.50588e-08
384.2	1.27994e-06	7.02353e-08
384.21	1.26635e-06	6.26471e-08
384.22	1.27776e-06	7.23529e-08
384.23	1.27694e-06	6.75882e-08
384.24	1.271e-06	6.29412e-08
384.25	1.27259e-06	6.21176e-08
384.26	1.27418e-06	7.84706e-08
384.27	1.27041e-06	7.66471e-08
384.28	1.27071e-06	6.22941e-08
384.29	1.27212e-06	6.25294e-08
384.3	1.27082e-06	7.35294e-08
384.31	1.26288e-06	6.45294e-08
384.32	1.26088e-06	6.30588e-08
384.33	1.25929e-06	6.72941e-08
384.34	1.26312e-06	6.17059e-08
384.35	1.25206e-06	6.12353e-08
384.36	1.25412e-06	5.82353e-08
384.37	1.24918e-06	5.67647e-08
384.38	1.26635e-06	6.85882e-08
384.39	1.25124e-06	6.32941e-08
384.4	1.25306e-06	5.32941e-08
384.41	1.25359e-06	5.90588e-08
384.42	1.25276e-06	5.35882e-08
384.43	1.24229e-06	6.2e-08
384.44	1.25835e-06	7.51176e-08
384.45	1.24071e-06	6.26471e-08
384.46	1.24206e-06	6.16471e-08
384.47	1.24847e-06	5.64706e-08
384.48	1.24729e-06	7.63529e-08
384.49	1.24341e-06	5.81765e-08
384.5	1.25576e-06	6.68824e-08
384.51	1.23547e-06	5.99412e-08
384.52	1.24459e-06	5.56471e-08
384.53	1.232e-06	4.94118e-08
384.54	1.23435e-06	5.43529e-08
384.55	1.24088e-06	5.15882e-08
384.56	1.22418e-06	5.50588e-08
384.57	1.239e-06	5.86471e-08
384.58	1.22582e-06	5.82941e-08
384.59	1.23371e-06	5.78824e-08
384.6	1.23212e-06	6.53529e-08
384.61	1.22653e-06	5.74706e-08
384.62	1.22894e-06	4.74706e-08
384.63	1.22535e-06	5.49412e-08
384.64	1.227e-06	5.38824e-08
384.65	1.22153e-06	5.55882e-08
384.66	1.22006e-06	5.31176e-08
384.67	1.21553e-06	5.02353e-08
384.68	1.21853e-06	4.83529e-08
384.69	1.21182e-06	4.67647e-08
384.7	1.22194e-06	6.50588e-08
384.71	1.20959e-06	4.51765e-08
384.72	1.22141e-06	5.95294e-08
384.73	1.21506e-06	5.42353e-08
384.74	1.20959e-06	5.41765e-08
384.75	1.21471e-06	5.05294e-08
384.76	1.20871e-06	5.23529e-08
384.77	1.20947e-06	6.22353e-08
384.78	1.21235e-06	4.93529e-08
384.79	1.20859e-06	5.93529e-08
384.8	1.20718e-06	4.67647e-08
384.81	1.21012e-06	5.95882e-08
384.82	1.20188e-06	4.72941e-08
384.83	1.20694e-06	5.24706e-08
384.84	1.20353e-06	5.24706e-08
384.85	1.19218e-06	5.13529e-08
384.86	1.19982e-06	5.7e-08
384.87	1.19394e-06	4.91765e-08
384.88	1.21247e-06	6.07647e-08
384.89	1.19747e-06	5.32353e-08
384.9	1.202e-06	5.57059e-08
384.91	1.19512e-06	4.73529e-08
384.92	1.19406e-06	5.94706e-08
384.93	1.19718e-06	5.95294e-08
384.94	1.2e-06	5.82941e-08
384.95	1.182e-06	5.12941e-08
384.96	1.19629e-06	5.10588e-08
384.97	1.20135e-06	5.07059e-08
384.98	1.19082e-06	5.09412e-08
384.99	1.19565e-06	6.21765e-08
385	1.18494e-06	4.94706e-08
385.01	1.19324e-06	5.52353e-08
385.02	1.18865e-06	5.94118e-08
385.03	1.18059e-06	4.30588e-08
385.04	1.19265e-06	5.15882e-08
385.05	1.18541e-06	4.87059e-08
385.06	1.17476e-06	5.71176e-08
385.07	1.19253e-06	5.32941e-08
385.08	1.18335e-06	5.75882e-08
385.09	1.18094e-06	5.49412e-08
385.1	1.18141e-06	5.98824e-08
385.11	1.17565e-06	5.65882e-08
385.12	1.17724e-06	4.24706e-08
385.13	1.166e-06	4.85294e-08
385.14	1.17124e-06	5.52941e-08
385.15	1.17876e-06	5.54118e-08
385.16	1.16576e-06	5.71176e-08
385.17	1.16624e-06	4.68235e-08
385.18	1.17035e-06	5.43529e-08
385.19	1.17035e-06	6.13529e-08
385.2	1.17118e-06	5.23529e-08
385.21	1.15906e-06	5.41765e-08
385.22	1.18071e-06	5.57059e-08
385.23	1.17035e-06	5.82353e-08
385.24	1.16135e-06	3.89412e-08
385.25	1.17435e-06	6.61176e-08
385.26	1.16706e-06	5.92353e-08
385.27	1.16771e-06	5.24118e-08
385.28	1.16506e-06	4.92941e-08
385.29	1.17771e-06	6.76471e-08
385.3	1.17053e-06	5.26471e-08
385.31	1.17247e-06	5.87059e-08
385.32	1.17212e-06	4.93529e-08
385.33	1.17212e-06	5.62941e-08
385.34	1.16882e-06	4.69412e-08
385.35	1.16288e-06	5.64118e-08
385.36	1.16359e-06	4.30588e-08
385.37	1.168e-06	5.94706e-08
385.38	1.16659e-06	5.41176e-08
385.39	1.16365e-06	5.29412e-08
385.4	1.16635e-06	4.12353e-08
385.41	1.16453e-06	5.20588e-08
385.42	1.17406e-06	6.17059e-08
385.43	1.16453e-06	4.62941e-08
385.44	1.16506e-06	4.47059e-08
385.45	1.16776e-06	6.16471e-08
385.46	1.16265e-06	4.34118e-08
385.47	1.168e-06	4.74706e-08
385.48	1.18153e-06	5.15294e-08
385.49	1.16418e-06	4.57059e-08
385.5	1.17453e-06	5.08824e-08
385.51	1.16776e-06	4.52941e-08
385.52	1.16853e-06	5.28235e-08
385.53	1.16688e-06	4.70588e-08
385.54	1.16682e-06	4.67059e-08
385.55	1.17218e-06	4.72353e-08
385.56	1.16729e-06	5.88235e-08
385.57	1.17076e-06	4.81765e-08
385.58	1.16288e-06	4.63529e-08
385.59	1.16759e-06	5.14118e-08
385.6	1.16588e-06	5.42353e-08
385.61	1.164e-06	5.24118e-08
385.62	1.16824e-06	4.77647e-08
385.63	1.17518e-06	4.85882e-08
385.64	1.16553e-06	4.92353e-08
385.65	1.17259e-06	5.33529e-08
385.66	1.16047e-06	5.18235e-08
385.67	1.16912e-06	4.37059e-08
385.68	1.16859e-06	5.23529e-08
385.69	1.17071e-06	5.02353e-08
385.7	1.17465e-06	4.94118e-08
385.71	1.15971e-06	4.75882e-08
385.72	1.16988e-06	5.46471e-08
385.73	1.16547e-06	4.32941e-08
385.74	1.17265e-06	5.66471e-08
385.75	1.175e-06	4.78824e-08
385.76	1.15588e-06	4.65294e-08
385.77	1.16876e-06	6.21176e-08
385.78	1.16306e-06	4.71765e-08
385.79	1.16e-06	4.70588e-08
385.8	1.159e-06	4.47647e-08
385.81	1.16006e-06	4.11176e-08
385.82	1.16035e-06	3.21176e-08
385.83	1.16729e-06	3.67059e-08
385.84	1.16859e-06	5.42353e-08
385.85	1.16688e-06	4.27059e-08
385.86	1.16788e-06	4.99412e-08
385.87	1.166e-06	4.98235e-08
385.88	1.16765e-06	6.3e-08
385.89	1.17447e-06	4.95294e-08
385.9	1.16324e-06	4.97647e-08
385.91	1.16318e-06	4.52353e-08
385.92	1.15694e-06	4.57059e-08
385.93	1.16418e-06	4.54118e-08
385.94	1.17135e-06	5.10588e-08
385.95	1.16265e-06	4.47059e-08
385.96	1.15882e-06	4.91176e-08
385.97	1.16271e-06	5.55294e-08
385.98	1.16182e-06	4.68235e-08
385.99	1.16694e-06	4.59412e-08
386	1.15676e-06	4.32353e-08
386.01	1.16524e-06	4.89412e-08
386.02	1.16476e-06	4.65294e-08
386.03	1.16335e-06	5.61765e-08
386.04	1.17535e-06	7.27647e-08
386.05	1.15594e-06	5.17647e-08
386.06	1.15759e-06	4.31765e-08
386.07	1.16e-06	4.42941e-08
386.08	1.16512e-06	6.01765e-08
386.09	1.16876e-06	4.74706e-08
386.1	1.15647e-06	4.29412e-08
386.11	1.15994e-06	4.67059e-08
386.12	1.15841e-06	3.88824e-08
386.13	1.16624e-06	5.31176e-08
386.14	1.16118e-06	4.46471e-08
386.15	1.16218e-06	5.04118e-08
386.16	1.16588e-06	4.71765e-08
386.17	1.16994e-06	6.08824e-08
386.18	1.16347e-06	4.94706e-08
386.19	1.17318e-06	6.4e-08
386.2	1.15341e-06	5.04118e-08
386.21	1.17088e-06	5.59412e-08
386.22	1.16718e-06	5.29412e-08
386.23	1.17524e-06	5.76471e-08
386.24	1.17135e-06	5.04118e-08
386.25	1.186e-06	6.04118e-08
386.26	1.17594e-06	4.61765e-08
386.27	1.16629e-06	5.47647e-08
386.28	1.17435e-06	5.14706e-08
386.29	1.16971e-06	4.75882e-08
386.3	1.19006e-06	6.38235e-08
386.31	1.17794e-06	5.96471e-08
386.32	1.18706e-06	7.75294e-08
386.33	1.18076e-06	6.2e-08
386.34	1.18147e-06	5.76471e-08
386.35	1.186e-06	6.45294e-08
386.36	1.17224e-06	6.25294e-08
386.37	1.18971e-06	5.54118e-08
386.38	1.17376e-06	4.84118e-08
386.39	1.19153e-06	6.61176e-08
386.4	1.186e-06	5.2e-08
386.41	1.18729e-06	5.58235e-08
386.42	1.19518e-06	4.80588e-08
386.43	1.18118e-06	4.95294e-08
386.44	1.19376e-06	5.22353e-08
386.45	1.18971e-06	5.38235e-08
386.46	1.19165e-06	5.23529e-08
386.47	1.18212e-06	7.81765e-08
386.48	1.194e-06	7.44706e-08
386.49	1.18865e-06	6.52941e-08
386.5	1.19376e-06	6.11765e-08
386.51	1.18818e-06	6.91176e-08
386.52	1.20335e-06	6.91176e-08
386.53	1.19941e-06	5.80588e-08
386.54	1.19476e-06	4.9e-08
386.55	1.20153e-06	5.43529e-08
386.56	1.19359e-06	5.4e-08
386.57	1.21294e-06	7.21176e-08
386.58	1.18953e-06	5.5e-08
386.59	1.20029e-06	5.58824e-08
386.6	1.19241e-06	5.67059e-08
386.61	1.19206e-06	6.30588e-08
386.62	1.20576e-06	7.72353e-08
386.63	1.19518e-06	5.88235e-08
386.64	1.19888e-06	8.02941e-08
386.65	1.21312e-06	8.38824e-08
386.66	1.19312e-06	7.97647e-08
386.67	1.20676e-06	6.37059e-08
386.68	1.19594e-06	7.38824e-08
386.69	1.20329e-06	5.01765e-08
386.7	1.19129e-06	7.52941e-08
386.71	1.21659e-06	7e-08
386.72	1.21253e-06	5.66471e-08
386.73	1.21529e-06	7.36471e-08
386.74	1.21059e-06	5.54118e-08
386.75	1.20941e-06	7.55294e-08
386.76	1.22088e-06	8.04706e-08
386.77	1.22188e-06	8.07059e-08
386.78	1.23094e-06	7.94118e-08
386.79	1.20665e-06	1.02118e-07
386.8	1.22912e-06	1.13941e-07
386.81	1.21847e-06	8.57647e-08
386.82	1.23276e-06	6.65294e-08
386.83	1.22553e-06	7.50588e-08
386.84	1.22324e-06	5.67647e-08
386.85	1.23594e-06	8.67059e-08
386.86	1.22559e-06	6.93529e-08
386.87	1.22259e-06	6.35882e-08
386.88	1.23088e-06	6.04706e-08
386.89	1.23247e-06	6.59412e-08
386.9	1.23982e-06	1.10059e-07
386.91	1.22824e-06	8.97647e-08
386.92	1.23629e-06	7.61765e-08
386.93	1.23612e-06	1.08412e-07
386.94	1.23547e-06	7.92941e-08
386.95	1.24282e-06	8.21765e-08
386.96	1.23465e-06	7.74706e-08
386.97	1.23659e-06	6.15294e-08
386.98	1.24394e-06	8.8e-08
386.99	1.23529e-06	5.31765e-08
387	1.23765e-06	7.50588e-08

## Sheet: Fig.3 Conditions and Data
Fig.3 experimental conditions and data
Three curves	Residence time	Total flow rates	N2 protection purge gas	N2 dilution	C2H4	O3/O2	Total pressure	Experimental [CH2OO]	Experimental α baseline noise	Estimated [CH2OO] error bar	Simulated [CH2OO]
	ms	sml/min	sml/min	sml/min	sml/min	sml/min	Torr	cm^(-3)	cm^(-1)	cm^(-3)	cm^(-3)
high C2H4 high O3: [C2H4]i~ 1×10^17, [O3]i ~ 1.8×10^15 cm^(-3)	36	4800	20	2956	1440	384	10	360000000000	9.41e-08	37640000000	341783000000
	69	2500	20	1530	750	200	10	325000000000	3.2e-08	12800000000	332835000000
	105	1667	20	1013.54	500.1	133.36	10	310000000000	2.1e-08	8.4e+09	310519000000
	139	1250	20	755	375	100	10	275000000000	3.1e-08	1.24e+10	288761000000
	174	1000	20	600	300	80	10	266000000000	1.95e-08	7.8e+09	271887000000
	193	900	20	538	270	72	10	252000000000	2.8e-08	1.12e+10	261611000000
	217	800	20	476	240	64	10	243000000000	3.2e-08	12800000000	247552000000
	248	700	20	414	210	56	10	230000000000	3.97e-08	1.588e+10	234950000000
	289	600	20	352	180	48	10	210000000000	2e-08	8000000000	220082000000
	347	500	20	290	150	40	10	198000000000	2.1e-08	8.4e+09	201154000000
	434	400	20	228	120	32	10	178000000000	6.2e-08	2.48e+10	180688000000
high C2H4 low O3: [C2H4]i~ 1×10^17, [O3]i ~ 0.9×10^15 cm^(-3)	37	4700	20	3082	1410	188	10	259000000000	8.6e-08	34400000000	257860000000
	69	2500	20	1630	750	100	10	257000000000	3.5e-08	14000000000	263376000000
	105	1667	20	1080.22	500.1	66.68	10	245000000000	2.34e-08	9360000000	253218000000
	139	1250	20	805	375	50	10	231000000000	2.5e-08	1e+10	240070000000
	174	1000	20	640	300	40	10	216000000000	3.3e-08	1.32e+10	228921000000
	193	900	20	574	270	36	10	215000000000	3.4e-08	13600000000	221834000000
	217	800	20	508	240	32	10	207000000000	3.55e-08	14200000000	211839000000
	248	700	20	442	210	28	10	195000000000	3.4e-08	13600000000	202621000000
	289	600	20	376	180	24	10	185000000000	3e-08	1.2e+10	191471000000
	347	500	20	310	150	20	10	175000000000	3.4e-08	13600000000	176884000000
	434	400	20	244	120	16	10	163000000000	3.5e-08	14000000000	160668000000
low C2H4 high O3: [C2H4]i~ 5×10^16, [O3]i ~ 1.8×10^15 cm^(-3)	38	4500	20	3445	675	360	10	227000000000	9.2e-08	36800000000	213869000000
	69	2500	20	1905	375	200	10	226000000000	2.1e-08	8.4e+09	218646000000
	105	1667	20	1263.59	250.05	133.36	10	215000000000	3.4e-08	13600000000	211590000000
	139	1250	20	942.5	187.5	100	10	202000000000	4.1e-08	16400000000	202038000000
	174	1000	20	750	150	80	10	183000000000	2.8e-08	1.12e+10	193741000000
	193	900	20	673	135	72	10	180000000000	3.9e-08	1.56e+10	188402000000
	217	800	20	596	120	64	10	178000000000	4e-08	16000000000	180795000000
	248	700	20	519	105	56	10	169000000000	3.5e-08	14000000000	173705000000
	289	600	20	442	90	48	10	163000000000	3.7e-08	14800000000	165040000000
	347	500	20	365	75	40	10	156000000000	4.1e-08	16400000000	153564000000
	434	400	20	288	60	32	10	146000000000	3.4e-08	13600000000	140630000000
Experimental error bar
Estimated experiment error bar (method 1: with repeated trials)	Residence time	Total flow rates	N2 protection purge gas	N2 dilution	C2H4	O3/O2	Total pressure	Experimental [CH2OO]
	ms	sml/min	sml/min	sml/min	sml/min	sml/min	Torr	Trial 1	Trial 2	Trail 3	Average	Standard deviation
	174	1000	20	600	300	80	10	275000000000	261000000000	262000000000	266000000000	7810000000
Additional experiemental results (<35 ms): 4500 sml/min at 10 Torr was upper limit of our pump, short residence times were achieved with shorter sample length specified below (by shortening distance from gas inlet to outlet)
Three curves	Effective sample path length ls	Residence time	Total flow rates	N2 protection purge gas	N2 dilution	C2H4	O3/O2	Total pressure	Experimental [CH2OO]	Experimental α baseline noise	Estimated [CH2OO] error bar
	cm	ms	sml/min	sml/min	sml/min	sml/min	sml/min	Torr	cm^(-3)	cm^(-1)	cm^(-3)
high C2H4 high O3	13	9	4500	20	2772	1348	360	10	195000000000	9.5e-08	38000000000
	18	12	4500	20	2769	1350	360	10	223000000000	1e-08	4000000000
high C2H4 low O3	13	9	4500	20	2952	1348	180	10	130000000000	9.6e-08	38400000000
	18	12	4500	20	2949	1350	180	10	143000000000	9.4e-08	3.76e+10
low C2H4 high O3	13	9	4500	20	3446	675	360	10	110000000000	9.7e-08	3.88e+10
	18	12	4500	20	3444	675	360	10	149000000000	9.9e-08	39600000000
Additional simulation results (<35 ms)
Residence time / ms	high C2H4 high O3 Simulated [CH2OO]	high C2H4 low O3 Simulated [CH2OO]	low C2H4 high O3 Simulated [CH2OO]
10	238970000000	150659000000	130336000000
20	312013000000	216874000000	182440000000

## Sheet: Supplementary Figure 1
Supplementary Figure 1
residence time (ms)	Contribution to CH2OO decay (total 100%)
	CH2OO + O3 → HCHO + 2O2	CH2OO + C2H4 → HCHO + CH3CHO	CH2OO + CH2OO → 2HCHO + O2	CH2OO + HCHO → HCOOH + HCHO or other products	CH2OO + HCOOH → HCOOOCH + H2O	CH2OO → products	CH2OO + CH3CHO → HCHO + CH3COOH	CH2OO+HCOOOCH → products	CH2OO+CH3COOH → products	CH2OO+H2O → products
0	0.8	0.2	0	0	0	0	0	0	0	0
0.01	0.64727	0.16454	0.14549	0.03844	0.00404	0	0.000169784	3.67681e-05	1.83617e-05	1.28394e-06
0.02	0.58977	0.15007	0.17325	0.07347	0.01258	0	0.000448377	0.000290875	0.000111223	2.36438e-06
0.04	0.52406	0.13361	0.16898	0.13471	0.03543	0	0.000995172	0.00178	0.00043197	4.28755e-06
0.05	0.49878	0.12729	0.16079	0.16101	0.04729	0	0.00124	0.00297	0.000612726	5.15552e-06
0.06	0.47615	0.12164	0.15202	0.18477	0.05877	0	0.00146	0.0044	0.000792049	5.97048e-06
0.0695	0.45655	0.11674	0.14378	0.20525	0.06914	0	0.00166	0.00592	0.000956705	6.70066e-06
0.105	0.39547	0.10147	0.1166	0.26747	0.10272	0	0.00225	0.01251	0.0015	9.10962e-06
0.13895	0.34883	0.08981	0.09598	0.31269	0.12855	0	0.00269	0.01952	0.00192	1.10844e-05
0.17368	0.31642	0.0817	0.08221	0.34276	0.14623	0	0.00297	0.02548	0.00221	1.25273e-05
0.19298	0.29781	0.07704	0.0746	0.35951	0.15622	0	0.00313	0.02931	0.00237	1.3383e-05
0.21711	0.27348	0.07095	0.06501	0.38078	0.16905	0	0.00333	0.03481	0.00258	1.45319e-05
0.24812	0.25266	0.06574	0.05717	0.39842	0.1798	0	0.00349	0.03996	0.00275	1.55433e-05
0.28947	0.22919	0.05986	0.04877	0.41764	0.19164	0	0.00366	0.04628	0.00293	1.67157e-05
0.34737	0.20092	0.05277	0.0393	0.4398	0.20549	0	0.00386	0.0547	0.00315	1.81764e-05
0.43421	0.17226	0.04559	0.0305	0.46104	0.219	0	0.00405	0.06419	0.00335	1.97136e-05

## Sheet: Supplementary Figure 2
Supplementary Figure 2
Segment	Residence time	CH2OO concentration
#	ms	cm^(-3)
1	0.01	69993100
2	0.01	139979000
3	0.01	209958000
4	0.01	279930000
5	0.01	349895000
6	0.01	419853000
7	0.01	489804000
8	0.01	559749000
9	0.01	629687000
10	0.01	699618000
1	0.1	699306000
2	0.1	1397920000
3	0.1	2095840000
4	0.1	2793060000
5	0.1	3489590000
6	0.1	4185420000
7	0.1	4880550000
8	0.1	5574980000
9	0.1	6268710000
10	0.1	6961740000
1	1	6930540000
2	1	13790800000
3	1	20580000000
4	1	27297500000
5	1	33942600000
6	1	40514700000
7	1	47013300000
8	1	53437800000
9	1	59787800000
10	1	66062900000
1	10	63102600000
2	10	119006000000
3	10	167771000000
4	10	209725000000
5	10	245375000000
6	10	275330000000
7	10	300239000000
8	10	320745000000
9	10	337460000000
10	10	350942000000
1	20	113333000000
2	20	200297000000
3	20	264255000000
4	20	309654000000
5	20	340834000000
6	20	361493000000
7	20	374554000000
8	20	382222000000
9	20	386110000000
10	20	387375000000
1	40	184154000000
2	40	290085000000
3	40	345234000000
4	40	370781000000
5	40	380031000000
6	40	380621000000
7	40	376745000000
8	40	370651000000
9	40	363529000000
10	40	356002000000
1	50	209037000000
2	50	314127000000
3	50	360151000000
4	50	376141000000
5	50	377716000000
6	50	372664000000
7	50	364733000000
8	50	355691000000
9	50	346361000000
10	50	337118000000
1	60	229051000000
2	60	330358000000
3	60	367359000000
4	60	375439000000
5	60	371300000000
6	60	362325000000
7	60	351677000000
8	60	340681000000
9	60	329880000000
10	60	319484000000
1	69.5	244572000000
2	69.5	340852000000
3	69.5	369928000000
4	69.5	371850000000
5	69.5	363578000000
6	69.5	351879000000
7	69.5	339373000000
8	69.5	327042000000
9	69.5	315232000000
10	69.5	304047000000
1	105	282811000000
2	105	356865000000
3	105	362853000000
4	105	349604000000
5	105	332056000000
6	105	314504000000
7	105	298066000000
8	105	282945000000
9	105	269093000000
10	105	256397000000
1	120	292897000000
2	120	357758000000
3	120	356546000000
4	120	339199000000
5	120	319334000000
6	120	300376000000
7	120	283030000000
8	120	267309000000
9	120	253066000000
10	120	240132000000
1	140	302863000000
2	140	356280000000
3	140	347158000000
4	140	325595000000
5	140	303436000000
6	140	283133000000
7	140	264964000000
8	140	248748000000
9	140	234235000000
10	140	221195000000
1	170	312647000000
2	170	350786000000
3	170	332472000000
4	170	306384000000
5	170	281899000000
6	170	260331000000
7	170	241487000000
8	170	224969000000
9	170	210406000000
10	170	197491000000
1	180	314912000000
2	180	348437000000
3	180	327602000000
4	180	300348000000
5	180	275297000000
6	180	253450000000
7	180	234488000000
8	180	217952000000
9	180	203437000000
10	180	190612000000
1	190	316791000000
2	190	345923000000
3	190	322788000000
4	190	294500000000
5	190	268966000000
6	190	246896000000
7	190	227856000000
8	190	211331000000
9	190	196886000000
10	190	184169000000
1	220	320574000000
2	220	337741000000
3	220	308797000000
4	220	278048000000
5	220	251450000000
6	220	228975000000
7	220	209893000000
8	220	193545000000
9	220	179412000000
10	220	167088000000
1	250	322293000000
2	250	329076000000
3	250	295607000000
4	250	263124000000
5	250	235901000000
6	250	213315000000
7	250	194398000000
8	250	178370000000
9	250	164642000000
10	250	152769000000
1	290	322436000000
2	290	317389000000
3	290	279334000000
4	290	245328000000
5	290	217740000000
6	290	195308000000
7	290	176804000000
8	290	161323000000
9	290	148203000000
10	290	136959000000
1	350	319775000000
2	350	300363000000
3	350	257590000000
4	350	222421000000
5	350	194923000000
6	350	173100000000
7	350	155434000000
8	350	140876000000
9	350	128693000000
10	350	118362000000
1	400	315995000000
2	400	286986000000
3	400	241642000000
4	400	206168000000
5	400	179093000000
6	400	157956000000
7	400	141062000000
8	400	127281000000
9	400	115843000000
10	400	106209000000
1	430	313309000000
2	430	279364000000
3	430	232904000000
4	430	197442000000
5	430	170713000000
6	430	150025000000
7	430	133598000000
8	430	120268000000
9	430	109252000000
10	430	100004000000
1	600	295448000000
2	600	241749000000
3	600	192699000000
4	600	158774000000
5	600	134522000000
6	600	116426000000
7	600	102444000000
8	600	91335700000
9	600	82307100000
10	600	74828900000

## Sheet: Supplementary Figure 3
Supplementary Figure 3
Wavelength	Absorption Coefficient of Ozonolysis
nm	cm^(-1)
373.81	7.11176e-07
373.82	6.51353e-07
373.83	5.92588e-07
373.84	6.54882e-07
373.85	7.41882e-07
373.86	5.74647e-07
373.87	6.64e-07
373.88	7.10353e-07
373.89	6.10824e-07
373.9	7.19412e-07
373.91	6.84118e-07
373.92	5.82235e-07
373.93	6.53882e-07
373.94	6.39294e-07
373.95	6.64294e-07
373.96	6.54294e-07
373.97	6.37059e-07
373.98	6.22941e-07
373.99	6.12588e-07
374	5.87941e-07
374.01	6.28941e-07
374.02	6.21588e-07
374.03	6.88529e-07
374.04	6.50824e-07
374.05	7.26882e-07
374.06	7.42235e-07
374.07	6.28882e-07
374.08	6.50471e-07
374.09	5.76941e-07
374.1	6.57e-07
374.11	6.39882e-07
374.12	5.77059e-07
374.13	5.78353e-07
374.14	5.78882e-07
374.15	5.76824e-07
374.16	6.01588e-07
374.17	6.43294e-07
374.18	6.16882e-07
374.19	6.24941e-07
374.2	6.16647e-07
374.21	5.92529e-07
374.22	6.24235e-07
374.23	5.96588e-07
374.24	5.80941e-07
374.25	6.12471e-07
374.26	6.20941e-07
374.27	5.81824e-07
374.28	6.56647e-07
374.29	5.80176e-07
374.3	5.67824e-07
374.31	5.89176e-07
374.32	5.32059e-07
374.33	6.33412e-07
374.34	6.23235e-07
374.35	6.01e-07
374.36	6.31765e-07
374.37	6.38765e-07
374.38	5.87471e-07
374.39	6.01235e-07
374.4	6.22294e-07
374.41	6.36647e-07
374.42	5.62647e-07
374.43	5.92647e-07
374.44	6.21176e-07
374.45	6.18529e-07
374.46	5.31294e-07
374.47	5.60471e-07
374.48	5.12647e-07
374.49	5.80529e-07
374.5	6.33647e-07
374.51	5.18412e-07
374.52	5.61647e-07
374.53	6.02588e-07
374.54	6.00941e-07
374.55	6.09588e-07
374.56	6.19882e-07
374.57	5.85e-07
374.58	5.51235e-07
374.59	5.91765e-07
374.6	5.47588e-07
374.61	5.27353e-07
374.62	5.74412e-07
374.63	5.52471e-07
374.64	5.53765e-07
374.65	5.78765e-07
374.66	5.64824e-07
374.67	5.22647e-07
374.68	4.86353e-07
374.69	5.76059e-07
374.7	5.34706e-07
374.71	5.27529e-07
374.72	5.58765e-07
374.73	5.90353e-07
374.74	6.19824e-07
374.75	5.75706e-07
374.76	6.05118e-07
374.77	5.84588e-07
374.78	5.63765e-07
374.79	5.56647e-07
374.8	5.7e-07
374.81	5.44235e-07
374.82	6.00647e-07
374.83	5.29412e-07
374.84	5.52235e-07
374.85	6.14824e-07
374.86	5.87588e-07
374.87	5.56824e-07
374.88	5.86471e-07
374.89	6.13118e-07
374.9	5.73176e-07
374.91	5.32059e-07
374.92	5.41588e-07
374.93	5.67765e-07
374.94	6.47118e-07
374.95	4.88059e-07
374.96	6.07588e-07
374.97	6.33176e-07
374.98	6.95e-07
374.99	6.50235e-07
375	5.60176e-07
375.01	6.46824e-07
375.02	5.01647e-07
375.03	5.69824e-07
375.04	5.78882e-07
375.05	5.33471e-07
375.06	5.57294e-07
375.07	5.82294e-07
375.08	5.23824e-07
375.09	5.67706e-07
375.1	5.61294e-07
375.11	5.26647e-07
375.12	5.28118e-07
375.13	6.13059e-07
375.14	5.72824e-07
375.15	5.13176e-07
375.16	6.14235e-07
375.17	5.69941e-07
375.18	5.19706e-07
375.19	6.01059e-07
375.2	5.22941e-07
375.21	5.66765e-07
375.22	5.78529e-07
375.23	4.98059e-07
375.24	5.82529e-07
375.25	5.87118e-07
375.26	5.50059e-07
375.27	5.69706e-07
375.28	5.82882e-07
375.29	6.97059e-07
375.3	7.54529e-07
375.31	6.94e-07
375.32	6.04941e-07
375.33	6.12e-07
375.34	5.76529e-07
375.35	5.13059e-07
375.36	5.50765e-07
375.37	6.57471e-07
375.38	5.02e-07
375.39	5.50412e-07
375.4	5.48824e-07
375.41	5.44941e-07
375.42	6.06588e-07
375.43	5.36176e-07
375.44	5.11882e-07
375.45	5.64824e-07
375.46	5.16706e-07
375.47	5.21882e-07
375.48	6.07882e-07
375.49	6.38471e-07
375.5	5.52118e-07
375.51	6.35647e-07
375.52	5.97471e-07
375.53	5.07412e-07
375.54	5.57e-07
375.55	5.63765e-07
375.56	5.23529e-07
375.57	5.80059e-07
375.58	5.68235e-07
375.59	5.15059e-07
375.6	5.88529e-07
375.61	5.52824e-07
375.62	5.13412e-07
375.63	5.06588e-07
375.64	5.52294e-07
375.65	5.34176e-07
375.66	5.92529e-07
375.67	5.78412e-07
375.68	5.24471e-07
375.69	6.68294e-07
375.7	6.00471e-07
375.71	5.35e-07
375.72	5.93353e-07
375.73	5.64647e-07
375.74	5.69294e-07
375.75	5.22824e-07
375.76	5.12235e-07
375.77	5.15235e-07
375.78	5.71941e-07
375.79	5.84765e-07
375.8	5.81353e-07
375.81	5.58118e-07
375.82	5.21882e-07
375.83	5.97118e-07
375.84	5.23235e-07
375.85	5.04059e-07
375.86	6.36118e-07
375.87	5.63824e-07
375.88	5.56529e-07
375.89	4.95765e-07
375.9	6.61529e-07
375.91	5.96706e-07
375.92	5.42588e-07
375.93	5.74412e-07
375.94	6.05294e-07
375.95	6.23471e-07
375.96	5.76059e-07
375.97	5.53588e-07
375.98	5.96647e-07
375.99	5.08588e-07
376	4.96235e-07
376.01	5.02706e-07
376.02	5.80824e-07
376.03	5.25882e-07
376.04	5.52176e-07
376.05	5.58588e-07
376.06	5.87941e-07
376.07	6.91882e-07
376.08	5.99e-07
376.09	5.35529e-07
376.1	6.60706e-07
376.11	5.51588e-07
376.12	6.89471e-07
376.13	5.90588e-07
376.14	5.21059e-07
376.15	4.92e-07
376.16	4.87118e-07
376.17	5.34765e-07
376.18	4.82765e-07
376.19	5.37647e-07
376.2	4.93412e-07
376.21	5.15647e-07
376.22	5.02529e-07
376.23	6.01294e-07
376.24	5.39412e-07
376.25	5.03824e-07
376.26	6.18647e-07
376.27	5.79588e-07
376.28	5.20471e-07
376.29	5.9e-07
376.3	5.74471e-07
376.31	5.58647e-07
376.32	4.91294e-07
376.33	5.50412e-07
376.34	5.69e-07
376.35	5.14941e-07
376.36	6.09588e-07
376.37	5.47765e-07
376.38	6.18765e-07
376.39	4.97471e-07
376.4	5.03588e-07
376.41	5.35471e-07
376.42	6.24118e-07
376.43	6.31882e-07
376.44	5.19647e-07
376.45	5.44235e-07
376.46	5.34941e-07
376.47	5.48765e-07
376.48	5.94118e-07
376.49	5.03059e-07
376.5	5.26235e-07
376.51	5.25706e-07
376.52	5.57882e-07
376.53	5.28353e-07
376.54	5.05647e-07
376.55	5.61353e-07
376.56	5.65353e-07
376.57	5.64824e-07
376.58	6.27235e-07
376.59	4.73941e-07
376.6	5.37e-07
376.61	4.71235e-07
376.62	5.19235e-07
376.63	5.69176e-07
376.64	5.70588e-07
376.65	5.13e-07
376.66	5.55941e-07
376.67	5.65235e-07
376.68	5.80706e-07
376.69	5.62176e-07
376.7	5.09588e-07
376.71	6.79529e-07
376.72	4.77941e-07
376.73	4.62529e-07
376.74	5.20529e-07
376.75	4.95176e-07
376.76	5.36176e-07
376.77	6.37588e-07
376.78	5.84294e-07
376.79	6.38647e-07
376.8	5.32118e-07
376.81	5.11706e-07
376.82	6.13529e-07
376.83	5.17353e-07
376.84	8.89118e-07
376.85	6.39e-07
376.86	7.62353e-07
376.87	7.49353e-07
376.88	5.71941e-07
376.89	9.58706e-07
376.9	6.24588e-07
376.91	7.02588e-07
376.92	6.36765e-07
376.93	5.23059e-07
376.94	8.42412e-07
376.95	5.80235e-07
376.96	6.01059e-07
376.97	7.02176e-07
376.98	6.03118e-07
376.99	6.75706e-07
377	5.29588e-07
377.01	5.72824e-07
377.02	6.48706e-07
377.03	5.07706e-07
377.04	6.04941e-07
377.05	6.91176e-07
377.06	6.21059e-07
377.07	5.06529e-07
377.08	5.45118e-07
377.09	6.67941e-07
377.1	6.27118e-07
377.11	5.37647e-07
377.12	6.12824e-07
377.13	7.33059e-07
377.14	5.18176e-07
377.15	5.74235e-07
377.16	5.49353e-07
377.17	5.68294e-07
377.18	6.10176e-07
377.19	5.65e-07
377.2	6.20176e-07
377.21	5.56118e-07
377.22	6.53529e-07
377.23	6.81235e-07
377.24	6.30529e-07
377.25	6.5e-07
377.26	6.07118e-07
377.27	5.90941e-07
377.28	6.28059e-07
377.29	5.76882e-07
377.3	6.62529e-07
377.31	6.12176e-07
377.32	6.18882e-07
377.33	7.32824e-07
377.34	6.94118e-07
377.35	7.13765e-07
377.36	6.65706e-07
377.37	5.17235e-07
377.38	6.79765e-07
377.39	6.57412e-07
377.4	6.73471e-07
377.41	7.48882e-07
377.42	8.15235e-07
377.43	6.69118e-07
377.44	6.63176e-07
377.45	8.30412e-07
377.46	5.82e-07
377.47	7.60706e-07
377.48	7.01647e-07
377.49	6.96824e-07
377.5	7.44353e-07
377.51	9.05647e-07
377.52	6.75588e-07
377.53	6.20412e-07
377.54	8.29353e-07
377.55	4.97e-07
377.56	7.68824e-07
377.57	6.24941e-07
377.58	8.22941e-07
377.59	6.98118e-07
377.6	5.44118e-07
377.61	7.67176e-07
377.62	6.98118e-07
377.63	5.52118e-07
377.64	7.17235e-07
377.65	7.06294e-07
377.66	6.40353e-07
377.67	6.56941e-07
377.68	7.03941e-07
377.69	6.65294e-07
377.7	5.90118e-07
377.71	6.56176e-07
377.72	7.76235e-07
377.73	7.00588e-07
377.74	6.37588e-07
377.75	7.07235e-07
377.76	7.11294e-07
377.77	6.51176e-07
377.78	6.55294e-07
377.79	6.20941e-07
377.8	7.14824e-07
377.81	6.96471e-07
377.82	7.51706e-07
377.83	6.45412e-07
377.84	5.54765e-07
377.85	5.73118e-07
377.86	6.86235e-07
377.87	4.90059e-07
377.88	7.72647e-07
377.89	7.55176e-07
377.9	6.08235e-07
377.91	6.71e-07
377.92	7.78294e-07
377.93	6.34765e-07
377.94	7.28706e-07
377.95	5.98647e-07
377.96	6.97529e-07
377.97	7.36706e-07
377.98	7.23118e-07
377.99	7.41176e-07
378	6.75765e-07
378.01	5.83176e-07
378.02	6.45765e-07
378.03	6.70706e-07
378.04	7.04059e-07
378.05	5.33765e-07
378.06	6.48235e-07
378.07	6.69647e-07
378.08	6.65294e-07
378.09	6.16588e-07
378.1	6.14588e-07
378.11	6.38235e-07
378.12	6.53118e-07
378.13	5.89059e-07
378.14	7.04412e-07
378.15	6.08824e-07
378.16	5.08765e-07
378.17	6.25471e-07
378.18	6.19588e-07
378.19	6.18353e-07
378.2	6.04353e-07
378.21	5.16176e-07
378.22	7.26588e-07
378.23	5.82647e-07
378.24	6.81059e-07
378.25	9.09235e-07
378.26	6.97059e-07
378.27	7.65353e-07
378.28	6.86647e-07
378.29	9.65059e-07
378.3	5.97118e-07
378.31	8.43235e-07
378.32	6.82941e-07
378.33	9.14647e-07
378.34	6.52647e-07
378.35	1.68376e-06
378.36	1.12753e-06
378.37	9.00647e-07
378.38	1.04529e-06
378.39	1.14535e-06
378.4	1.14029e-06
378.41	9.46059e-07
378.42	7.10118e-07
378.43	9.65353e-07
378.44	1.51112e-06
378.45	1.74482e-06
378.46	1.53847e-06
378.47	1.04541e-06
378.48	1.03971e-06
378.49	1.33965e-06
378.5	7.01353e-07
378.51	1.56265e-06
378.52	8.49471e-07
378.53	6.92294e-07
378.54	6.92824e-07
378.55	1.22882e-06
378.56	1.13718e-06
378.57	5.58824e-07
378.58	8.01824e-07
378.59	1.17835e-06
378.6	6.34059e-07
378.61	6.78882e-07
378.62	6.62412e-07
378.63	6.86235e-07
378.64	9.10118e-07
378.65	5.89471e-07
378.66	6.92588e-07
378.67	8.7e-07
378.68	1.16712e-06
378.69	1.07588e-06
378.7	7.31412e-07
378.71	8.70588e-07
378.72	9.32706e-07
378.73	8.37706e-07
378.74	1.01724e-06
378.75	5.69471e-07
378.76	7.01529e-07
378.77	6.33588e-07
378.78	7.00353e-07
378.79	8.13412e-07
378.8	8.02882e-07
378.81	5.54647e-07
378.82	7.46353e-07
378.83	8.18588e-07
378.84	7.27647e-07
378.85	7.25353e-07
378.86	6.49647e-07
378.87	7.58765e-07
378.88	6.57294e-07
378.89	7.13353e-07
378.9	5.83176e-07
378.91	1.36006e-06
378.92	8.64765e-07
378.93	7.87588e-07
378.94	1.20141e-06
378.95	7.91118e-07
378.96	1.41882e-06
378.97	1.12565e-06
378.98	1.10418e-06
378.99	1.04229e-06
379	7.71647e-07
379.01	1.76606e-06
379.02	8.71059e-07
379.03	1.97606e-06
379.04	9.43353e-07
379.05	7.59824e-07
379.06	1.28847e-06
379.07	7.35e-07
379.08	9.29294e-07
379.09	1.65982e-06
379.1	1.044e-06
379.11	1.44018e-06
379.12	1.42529e-06
379.13	8.52294e-07
379.14	1.80718e-06
379.15	1.54894e-06
379.16	1.56494e-06
379.17	6.67294e-07
379.18	1.41847e-06
379.19	1.71224e-06
379.2	1.04941e-06
379.21	8.15412e-07
379.22	1.95424e-06
379.23	7.83412e-07
379.24	8.14176e-07
379.25	1.19488e-06
379.26	1.48894e-06
379.27	1.13882e-06
379.28	8.93706e-07
379.29	8.02529e-07
379.3	2.03712e-06
379.31	9.91176e-07
379.32	7.36118e-07
379.33	1.19794e-06
379.34	1.39159e-06
379.35	1.45576e-06
379.36	1.00612e-06
379.37	8.47882e-07
379.38	8.15706e-07
379.39	1.24141e-06
379.4	1.06347e-06
379.41	1.18594e-06
379.42	7.29e-07
379.43	8.07118e-07
379.44	1.42359e-06
379.45	1.10353e-06
379.46	8.34118e-07
379.47	9.33176e-07
379.48	1.11676e-06
379.49	1.67453e-06
379.5	1.07059e-06
379.51	1.14059e-06
379.52	9.54412e-07
379.53	1.30882e-06
379.54	8.62e-07
379.55	1.13488e-06
379.56	1.03029e-06
379.57	9.82529e-07
379.58	7.78471e-07
379.59	7.59118e-07
379.6	8.05059e-07
379.61	1.27194e-06
379.62	1.34435e-06
379.63	6.22176e-07
379.64	6.13235e-07
379.65	7.93529e-07
379.66	6.35176e-07
379.67	1.22965e-06
379.68	9.21412e-07
379.69	7.44235e-07
379.7	9.19824e-07
379.71	6.89e-07
379.72	8.94706e-07
379.73	7.04765e-07
379.74	1.08506e-06
379.75	6.53118e-07
379.76	8.50353e-07
379.77	7.88471e-07
379.78	9.48118e-07
379.79	6.24824e-07
379.8	7.97118e-07
379.81	8.77647e-07
379.82	6.16824e-07
379.83	8.04882e-07
379.84	8.35294e-07
379.85	5.62647e-07
379.86	1.03641e-06
379.87	6.21059e-07
379.88	1.03282e-06
379.89	8.32824e-07
379.9	8.23176e-07
379.91	6.60294e-07
379.92	5.78176e-07
379.93	5.46471e-07
379.94	5.60882e-07
379.95	7.45706e-07
379.96	1.23953e-06
379.97	8.30059e-07
379.98	5.44882e-07
379.99	9.19118e-07
380	6.07176e-07
380.01	6.51824e-07
380.02	6.10353e-07
380.03	7.49824e-07
380.04	6.24824e-07
380.05	5.56e-07
380.06	7.26941e-07
380.07	7.28882e-07
380.08	5.25588e-07
380.09	9.64059e-07
380.1	6.29059e-07
380.11	8.12e-07
380.12	5.78059e-07
380.13	6.57647e-07
380.14	5.62765e-07
380.15	5.77529e-07
380.16	5.43765e-07
380.17	5.37647e-07
380.18	6.63588e-07
380.19	8.55471e-07
380.2	7.09059e-07
380.21	4.81118e-07
380.22	8.06294e-07
380.23	5.39059e-07
380.24	4.62e-07
380.25	6.77e-07
380.26	5.85235e-07
380.27	4.91353e-07
380.28	7.07588e-07
380.29	8.38471e-07
380.3	8.33294e-07
380.31	5.16824e-07
380.32	6.27765e-07
380.33	5.12647e-07
380.34	6.19235e-07
380.35	5.66176e-07
380.36	5.39412e-07
380.37	6.14294e-07
380.38	6.03647e-07
380.39	5.62412e-07
380.4	5.07647e-07
380.41	7.76118e-07
380.42	5.49412e-07
380.43	5.30588e-07
380.44	5.91824e-07
380.45	5.80882e-07
380.46	5.65941e-07
380.47	5.37588e-07
380.48	5.43176e-07
380.49	4.72235e-07
380.5	6.08529e-07
380.51	5.64588e-07
380.52	6.41176e-07
380.53	7.12e-07
380.54	5.73529e-07
380.55	6.61235e-07
380.56	4.95412e-07
380.57	5.51941e-07
380.58	5.42e-07
380.59	5.61118e-07
380.6	5.03706e-07
380.61	5.40824e-07
380.62	5.02412e-07
380.63	6.61824e-07
380.64	9.42647e-07
380.65	5.36647e-07
380.66	6.42588e-07
380.67	5.25e-07
380.68	5.96059e-07
380.69	4.80059e-07
380.7	4.85529e-07
380.71	5.38471e-07
380.72	7.18529e-07
380.73	5.52471e-07
380.74	5.58118e-07
380.75	4.98824e-07
380.76	7.66235e-07
380.77	5.81353e-07
380.78	6.71353e-07
380.79	5.22824e-07
380.8	5.53353e-07
380.81	5.06118e-07
380.82	5.44176e-07
380.83	5.73235e-07
380.84	5.23059e-07
380.85	7.74882e-07
380.86	5.25118e-07
380.87	5.80294e-07
380.88	5.04471e-07
380.89	5.00647e-07
380.9	4.31e-07
380.91	5.58353e-07
380.92	6.71176e-07
380.93	7.65471e-07
380.94	5.33706e-07
380.95	5.81176e-07
380.96	5.26588e-07
380.97	4.41353e-07
380.98	5.52765e-07
380.99	6.16471e-07
381	5.62882e-07
381.01	7.95529e-07
381.02	5.91941e-07
381.03	5.21706e-07
381.04	5.93176e-07
381.05	5.29765e-07
381.06	5.62412e-07
381.07	6.19529e-07
381.08	5.11353e-07
381.09	4.64471e-07
381.1	5.41882e-07
381.11	5.41941e-07
381.12	5.83941e-07
381.13	5.42118e-07
381.14	5.91294e-07
381.15	5.91824e-07
381.16	4.69941e-07
381.17	5.18824e-07
381.18	5.46647e-07
381.19	4.22882e-07
381.2	5.43176e-07
381.21	5.37176e-07
381.22	5.01118e-07
381.23	4.94941e-07
381.24	5.80588e-07
381.25	4.99471e-07
381.26	5.14412e-07
381.27	5.90765e-07
381.28	5.65529e-07
381.29	5.79176e-07
381.3	5.20118e-07
381.31	5.32235e-07
381.32	4.95647e-07
381.33	5.47471e-07
381.34	5.70294e-07
381.35	4.67235e-07
381.36	4.71059e-07
381.37	4.61059e-07
381.38	4.74059e-07
381.39	5.01059e-07
381.4	5.41588e-07
381.41	4.57588e-07
381.42	5.29412e-07
381.43	3.90529e-07
381.44	4.36412e-07
381.45	3.58588e-07
381.46	4.89706e-07
381.47	4.5e-07
381.48	4.75059e-07
381.49	4.40765e-07
381.5	5.31118e-07
381.51	4.13353e-07
381.52	5.08118e-07
381.53	5.16824e-07
381.54	5.43941e-07
381.55	4.24765e-07
381.56	5.44588e-07
381.57	4.54118e-07
381.58	4.97412e-07
381.59	4.98706e-07
381.6	4.60059e-07
381.61	3.97176e-07
381.62	5.36471e-07
381.63	4.67e-07
381.64	4.51471e-07
381.65	4.42471e-07
381.66	3.97294e-07
381.67	3.95e-07
381.68	4.77941e-07
381.69	3.91647e-07
381.7	3.42647e-07
381.71	3.78647e-07
381.72	5.21882e-07
381.73	4.90118e-07
381.74	3.82941e-07
381.75	4.22235e-07
381.76	3.76706e-07
381.77	3.98588e-07
381.78	4.50118e-07
381.79	4.04647e-07
381.8	4.54059e-07
381.81	4.07176e-07
386.85	7.01059e-07
386.86	6.57882e-07
386.87	7.22941e-07
386.88	7.14118e-07
386.89	7.30706e-07
386.9	6.82235e-07
386.91	7.50824e-07
386.92	6.65176e-07
386.93	7.06647e-07
386.94	6.91176e-07
386.95	6.63059e-07
386.96	7.14059e-07
386.97	6.45059e-07
386.98	6.51118e-07
386.99	6.60706e-07
387	6.50824e-07
387.01	6.79882e-07
387.02	6.87706e-07
387.03	6.56529e-07
387.04	7.04059e-07
387.05	7.02765e-07
387.06	6.90941e-07
387.07	6.89647e-07
387.08	6.64e-07
387.09	6.47588e-07
387.1	6.76412e-07
387.11	6.51235e-07
387.12	6.87882e-07
387.13	7.10588e-07
387.14	7.22824e-07
387.15	6.90529e-07
387.16	7.12235e-07
387.17	8.39824e-07
387.18	8.40824e-07
387.19	7.72647e-07
387.2	7.53941e-07
387.21	7.76588e-07
387.22	7.50118e-07
387.23	7.66118e-07
387.24	7.79235e-07
387.25	7.60588e-07
387.26	7.63824e-07
387.27	7.03647e-07
387.28	7.45176e-07
387.29	7.52235e-07
387.3	7.65824e-07
387.31	7.44294e-07
387.32	7.40294e-07
387.33	7.70235e-07
387.34	7.11059e-07
387.35	7.22824e-07
387.36	7.31118e-07
387.37	7.29941e-07
387.38	7.57647e-07
387.39	7.70059e-07
387.4	6.59118e-07
387.41	6.99412e-07
387.42	7.41412e-07
387.43	6.88882e-07
387.44	7.47529e-07
387.45	7.32e-07
387.46	7.79059e-07
387.47	7.22471e-07
387.48	7.53765e-07
387.49	7.28412e-07
387.5	7.17176e-07
387.51	6.95706e-07
387.52	7.53059e-07
387.53	7.67059e-07
387.54	7.47412e-07
387.55	7.44882e-07
387.56	7.33824e-07
387.57	7.93588e-07
387.58	7.62235e-07
387.59	8.18882e-07
387.6	7.73235e-07
387.61	7.91588e-07
387.62	8.13294e-07
387.63	7.61176e-07
387.64	7.76353e-07
387.65	7.83235e-07
387.66	8.37118e-07
387.67	8.12118e-07
387.68	8.26118e-07
387.69	1.26047e-06
387.7	1.63129e-06
387.71	1.28241e-06
387.72	1.26282e-06
387.73	1.23018e-06
387.74	2.36688e-06
387.75	2.13753e-06
387.76	2.10418e-06
387.77	1.47406e-06
387.78	1.55365e-06
387.79	1.77094e-06
387.8	1.61818e-06
387.81	2.39924e-06
387.82	1.84388e-06
387.83	1.49459e-06
387.84	2.14265e-06
387.85	1.42418e-06
387.86	1.20376e-06
387.87	2.53653e-06
387.88	1.58729e-06
387.89	1.46106e-06
387.9	1.80624e-06
387.91	1.33447e-06
387.92	1.82888e-06
387.93	1.15541e-06
387.94	1.78418e-06
387.95	1.44771e-06
387.96	1.82194e-06
387.97	1.53682e-06
387.98	1.53788e-06
387.99	1.459e-06
388	1.38535e-06
388.01	1.09747e-06
388.02	1.71347e-06
388.03	1.62424e-06
388.04	1.13724e-06
388.05	1.28324e-06
388.06	1.01076e-06
388.07	1.92382e-06
388.08	1.40818e-06
388.09	1.15218e-06
388.1	1.13459e-06
388.11	1.213e-06
388.12	1.38076e-06
388.13	1.19276e-06
388.14	1.65076e-06
388.15	1.42071e-06
388.16	9.85588e-07
388.17	1.11129e-06
388.18	1.11788e-06
388.19	1.07659e-06
388.2	1.45929e-06
388.21	1.19682e-06
388.22	1.13824e-06
388.23	1.131e-06
388.24	1.37041e-06
388.25	1.16135e-06
388.26	1.15629e-06
388.27	1.38871e-06
388.28	1.44788e-06
388.29	2.13388e-06
388.3	2.17065e-06
388.31	1.54435e-06
388.32	1.19324e-06
388.33	1.27324e-06
388.34	1.13588e-06
388.35	1.52853e-06
388.36	1.673e-06
388.37	2.19265e-06
388.38	1.77965e-06
388.39	2.01882e-06
388.4	2.16912e-06
388.41	1.60518e-06
388.42	1.56671e-06
388.43	1.60647e-06
388.44	3.39135e-06
388.45	2.582e-06
388.46	2.96612e-06
388.47	1.87553e-06
388.48	2.71488e-06
388.49	2.17829e-06
388.5	2.50765e-06
388.51	1.78947e-06
388.52	3.20329e-06
388.53	1.98641e-06
388.54	1.23971e-06
388.55	3.17153e-06
388.56	1.91929e-06
388.57	1.91971e-06
388.58	2.19424e-06
388.59	3.15882e-06
388.6	1.55859e-06
388.61	1.73206e-06
388.62	1.914e-06
388.63	2.32176e-06
388.64	1.52706e-06
388.65	1.86906e-06
388.66	1.88982e-06
388.67	2.88741e-06
388.68	2.91724e-06
388.69	1.57565e-06
388.7	1.92953e-06
388.71	1.72229e-06
388.72	2.266e-06
388.73	1.76006e-06
388.74	2.59329e-06
388.75	1.53676e-06
388.76	1.45571e-06
388.77	1.66806e-06
388.78	1.60576e-06
388.79	3.23471e-06
388.8	1.512e-06
388.81	1.82388e-06
388.82	1.93559e-06
388.83	1.34276e-06
388.84	2.12635e-06
388.85	2.08724e-06
388.86	1.37476e-06
388.87	1.34624e-06
388.88	1.86306e-06
388.89	1.53818e-06
388.9	2.34229e-06
388.91	2.27135e-06
388.92	1.71659e-06
388.93	1.63247e-06
388.94	1.81271e-06
388.95	1.37588e-06
388.96	1.58024e-06
388.97	2.02906e-06
388.98	2.18659e-06
388.99	1.21029e-06
389	2.05276e-06
389.01	1.41388e-06
389.02	1.67359e-06
389.03	1.85453e-06
389.04	1.46671e-06
389.05	1.57547e-06
389.06	1.95076e-06
389.07	1.35853e-06
389.08	1.30771e-06
389.09	1.178e-06
389.1	1.21506e-06
389.11	1.38494e-06
389.12	1.59047e-06
389.13	1.57612e-06
389.14	1.56471e-06
389.15	9.45529e-07
389.16	1.44565e-06
389.17	1.39959e-06
389.18	1.924e-06
389.19	1.34953e-06
389.2	1.12353e-06
389.21	9.91529e-07
389.22	1.24671e-06
389.23	1.40806e-06
389.24	1.705e-06
389.25	1.46518e-06
389.26	1.29841e-06
389.27	1.25282e-06
389.28	1.53182e-06
389.29	1.17265e-06
389.3	1.18847e-06
389.31	1.01488e-06
389.32	1.20547e-06
389.33	1.22906e-06
389.34	1.11512e-06
389.35	1.62729e-06
389.36	1.13488e-06
389.37	1.19835e-06
389.38	1.20629e-06
389.39	1.31194e-06
389.4	1.36053e-06
389.41	1.14588e-06
389.42	9.92059e-07
389.43	1.11512e-06
389.44	1.42506e-06
389.45	1.03759e-06
389.46	1.38206e-06
389.47	1.22576e-06
389.48	1.20282e-06
389.49	1.29153e-06
389.5	1.26765e-06
389.51	9.74176e-07
389.52	1.26024e-06
389.53	1.15329e-06
389.54	8.48588e-07
389.55	1.26171e-06
389.56	1.23953e-06
389.57	1.10859e-06
389.58	1.53524e-06
389.59	1.22282e-06
389.6	9.83e-07
389.61	1.08694e-06
389.62	1.50724e-06
389.63	1.02641e-06
389.64	9.13824e-07
389.65	9.83588e-07
389.66	1.26759e-06
389.67	9.61706e-07
389.68	1.033e-06
389.69	1.07071e-06
389.7	1.549e-06
389.71	9.92882e-07
389.72	1.04253e-06
389.73	9.04941e-07
389.74	1.45488e-06
389.75	1.14576e-06
389.76	1.01259e-06
389.77	1.02941e-06
389.78	1.01988e-06
389.79	1.01506e-06
389.8	9.72824e-07
389.81	1.01718e-06
389.82	9.69765e-07
389.83	1.04053e-06
389.84	9.49118e-07
389.85	1.12694e-06
389.86	1.02276e-06
389.87	9.67118e-07
389.88	9.50059e-07
389.89	9.42176e-07
389.9	8.61176e-07
389.91	9.01059e-07
389.92	8.8e-07
389.93	1.12782e-06
389.94	9.18294e-07
389.95	1.19206e-06
389.96	1.03541e-06
389.97	9.88529e-07
389.98	1.24176e-06
389.99	1.56306e-06
390	1.18806e-06
390.01	1.09447e-06
390.02	1.22276e-06
390.03	9.50059e-07
390.04	8.76529e-07
390.05	1.07453e-06
390.06	1.11829e-06
390.07	8.94882e-07
390.08	9.74471e-07
390.09	1.04635e-06
390.1	8.79647e-07
390.11	8.47118e-07
390.12	1.08253e-06
390.13	1.13141e-06
390.14	9.04647e-07
390.15	9.62647e-07
390.16	9.35882e-07
390.17	9.11529e-07
390.18	1.20571e-06
390.19	1.15235e-06
390.2	1.09165e-06
390.21	9.94294e-07
390.22	9.39176e-07
390.23	9.90824e-07
390.24	8.57471e-07
390.25	9.45824e-07
390.26	1.06024e-06
390.27	1.05776e-06
390.28	1.18159e-06
390.29	8.95529e-07
390.3	8.81353e-07
390.31	1.08759e-06
390.32	9.26059e-07
390.33	1.02576e-06
390.34	8.56706e-07
390.35	8.54353e-07
390.36	8.96235e-07
390.37	9.10118e-07
390.38	1.01341e-06
390.39	9.75529e-07
390.4	1.10441e-06
390.41	9.50118e-07
390.42	9.88059e-07
390.43	8.71059e-07
390.44	8.85706e-07
390.45	9.52118e-07
390.46	9.50176e-07
390.47	1.05524e-06
390.48	8.80412e-07
390.49	8.88882e-07
390.5	9.02471e-07
390.51	8.98882e-07
390.52	8.26882e-07
390.53	8.33588e-07
390.54	8.73706e-07
390.55	8.74e-07
390.56	9.07e-07
390.57	9.35353e-07
390.58	9.82471e-07
390.59	9.06588e-07
390.6	8.64e-07
390.61	8.16941e-07
390.62	8.64118e-07
390.63	8.76706e-07
390.64	8.95882e-07
390.65	1.03488e-06
390.66	1.01047e-06
390.67	1.05806e-06
390.68	1.06265e-06
390.69	1.09141e-06
390.7	1.10118e-06
390.71	9.05176e-07
390.72	1.06759e-06
390.73	8.93706e-07
390.74	9.58882e-07
390.75	8.78765e-07
390.76	9.28588e-07
390.77	8.9e-07
390.78	8.88941e-07
390.79	9.52471e-07
390.8	9.20294e-07
390.81	9.66588e-07
390.82	9.68765e-07
390.83	9.91647e-07
390.84	1.10176e-06
390.85	1.17971e-06
390.86	9.71e-07
390.87	9.65e-07
390.88	1.03429e-06
390.89	9.06588e-07
390.9	9.43353e-07
390.91	9.10882e-07
390.92	8.97706e-07
390.93	9.38882e-07
390.94	1.02253e-06
390.95	9.22706e-07
390.96	8.88706e-07
390.97	8.65765e-07
390.98	8.55471e-07
390.99	8.62412e-07
391	1.05988e-06
391.01	8.99824e-07
391.02	8.54412e-07
391.03	9.05118e-07
391.04	1.01353e-06
391.05	8.14765e-07
391.06	8.40882e-07
391.07	8.63588e-07
391.08	9.23235e-07
391.09	8.70353e-07
391.1	8.29235e-07
391.11	8.31059e-07
391.12	7.67882e-07
391.13	8.25294e-07
391.14	8.45941e-07
391.15	9.49059e-07
391.16	8.52529e-07
391.17	8.20647e-07
391.18	8.42471e-07
391.19	8.14706e-07
391.2	7.96235e-07
391.21	8.97118e-07
391.22	8.15294e-07
391.23	8.61059e-07
391.24	8.33294e-07
391.25	8.32e-07
391.26	8.34353e-07
391.27	8.01235e-07
391.28	8.53588e-07
391.29	7.93e-07
391.3	8.98647e-07
391.31	8.94059e-07
391.32	8.64588e-07
391.33	8.37765e-07
391.34	8.08353e-07
391.35	8.06118e-07
391.36	8.20176e-07
391.37	8.18824e-07
391.38	8.30176e-07
391.39	8.60941e-07
391.4	8.35824e-07
391.41	8.75706e-07
391.42	8.15118e-07
391.43	7.88176e-07
391.44	7.54941e-07
391.45	7.51294e-07
391.46	8.00706e-07
391.47	7.40235e-07
391.48	8.73765e-07
391.49	8.00529e-07
391.5	8.06529e-07
391.51	7.79706e-07
391.52	7.66588e-07
391.53	8.22353e-07
391.54	8.19294e-07
391.55	8.03118e-07
391.56	8.18118e-07
391.57	8.05059e-07
391.58	7.65235e-07
391.59	7.91529e-07
391.6	8.08471e-07
391.61	7.46824e-07
391.62	7.52412e-07
391.63	7.79294e-07
391.64	7.53e-07
391.65	8.97529e-07
391.66	7.75647e-07
391.67	8.17471e-07
391.68	7.93471e-07
391.69	8.17941e-07
391.7	8.27353e-07
391.71	8.61882e-07
391.72	8.60471e-07
391.73	8.74353e-07
391.74	8.52706e-07
391.75	8.30118e-07
391.76	7.69588e-07
391.77	7.67647e-07
391.78	7.10471e-07
391.79	7.82824e-07
391.8	8.05e-07
391.81	8.7e-07
391.82	8.94471e-07
391.83	9.13e-07
391.84	8.94353e-07
391.85	9.44824e-07

## Sheet: Supplementary Figure 4
Supplementary Figure 4
Wavelength	Absorption Coefficient of Ozonolysis+SO2
nm	cm^(-1)
378	1.04941e-07
378.01	1.34706e-07
378.02	1.13235e-07
378.03	1.00353e-07
378.04	1.26882e-07
378.05	1.27353e-07
378.06	1.04059e-07
378.07	1.02176e-07
378.08	9.2e-08
378.09	1.11882e-07
378.1	9.02941e-08
378.11	1.12e-07
378.12	9.71765e-08
378.13	9.04706e-08
378.14	1.04941e-07
378.15	1.13706e-07
378.16	1.05647e-07
378.17	1.04882e-07
378.18	8.82353e-08
378.19	9.2e-08
378.2	9.77059e-08
378.21	6.87059e-08
378.22	7.67647e-08
378.23	9.49412e-08
378.24	8.61176e-08
378.25	9.05882e-08
378.26	6.96471e-08
378.27	8.47647e-08
378.28	1.00176e-07
378.29	8.11176e-08
378.3	8.54118e-08
378.31	8.24706e-08
378.32	8.8e-08
378.33	1.14471e-07
378.34	7.38824e-08
378.35	8.3e-08
378.36	7.6e-08
378.37	1.22941e-07
378.38	8.22941e-08
378.39	7.47647e-08
378.4	8.27647e-08
378.41	8.02353e-08
378.42	8.47647e-08
378.43	7.34118e-08
378.44	7.21765e-08
378.45	7.48824e-08
378.46	9.70588e-08
378.47	7.37647e-08
378.48	7.79412e-08
378.49	7.27059e-08
378.5	8.17647e-08
378.51	8.19412e-08
378.52	7.08824e-08
378.53	6.08824e-08
378.54	7.88235e-08
378.55	7.34118e-08
378.56	8.78235e-08
378.57	8.08824e-08
378.58	6.98824e-08
378.59	7.00588e-08
378.6	8.04118e-08
378.61	7.85882e-08
378.62	7.32353e-08
378.63	7.88235e-08
378.64	7.15294e-08
378.65	7.34706e-08
378.66	8.67647e-08
378.67	8.52353e-08
378.68	7.52941e-08
378.69	7.18235e-08
378.7	8.14118e-08
378.71	7.22941e-08
378.72	7e-08
378.73	6.29412e-08
378.74	7.10588e-08
378.75	8.65294e-08
378.76	6.59412e-08
378.77	7.15294e-08
378.78	7.85294e-08
378.79	6.76471e-08
378.8	6.93529e-08
378.81	7.01765e-08
378.82	7.37647e-08
378.83	7.53529e-08
378.84	6e-08
378.85	6.37059e-08
378.86	6.62941e-08
378.87	7.75882e-08
378.88	7.72353e-08
378.89	7.10588e-08
378.9	7.24118e-08
378.91	7.51176e-08
378.92	7.22353e-08
378.93	7.49412e-08
378.94	6.47647e-08
378.95	7.46471e-08
378.96	7.26471e-08
378.97	7.01765e-08
378.98	6.82353e-08
378.99	7.00588e-08
379	6.25882e-08
379.01	7.77059e-08
379.02	6.91176e-08
379.03	6.95882e-08
379.04	7.82353e-08
379.05	7.06471e-08
379.06	5.97059e-08
379.07	7.05294e-08
379.08	6.37059e-08
379.09	6.61176e-08
379.1	6.81765e-08
379.11	6.25882e-08
379.12	6.04706e-08
379.13	8.44706e-08
379.14	6.27059e-08
379.15	7.11765e-08
379.16	7.28824e-08
379.17	7.14706e-08
379.18	6.53529e-08
379.19	6.62941e-08
379.2	6.96471e-08
379.21	7.18824e-08
379.22	7.01176e-08
379.23	6.97647e-08
379.24	7.06471e-08
379.25	6.53529e-08
379.26	7.2e-08
379.27	7.21765e-08
379.28	7.57059e-08
379.29	6.42941e-08
379.3	7.58235e-08
379.31	7.3e-08
379.32	6.54118e-08
379.33	7.21176e-08
379.34	6.82941e-08
379.35	7.66471e-08
379.36	7.38824e-08
379.37	7.65294e-08
379.38	8.50588e-08
379.39	8.11765e-08
379.4	7.64118e-08
379.41	8.19412e-08
379.42	7.04118e-08
379.43	6.87059e-08
379.44	8.02941e-08
379.45	8.48824e-08
379.46	7.35882e-08
379.47	7.72941e-08
379.48	7.52353e-08
379.49	8.04706e-08
379.5	7.69412e-08
379.51	7.60588e-08
379.52	7.17647e-08
379.53	7.6e-08
379.54	8.44118e-08
379.55	7.88824e-08
379.56	7.47647e-08
379.57	8.25294e-08
379.58	7.95882e-08
379.59	7.47647e-08
379.6	7.85294e-08
379.61	7.01176e-08
379.62	7.00588e-08
379.63	8.34706e-08
379.64	7.57059e-08
379.65	7.48824e-08
379.66	7.38235e-08
379.67	7.68235e-08
379.68	7.62353e-08
379.69	7.67059e-08
379.7	8.25294e-08
379.71	7.19412e-08
379.72	7.60588e-08
379.73	8.56471e-08
379.74	8.25882e-08
379.75	8.11765e-08
379.76	7.64118e-08
379.77	8.08235e-08
379.78	8.05882e-08
379.79	8.11176e-08
379.8	7.72353e-08
379.81	7.85294e-08
379.82	7.49412e-08
379.83	7.85294e-08
379.84	7.91176e-08
379.85	7.06471e-08
379.86	7.54118e-08
379.87	7.84118e-08
379.88	7.5e-08
379.89	8.37647e-08
379.9	7.79412e-08
379.91	7.77059e-08
379.92	7.66471e-08
379.93	7.38235e-08
379.94	8.44706e-08
379.95	8.82353e-08
379.96	8.00588e-08
379.97	7.78235e-08
379.98	8.31176e-08
379.99	7.54706e-08
380	8.74118e-08
380.01	8.12941e-08
380.02	7.8e-08
380.03	7.67059e-08
380.04	7.75882e-08
380.05	7.1e-08
380.06	7.77647e-08
380.07	7.67059e-08
380.08	7.91176e-08
380.09	7.00588e-08
380.1	7.86471e-08
380.11	7.87059e-08
380.12	8.07059e-08
380.13	7.15882e-08
380.14	7.94118e-08
380.15	7.91765e-08
380.16	7.60588e-08
380.17	7.52353e-08
380.18	7.78824e-08
380.19	7.44118e-08
380.2	7.94706e-08
380.21	6.5e-08
380.22	7.31765e-08
380.23	7.09412e-08
380.24	7.36471e-08
380.25	7.38235e-08
380.26	7.08235e-08
380.27	6.94118e-08
380.28	7.63529e-08
380.29	6.94706e-08
380.3	8.17059e-08
380.31	7.48824e-08
380.32	7.37059e-08
380.33	7.36471e-08
380.34	7.11176e-08
380.35	6.71765e-08
380.36	6.98824e-08
380.37	7.00588e-08
380.38	7.00588e-08
380.39	6.97647e-08
380.4	7.08824e-08
380.41	6.70588e-08
380.42	6.67647e-08
380.43	6.78824e-08
380.44	7.37059e-08
380.45	6.28824e-08
380.46	7.32941e-08
380.47	7.74118e-08
380.48	8.16471e-08
380.49	6.7e-08
380.5	7.82941e-08
380.51	6.94706e-08
380.52	7.22941e-08
380.53	6.87647e-08
380.54	7.61765e-08
380.55	6.97059e-08
380.56	7.49412e-08
380.57	6.56471e-08
380.58	6.78235e-08
380.59	7.8e-08
380.6	7.55882e-08
380.61	8.21176e-08
380.62	7.57647e-08
380.63	7.94118e-08
380.64	7.94706e-08
380.65	7.67647e-08
380.66	7.93529e-08
380.67	7.70588e-08
380.68	7.08824e-08
380.69	7.00588e-08
380.7	7.04706e-08
380.71	6.64706e-08
380.72	7.01176e-08
380.73	6.99412e-08
380.74	6.18824e-08
380.75	6.42941e-08
380.76	7.24706e-08
380.77	6.7e-08
380.78	8.08235e-08
380.79	8.47059e-08
380.8	7.83529e-08
380.81	8.74706e-08
380.82	7.02941e-08
380.83	7.70588e-08
380.84	7.82941e-08
380.85	7.49412e-08
380.86	7.24706e-08
380.87	7.07647e-08
380.88	7.30588e-08
380.89	6.7e-08
380.9	7.15882e-08
380.91	7.58235e-08
380.92	7.3e-08
380.93	6.45882e-08
380.94	6.84118e-08
380.95	7.03529e-08
380.96	8.01176e-08
380.97	8.1e-08
380.98	7.25882e-08
380.99	7.42353e-08
381	8.47059e-08
381.01	8e-08
381.02	7.87647e-08
381.03	7.32941e-08
381.04	7.71765e-08
381.05	7.28235e-08
381.06	6.70588e-08
381.07	7.15294e-08
381.08	6.88235e-08
381.09	6.71176e-08
381.1	6.28824e-08
381.11	7.81176e-08
381.12	8.24118e-08
381.13	7.95882e-08
381.14	8.59412e-08
381.15	8.80588e-08
381.16	7.40588e-08
381.17	8.62941e-08
381.18	8.16471e-08
381.19	7.62941e-08
381.2	7.8e-08
381.21	6.7e-08
381.22	6.62941e-08
381.23	7.55294e-08
381.24	7.84706e-08
381.25	7.45294e-08
381.26	7.25294e-08
381.27	8.74118e-08
381.28	8.66471e-08
381.29	9.05882e-08
381.3	8.77059e-08
381.31	9.37059e-08
381.32	7.93529e-08
381.33	9.67647e-08
381.34	9.32941e-08
381.35	8.47647e-08
381.36	6.74706e-08
381.37	8.22353e-08
381.38	8.07059e-08
381.39	6.85882e-08
381.4	7.01765e-08
381.41	6.72941e-08
381.42	7.41176e-08
381.43	6.99412e-08
381.44	9.52353e-08
381.45	9.64706e-08
381.46	9.91765e-08
381.47	8.08235e-08
381.48	9.14118e-08
381.49	1.08353e-07
381.5	1.13294e-07
381.51	7.94706e-08
381.52	1.21e-07
381.53	8.40588e-08
381.54	8.67059e-08
381.55	8.98235e-08
381.56	8.38824e-08
381.57	7.64118e-08
381.58	7.07647e-08
381.59	1.15765e-07
381.6	1.14059e-07
381.61	8.87647e-08
381.62	9.57059e-08
381.63	9.35294e-08
381.64	1.22588e-07
381.65	1.12824e-07
381.66	8.88824e-08
381.67	9.85294e-08
381.68	9.35882e-08
381.69	1.06588e-07
381.7	9.62941e-08
381.71	9.31176e-08
381.72	8.05294e-08
381.73	1.15941e-07
381.74	9.43529e-08
381.75	1.06941e-07
381.76	1.11294e-07
381.77	1.10647e-07
381.78	1.35059e-07
381.79	1.25353e-07
381.8	1.36588e-07
381.81	1.14118e-07
381.82	1.08294e-07
381.83	9.94706e-08
381.84	1.10647e-07
381.85	1.07353e-07
381.86	9.93529e-08
381.87	1.04765e-07
381.88	1.22588e-07
381.89	1.45588e-07
381.9	1.23941e-07
381.91	1.43e-07
381.92	1.38765e-07
381.93	1.66412e-07
381.94	1.28824e-07
381.95	1.05588e-07
381.96	1.01882e-07
381.97	1.12588e-07
381.98	1.08529e-07
381.99	1.40118e-07
382	1.13588e-07
382.01	1.17647e-07
382.02	1.47647e-07
382.03	1.29882e-07
382.04	1.65529e-07
382.05	1.62471e-07
382.06	1.52882e-07
382.07	1.48824e-07
382.08	1.27882e-07
382.09	1.42353e-07
382.1	1.52118e-07
382.11	1.67941e-07
382.12	1.39059e-07
382.13	1.70647e-07
382.14	1.61824e-07
382.15	2.37647e-07
382.16	1.69529e-07
382.17	1.52176e-07
382.18	1.50647e-07
382.19	1.34059e-07
382.2	1.67294e-07
382.21	1.56765e-07
382.22	1.55235e-07
382.23	1.75588e-07
382.24	1.47471e-07
382.25	2.37118e-07
382.26	1.88706e-07
382.27	1.82059e-07
382.28	1.78824e-07
382.29	1.7e-07
382.3	1.33294e-07
382.31	1.76941e-07
382.32	1.56e-07
382.33	1.81706e-07
382.34	1.74471e-07
382.35	2.67118e-07
382.36	2.25647e-07
382.37	1.94647e-07
382.38	1.53824e-07
382.39	2.40824e-07
382.4	1.65118e-07
382.41	1.73176e-07
382.42	1.92647e-07
382.43	1.63471e-07
382.44	2.62118e-07
382.45	2.34647e-07
382.46	2.48412e-07
382.47	1.80294e-07
382.48	1.66588e-07
382.49	2.84471e-07
382.5	2.38882e-07
382.51	3.27412e-07
382.52	3.23412e-07
382.53	3.06882e-07
382.54	2.75647e-07
382.55	3.58059e-07
382.56	2.43e-07
382.57	3.64588e-07
382.58	2.82706e-07
382.59	2.64882e-07
382.6	2.41118e-07
382.61	3.40176e-07
382.62	2.22824e-07
382.63	2.39588e-07
382.64	2.46235e-07
382.65	2.90412e-07
382.66	2.74471e-07
382.67	3.40588e-07
382.68	2.89824e-07
382.69	3.00824e-07
382.7	2.95824e-07
382.71	2.75176e-07
382.72	4.19588e-07
382.73	2.76647e-07
382.74	3.01294e-07
382.75	4.83059e-07
382.76	3.59941e-07
382.77	3.03471e-07
382.78	4.32824e-07
382.79	3.65882e-07
382.8	3.42059e-07
382.81	4.22765e-07
382.82	3.08882e-07
382.83	4.28882e-07
382.84	3.74353e-07
382.85	3.78824e-07
382.86	2.99529e-07
382.87	3.54059e-07
382.88	3.62353e-07
382.89	4.40529e-07
382.9	3.38941e-07
382.91	2.49e-07
382.92	3.80353e-07
382.93	2.78824e-07
382.94	3.63647e-07
382.95	3.41059e-07
382.96	2.75706e-07
382.97	2.64882e-07
382.98	2.11588e-07
382.99	2.96059e-07
383	3.01588e-07
383.01	3.53941e-07
383.02	2.38176e-07
383.03	2.23235e-07
383.04	2.61059e-07
383.05	2.76176e-07
383.06	2.28941e-07
383.07	2.96118e-07
383.08	2.61529e-07
383.09	2.43471e-07
383.1	2.46412e-07
383.11	2.12941e-07
383.12	2.14765e-07
383.13	2.40647e-07
383.14	1.90529e-07
383.15	2.10059e-07
383.16	2.87e-07
383.17	1.65412e-07
383.18	2.59235e-07
383.19	2.16941e-07
383.2	1.65529e-07
383.21	1.60706e-07
383.22	2.18176e-07
383.23	1.61941e-07
383.24	1.59882e-07
383.25	1.95471e-07
383.26	1.90118e-07
383.27	1.59529e-07
383.28	1.68118e-07
383.29	1.76882e-07
383.3	1.69941e-07
383.31	1.93118e-07
383.32	2.00118e-07
383.33	1.52059e-07
383.34	1.38412e-07
383.35	1.80882e-07
383.36	1.56765e-07
383.37	1.13294e-07
383.38	1.98e-07
383.39	1.88941e-07
383.4	1.60529e-07
383.41	1.34706e-07
383.42	1.48353e-07
383.43	1.54235e-07
383.44	1.30118e-07
383.45	1.16471e-07
383.46	1.23765e-07
383.47	1.97471e-07
383.48	1.43706e-07
383.49	1.54294e-07
383.5	1.15235e-07
383.51	1.45235e-07
383.52	1.17118e-07
383.53	1.31294e-07
383.54	1.05176e-07
383.55	1.17235e-07
383.56	1.32765e-07
383.57	1.41647e-07
383.58	1.03941e-07
383.59	1.03235e-07
383.6	1.02412e-07
383.61	1.13118e-07
383.62	1.27235e-07
383.63	1.16471e-07
383.64	9.22941e-08
383.65	1.09e-07
383.66	1.32471e-07
383.67	1.20941e-07
383.68	9.58235e-08
383.69	8.58824e-08
383.7	1.00941e-07
383.71	1.20647e-07
383.72	9.29412e-08
383.73	9.95294e-08
383.74	9.61176e-08
383.75	1.05647e-07
383.76	1.26e-07
383.77	1.29941e-07
383.78	1.03471e-07
383.79	8.74118e-08
383.8	7.81176e-08
383.81	1.14824e-07
383.82	7.88235e-08
383.83	8.80588e-08
383.84	9.07059e-08
383.85	9.44706e-08
383.86	9.42941e-08
383.87	9.77647e-08
383.88	8.15294e-08
383.89	8.64118e-08
383.9	7.3e-08
383.91	8.10588e-08
383.92	9.70588e-08
383.93	7.42353e-08
383.94	7.74706e-08
383.95	7.66471e-08
383.96	7.05294e-08
383.97	8.5e-08
383.98	7.62353e-08
383.99	8.12353e-08
384	8.52353e-08
384.01	7.41176e-08
384.02	8.08235e-08
384.03	8.78824e-08
384.04	7.75882e-08
384.05	7.44118e-08
384.06	8.13529e-08
384.07	5.9e-08
384.08	6.17647e-08
384.09	8.15294e-08
384.1	8.29412e-08
384.11	6.71176e-08
384.12	6.59412e-08
384.13	7.70588e-08
384.14	8.57647e-08
384.15	7.52941e-08
384.16	7.55294e-08
384.17	6.58824e-08
384.18	7.09412e-08
384.19	6.50588e-08
384.2	7.02353e-08
384.21	6.26471e-08
384.22	7.23529e-08
384.23	6.75882e-08
384.24	6.29412e-08
384.25	6.21176e-08
384.26	7.84706e-08
384.27	7.66471e-08
384.28	6.22941e-08
384.29	6.25294e-08
384.3	7.35294e-08
384.31	6.45294e-08
384.32	6.30588e-08
384.33	6.72941e-08
384.34	6.17059e-08
384.35	6.12353e-08
384.36	5.82353e-08
384.37	5.67647e-08
384.38	6.85882e-08
384.39	6.32941e-08
384.4	5.32941e-08
384.41	5.90588e-08
384.42	5.35882e-08
384.43	6.2e-08
384.44	7.51176e-08
384.45	6.26471e-08
384.46	6.16471e-08
384.47	5.64706e-08
384.48	7.63529e-08
384.49	5.81765e-08
384.5	6.68824e-08
384.51	5.99412e-08
384.52	5.56471e-08
384.53	4.94118e-08
384.54	5.43529e-08
384.55	5.15882e-08
384.56	5.50588e-08
384.57	5.86471e-08
384.58	5.82941e-08
384.59	5.78824e-08
384.6	6.53529e-08
384.61	5.74706e-08
384.62	4.74706e-08
384.63	5.49412e-08
384.64	5.38824e-08
384.65	5.55882e-08
384.66	5.31176e-08
384.67	5.02353e-08
384.68	4.83529e-08
384.69	4.67647e-08
384.7	6.50588e-08
384.71	4.51765e-08
384.72	5.95294e-08
384.73	5.42353e-08
384.74	5.41765e-08
384.75	5.05294e-08
384.76	5.23529e-08
384.77	6.22353e-08
384.78	4.93529e-08
384.79	5.93529e-08
384.8	4.67647e-08
384.81	5.95882e-08
384.82	4.72941e-08
384.83	5.24706e-08
384.84	5.24706e-08
384.85	5.13529e-08
384.86	5.7e-08
384.87	4.91765e-08
384.88	6.07647e-08
384.89	5.32353e-08
384.9	5.57059e-08
384.91	4.73529e-08
384.92	5.94706e-08
384.93	5.95294e-08
384.94	5.82941e-08
384.95	5.12941e-08
384.96	5.10588e-08
384.97	5.07059e-08
384.98	5.09412e-08
384.99	6.21765e-08
385	4.94706e-08
385.01	5.52353e-08
385.02	5.94118e-08
385.03	4.30588e-08
385.04	5.15882e-08
385.05	4.87059e-08
385.06	5.71176e-08
385.07	5.32941e-08
385.08	5.75882e-08
385.09	5.49412e-08
385.1	5.98824e-08
385.11	5.65882e-08
385.12	4.24706e-08
385.13	4.85294e-08
385.14	5.52941e-08
385.15	5.54118e-08
385.16	5.71176e-08
385.17	4.68235e-08
385.18	5.43529e-08
385.19	6.13529e-08
385.2	5.23529e-08
385.21	5.41765e-08
385.22	5.57059e-08
385.23	5.82353e-08
385.24	3.89412e-08
385.25	6.61176e-08
385.26	5.92353e-08
385.27	5.24118e-08
385.28	4.92941e-08
385.29	6.76471e-08
385.3	5.26471e-08
385.31	5.87059e-08
385.32	4.93529e-08
385.33	5.62941e-08
385.34	4.69412e-08
385.35	5.64118e-08
385.36	4.30588e-08
385.37	5.94706e-08
385.38	5.41176e-08
385.39	5.29412e-08
385.4	4.12353e-08
385.41	5.20588e-08
385.42	6.17059e-08
385.43	4.62941e-08
385.44	4.47059e-08
385.45	6.16471e-08
385.46	4.34118e-08
385.47	4.74706e-08
385.48	5.15294e-08
385.49	4.57059e-08
385.5	5.08824e-08
385.51	4.52941e-08
385.52	5.28235e-08
385.53	4.70588e-08
385.54	4.67059e-08
385.55	4.72353e-08
385.56	5.88235e-08
385.57	4.81765e-08
385.58	4.63529e-08
385.59	5.14118e-08
385.6	5.42353e-08
385.61	5.24118e-08
385.62	4.77647e-08
385.63	4.85882e-08
385.64	4.92353e-08
385.65	5.33529e-08
385.66	5.18235e-08
385.67	4.37059e-08
385.68	5.23529e-08
385.69	5.02353e-08
385.7	4.94118e-08
385.71	4.75882e-08
385.72	5.46471e-08
385.73	4.32941e-08
385.74	5.66471e-08
385.75	4.78824e-08
385.76	4.65294e-08
385.77	6.21176e-08
385.78	4.71765e-08
385.79	4.70588e-08
385.8	4.47647e-08
385.81	4.11176e-08
385.82	3.21176e-08
385.83	3.67059e-08
385.84	5.42353e-08
385.85	4.27059e-08
385.86	4.99412e-08
385.87	4.98235e-08
385.88	6.3e-08
385.89	4.95294e-08
385.9	4.97647e-08
385.91	4.52353e-08
385.92	4.57059e-08
385.93	4.54118e-08
385.94	5.10588e-08
385.95	4.47059e-08
385.96	4.91176e-08
385.97	5.55294e-08
385.98	4.68235e-08
385.99	4.59412e-08
386	4.32353e-08
386.01	4.89412e-08
386.02	4.65294e-08
386.03	5.61765e-08
386.04	7.27647e-08
386.05	5.17647e-08
386.06	4.31765e-08
386.07	4.42941e-08
386.08	6.01765e-08
386.09	4.74706e-08
386.1	4.29412e-08
386.11	4.67059e-08
386.12	3.88824e-08
386.13	5.31176e-08
386.14	4.46471e-08
386.15	5.04118e-08
386.16	4.71765e-08
386.17	6.08824e-08
386.18	4.94706e-08
386.19	6.4e-08
386.2	5.04118e-08
386.21	5.59412e-08
386.22	5.29412e-08
386.23	5.76471e-08
386.24	5.04118e-08
386.25	6.04118e-08
386.26	4.61765e-08
386.27	5.47647e-08
386.28	5.14706e-08
386.29	4.75882e-08
386.3	6.38235e-08
386.31	5.96471e-08
386.32	7.75294e-08
386.33	6.2e-08
386.34	5.76471e-08
386.35	6.45294e-08
386.36	6.25294e-08
386.37	5.54118e-08
386.38	4.84118e-08
386.39	6.61176e-08
386.4	5.2e-08
386.41	5.58235e-08
386.42	4.80588e-08
386.43	4.95294e-08
386.44	5.22353e-08
386.45	5.38235e-08
386.46	5.23529e-08
386.47	7.81765e-08
386.48	7.44706e-08
386.49	6.52941e-08
386.5	6.11765e-08
386.51	6.91176e-08
386.52	6.91176e-08
386.53	5.80588e-08
386.54	4.9e-08
386.55	5.43529e-08
386.56	5.4e-08
386.57	7.21176e-08
386.58	5.5e-08
386.59	5.58824e-08
386.6	5.67059e-08
386.61	6.30588e-08
386.62	7.72353e-08
386.63	5.88235e-08
386.64	8.02941e-08
386.65	8.38824e-08
386.66	7.97647e-08
386.67	6.37059e-08
386.68	7.38824e-08
386.69	5.01765e-08
386.7	7.52941e-08
386.71	7e-08
386.72	5.66471e-08
386.73	7.36471e-08
386.74	5.54118e-08
386.75	7.55294e-08
386.76	8.04706e-08
386.77	8.07059e-08
386.78	7.94118e-08
386.79	1.02118e-07
386.8	1.13941e-07
386.81	8.57647e-08
386.82	6.65294e-08
386.83	7.50588e-08
386.84	5.67647e-08
386.85	8.67059e-08
386.86	6.93529e-08
386.87	6.35882e-08
386.88	6.04706e-08
386.89	6.59412e-08
386.9	1.10059e-07
386.91	8.97647e-08
386.92	7.61765e-08
386.93	1.08412e-07
386.94	7.92941e-08
386.95	8.21765e-08
386.96	7.74706e-08
386.97	6.15294e-08
386.98	8.8e-08
386.99	5.31765e-08
387	7.50588e-08

## Sheet: Supplementary Figure 5
Supplementary Figure 5
	Three curves		high C2H4 high O3: [C2H4]i~ 1×10^17, [O3]i ~ 1.8×10^15 cm^(-3)											high C2H4 low O3: [C2H4]i~ 1×10^17, [O3]i ~ 0.9×10^15 cm^(-3)											low C2H4 high O3: [C2H4]i~ 5×10^16, [O3]i ~ 1.8×10^15 cm^(-3)
Experimental condition	Residence time	ms	36	69	105	139	174	193	217	248	289	347	434	37	69	105	139	174	193	217	248	289	347	434	38	69	105	139	174	193	217	248	289	347	434
	Total flow rates	sml/min	4800	2500	1667	1250	1000	900	800	700	600	500	400	4700	2500	1667	1250	1000	900	800	700	600	500	400	4500	2500	1667	1250	1000	900	800	700	600	500	400
	N2 protection purge gas	sml/min	20	20	20	20	20	20	20	20	20	20	20	20	20	20	20	20	20	20	20	20	20	20	20	20	20	20	20	20	20	20	20	20	20
	N2 dilution	sml/min	2956	1530	1013.54	755	600	538	476	414	352	290	228	3082	1630	1080.22	805	640	574	508	442	376	310	244	3445	1905	1263.59	942.5	750	673	596	519	442	365	288
	C2H4	sml/min	1440	750	500.1	375	300	270	240	210	180	150	120	1410	750	500.1	375	300	270	240	210	180	150	120	675	375	250.05	187.5	150	135	120	105	90	75	60
	O3/O2	sml/min	384	200	133.36	100	80	72	64	56	48	40	32	188	100	66.68	50	40	36	32	28	24	20	16	360	200	133.36	100	80	72	64	56	48	40	32
	Total pressure	Torr	10	10	10	10	10	10	10	10	10	10	10	10	10	10	10	10	10	10	10	10	10	10	10	10	10	10	10	10	10	10	10	10	10
	Experimental [CH2OO]	cm^(-3)	360000000000	325000000000	310000000000	275000000000	266000000000	252000000000	243000000000	230000000000	210000000000	198000000000	178000000000	259000000000	257000000000	245000000000	231000000000	216000000000	215000000000	207000000000	195000000000	185000000000	175000000000	163000000000	227000000000	226000000000	215000000000	202000000000	183000000000	180000000000	178000000000	169000000000	163000000000	156000000000	146000000000
	Simulated [CH2OO]	cm^(-3)	341783000000	332835000000	310519000000	288761000000	271887000000	261611000000	247552000000	234950000000	220082000000	201154000000	180688000000	257860000000	263376000000	253218000000	240070000000	228921000000	221834000000	211839000000	202621000000	191471000000	176884000000	160668000000	213869000000	218646000000	211590000000	202038000000	193741000000	188402000000	180795000000	173705000000	165040000000	153564000000	140630000000
Correspoinding spectra obtained		Wavelength (nm)	absorption coefficients (cm^-1)											absorption coefficients (cm^-1)											absorption coefficients (cm^-1)
		378	2.19804e-06	1.96656e-06	1.89607e-06	1.60304e-06	1.60163e-06	1.4875e-06	1.43525e-06	1.35915e-06	1.27273e-06	1.22156e-06	1.06669e-06	1.58021e-06	1.53351e-06	1.43819e-06	1.3311e-06	1.23998e-06	1.23669e-06	1.18037e-06	1.136e-06	1.07106e-06	1.00102e-06	9.14373e-07	1.37468e-06	1.36113e-06	1.292e-06	1.1547e-06	1.08545e-06	1.07599e-06	1.04306e-06	9.95067e-07	9.5132e-07	9.1443e-07	8.4609e-07
		378.01	2.22706e-06	1.96152e-06	1.87839e-06	1.62271e-06	1.60083e-06	1.52496e-06	1.46002e-06	1.41548e-06	1.27568e-06	1.20728e-06	1.091e-06	1.55397e-06	1.52065e-06	1.44568e-06	1.33937e-06	1.26446e-06	1.27919e-06	1.2074e-06	1.15538e-06	1.10528e-06	1.04063e-06	9.5625e-07	1.40545e-06	1.3549e-06	1.28747e-06	1.16535e-06	1.10579e-06	1.09168e-06	1.05066e-06	1.00583e-06	9.6883e-07	9.19473e-07	8.466e-07
		378.02	2.17821e-06	1.969e-06	1.87487e-06	1.63897e-06	1.61426e-06	1.50541e-06	1.45248e-06	1.39377e-06	1.27506e-06	1.18841e-06	1.11962e-06	1.59908e-06	1.52728e-06	1.46017e-06	1.35144e-06	1.2457e-06	1.25732e-06	1.20366e-06	1.12789e-06	1.07899e-06	1.0162e-06	9.40553e-07	1.40057e-06	1.36567e-06	1.30787e-06	1.18581e-06	1.10506e-06	1.09106e-06	1.06392e-06	1.0047e-06	9.76083e-07	9.2701e-07	8.5663e-07
		378.03	2.20014e-06	1.95171e-06	1.86204e-06	1.63347e-06	1.61557e-06	1.48563e-06	1.445e-06	1.41548e-06	1.27477e-06	1.16161e-06	1.12432e-06	1.55986e-06	1.53255e-06	1.45528e-06	1.34481e-06	1.25001e-06	1.25352e-06	1.19708e-06	1.12551e-06	1.07655e-06	1.0145e-06	9.37947e-07	1.39842e-06	1.35093e-06	1.28463e-06	1.17311e-06	1.09882e-06	1.07134e-06	1.04318e-06	9.92857e-07	9.55853e-07	9.2089e-07	8.6139e-07
		378.04	2.18416e-06	1.96656e-06	1.85745e-06	1.61523e-06	1.60253e-06	1.49651e-06	1.46625e-06	1.44222e-06	1.27823e-06	1.17623e-06	1.11611e-06	1.5865e-06	1.53793e-06	1.43902e-06	1.33155e-06	1.26378e-06	1.25942e-06	1.20422e-06	1.15039e-06	1.09095e-06	1.02147e-06	9.40157e-07	1.38403e-06	1.32033e-06	1.2988e-06	1.16376e-06	1.09877e-06	1.07168e-06	1.04017e-06	9.93933e-07	9.57327e-07	9.07007e-07	8.4915e-07
		378.05	2.14285e-06	1.96656e-06	1.88386e-06	1.62526e-06	1.60378e-06	1.52955e-06	1.46223e-06	1.43055e-06	1.27432e-06	1.1781e-06	1.11282e-06	1.58463e-06	1.53703e-06	1.44796e-06	1.34634e-06	1.26248e-06	1.27562e-06	1.21771e-06	1.13991e-06	1.0961e-06	1.01739e-06	9.54833e-07	1.37711e-06	1.35037e-06	1.2988e-06	1.17425e-06	1.10052e-06	1.08619e-06	1.05598e-06	9.9739e-07	9.53077e-07	9.10917e-07	8.5986e-07
		378.06	2.15928e-06	1.95664e-06	1.87111e-06	1.62078e-06	1.59636e-06	1.51566e-06	1.4505e-06	1.4514e-06	1.27602e-06	1.17391e-06	1.12954e-06	1.56479e-06	1.52127e-06	1.44397e-06	1.32821e-06	1.25539e-06	1.26446e-06	1.20349e-06	1.13401e-06	1.07015e-06	1.01252e-06	9.33923e-07	1.42602e-06	1.36113e-06	1.29767e-06	1.1683e-06	1.10676e-06	1.08947e-06	1.04828e-06	1.00402e-06	9.5591e-07	9.17887e-07	8.51983e-07
		378.07	2.18167e-06	1.9605e-06	1.88207e-06	1.62242e-06	1.60531e-06	1.50711e-06	1.45129e-06	1.42369e-06	1.27987e-06	1.1866e-06	1.10823e-06	1.55765e-06	1.54111e-06	1.44543e-06	1.33807e-06	1.26616e-06	1.27239e-06	1.20377e-06	1.13883e-06	1.07876e-06	1.02363e-06	9.28767e-07	1.41423e-06	1.3651e-06	1.29767e-06	1.17923e-06	1.09208e-06	1.08058e-06	1.04454e-06	9.9535e-07	9.51377e-07	9.1273e-07	8.53287e-07
		378.08	2.20637e-06	1.97557e-06	1.88935e-06	1.61234e-06	1.59256e-06	1.51855e-06	1.4565e-06	1.42001e-06	1.27834e-06	1.19238e-06	1.06975e-06	1.57091e-06	1.52824e-06	1.43644e-06	1.326e-06	1.2635e-06	1.26752e-06	1.21227e-06	1.15016e-06	1.08834e-06	1.0213e-06	9.3636e-07	1.44081e-06	1.36e-06	1.3022e-06	1.16263e-06	1.10222e-06	1.08976e-06	1.06154e-06	9.98183e-07	9.673e-07	9.23327e-07	8.63033e-07
		378.09	2.20637e-06	1.96242e-06	1.89791e-06	1.6299e-06	1.59103e-06	1.51385e-06	1.44353e-06	1.4412e-06	1.27766e-06	1.16631e-06	1.08987e-06	1.595e-06	1.5317e-06	1.45209e-06	1.3464e-06	1.26123e-06	1.26746e-06	1.19629e-06	1.13934e-06	1.08182e-06	1.01167e-06	9.24007e-07	1.42012e-06	1.36453e-06	1.309e-06	1.19204e-06	1.10528e-06	1.08199e-06	1.07015e-06	9.96483e-07	9.65713e-07	9.26557e-07	8.65923e-07
		378.1	2.22921e-06	1.96497e-06	1.8823e-06	1.63772e-06	1.60786e-06	1.50246e-06	1.44194e-06	1.42828e-06	1.28135e-06	1.18246e-06	1.06516e-06	1.56128e-06	1.55799e-06	1.45906e-06	1.36431e-06	1.27341e-06	1.2797e-06	1.20037e-06	1.1458e-06	1.08177e-06	1.00821e-06	9.35397e-07	1.39695e-06	1.36453e-06	1.3056e-06	1.19096e-06	1.11429e-06	1.08284e-06	1.04947e-06	1.00005e-06	9.60613e-07	9.22193e-07	8.60143e-07
		378.11	2.17186e-06	1.95681e-06	1.89159e-06	1.62259e-06	1.6048e-06	1.52331e-06	1.46217e-06	1.47639e-06	1.28044e-06	1.16739e-06	1.10806e-06	1.61392e-06	1.53238e-06	1.44558e-06	1.35892e-06	1.261e-06	1.27285e-06	1.21046e-06	1.15815e-06	1.0965e-06	1.0221e-06	9.36247e-07	1.43027e-06	1.37077e-06	1.29767e-06	1.17549e-06	1.10959e-06	1.09701e-06	1.06403e-06	1.01008e-06	9.69737e-07	9.34603e-07	8.73403e-07
		378.12	2.21799e-06	1.97121e-06	1.8823e-06	1.62599e-06	1.59386e-06	1.53017e-06	1.46512e-06	1.46002e-06	1.27795e-06	1.18122e-06	1.10806e-06	1.58434e-06	1.5334e-06	1.44861e-06	1.34062e-06	1.2597e-06	1.28169e-06	1.21346e-06	1.15084e-06	1.07735e-06	1.02742e-06	9.3891e-07	1.4437e-06	1.3702e-06	1.3005e-06	1.19601e-06	1.10449e-06	1.09027e-06	1.05298e-06	9.97277e-07	9.56193e-07	9.18453e-07	8.60087e-07
		378.13	2.14557e-06	1.96718e-06	1.89153e-06	1.61013e-06	1.60486e-06	1.49668e-06	1.44319e-06	1.43701e-06	1.28135e-06	1.17776e-06	1.11299e-06	1.57941e-06	1.52683e-06	1.43448e-06	1.33014e-06	1.26548e-06	1.26157e-06	1.20666e-06	1.14625e-06	1.07599e-06	1.00351e-06	9.21287e-07	1.40142e-06	1.36737e-06	1.30957e-06	1.17379e-06	1.10421e-06	1.07729e-06	1.05156e-06	9.96767e-07	9.6203e-07	9.20663e-07	8.65753e-07
		378.14	2.18518e-06	1.97517e-06	1.89652e-06	1.61585e-06	1.6065e-06	1.50337e-06	1.45271e-06	1.44302e-06	1.27625e-06	1.17912e-06	1.10285e-06	1.54507e-06	1.5483e-06	1.43958e-06	1.34844e-06	1.26922e-06	1.27211e-06	1.20054e-06	1.15481e-06	1.08092e-06	1.01909e-06	9.25027e-07	1.44358e-06	1.36907e-06	1.30617e-06	1.176e-06	1.10653e-06	1.08239e-06	1.05083e-06	9.99543e-07	9.6254e-07	9.21003e-07	8.64847e-07
		378.15	2.19243e-06	1.96973e-06	1.89338e-06	1.64441e-06	1.60525e-06	1.52456e-06	1.47826e-06	1.45605e-06	1.27613e-06	1.16359e-06	1.10659e-06	1.61919e-06	1.53062e-06	1.46502e-06	1.37377e-06	1.27171e-06	1.2839e-06	1.2104e-06	1.16354e-06	1.09712e-06	1.01745e-06	9.4792e-07	1.40386e-06	1.3617e-06	1.30163e-06	1.20995e-06	1.11163e-06	1.09661e-06	1.05967e-06	1.0111e-06	9.76537e-07	9.3721e-07	8.67227e-07
		378.16	2.21788e-06	1.97228e-06	1.89247e-06	1.63087e-06	1.60361e-06	1.51821e-06	1.46109e-06	1.43922e-06	1.28271e-06	1.17192e-06	1.11004e-06	1.57505e-06	1.53079e-06	1.45295e-06	1.3596e-06	1.26542e-06	1.27517e-06	1.21918e-06	1.15742e-06	1.07854e-06	1.01875e-06	9.41007e-07	1.42211e-06	1.3685e-06	1.30107e-06	1.19465e-06	1.10313e-06	1.07576e-06	1.04425e-06	9.91157e-07	9.54097e-07	9.1528e-07	8.51587e-07
		378.17	2.1985e-06	1.97676e-06	1.90054e-06	1.63659e-06	1.61313e-06	1.52201e-06	1.44834e-06	1.42862e-06	1.2767e-06	1.1815e-06	1.10024e-06	1.55289e-06	1.52932e-06	1.45805e-06	1.37286e-06	1.27188e-06	1.27789e-06	1.20819e-06	1.16314e-06	1.07644e-06	1.02136e-06	9.4333e-07	1.41514e-06	1.3685e-06	1.31297e-06	1.19748e-06	1.10007e-06	1.08029e-06	1.0438e-06	9.96257e-07	9.62143e-07	9.26613e-07	8.602e-07
		378.18	2.13259e-06	1.98894e-06	1.91417e-06	1.6375e-06	1.61358e-06	1.53402e-06	1.48591e-06	1.43304e-06	1.28594e-06	1.1815e-06	1.10477e-06	1.581e-06	1.53538e-06	1.45886e-06	1.36368e-06	1.28157e-06	1.29466e-06	1.21799e-06	1.16535e-06	1.10132e-06	1.04561e-06	9.53643e-07	1.39525e-06	1.36793e-06	1.31297e-06	1.20411e-06	1.12058e-06	1.10296e-06	1.06647e-06	1.01994e-06	9.73817e-07	9.43783e-07	8.7652e-07
		378.19	2.19039e-06	1.96452e-06	1.90698e-06	1.61999e-06	1.60894e-06	1.52127e-06	1.48574e-06	1.43015e-06	1.28033e-06	1.17685e-06	1.13039e-06	1.55374e-06	1.5508e-06	1.44326e-06	1.36363e-06	1.26752e-06	1.27823e-06	1.20638e-06	1.1594e-06	1.07882e-06	1.01966e-06	9.46957e-07	1.3902e-06	1.36397e-06	1.31693e-06	1.18824e-06	1.10081e-06	1.09236e-06	1.05468e-06	1.00243e-06	9.59027e-07	9.248e-07	8.65583e-07
		378.2	2.16529e-06	1.98362e-06	1.91196e-06	1.62441e-06	1.60497e-06	1.5117e-06	1.4514e-06	1.42364e-06	1.28475e-06	1.18037e-06	1.13668e-06	1.53646e-06	1.53771e-06	1.4472e-06	1.35949e-06	1.26282e-06	1.26911e-06	1.19754e-06	1.15158e-06	1.07485e-06	1.00963e-06	9.4095e-07	1.38952e-06	1.37247e-06	1.31523e-06	1.19663e-06	1.09763e-06	1.08148e-06	1.04454e-06	1.00725e-06	9.62767e-07	9.28257e-07	8.52267e-07
		378.21	2.19124e-06	1.98005e-06	1.90666e-06	1.64469e-06	1.60678e-06	1.52241e-06	1.46251e-06	1.411e-06	1.28254e-06	1.18014e-06	1.09928e-06	1.58831e-06	1.52972e-06	1.46527e-06	1.37065e-06	1.27154e-06	1.28016e-06	1.21918e-06	1.15719e-06	1.0778e-06	1.03184e-06	9.45257e-07	1.41349e-06	1.3804e-06	1.31183e-06	1.20541e-06	1.11452e-06	1.09826e-06	1.05836e-06	1.01439e-06	9.65487e-07	9.4843e-07	8.7754e-07
		378.22	2.16053e-06	1.98424e-06	1.90726e-06	1.64503e-06	1.60599e-06	1.53351e-06	1.45945e-06	1.42613e-06	1.28764e-06	1.18734e-06	1.13798e-06	1.55901e-06	1.55748e-06	1.46558e-06	1.37065e-06	1.27188e-06	1.26684e-06	1.2074e-06	1.15124e-06	1.08222e-06	1.01926e-06	9.40553e-07	1.43797e-06	1.36963e-06	1.30447e-06	1.20711e-06	1.10375e-06	1.08687e-06	1.06029e-06	1.00929e-06	9.63163e-07	9.3534e-07	8.72723e-07
		378.23	2.19396e-06	1.98254e-06	1.91018e-06	1.61313e-06	1.61687e-06	1.51895e-06	1.45837e-06	1.41446e-06	1.28322e-06	1.19249e-06	1.10596e-06	1.59811e-06	1.5385e-06	1.43715e-06	1.34963e-06	1.27511e-06	1.26055e-06	1.20587e-06	1.16178e-06	1.07508e-06	1.02249e-06	9.435e-07	1.44897e-06	1.37303e-06	1.309e-06	1.1811e-06	1.10262e-06	1.08556e-06	1.05955e-06	1.01694e-06	9.6441e-07	9.3194e-07	8.72497e-07
		378.24	2.18614e-06	1.97784e-06	1.89527e-06	1.64832e-06	1.60707e-06	1.54292e-06	1.47311e-06	1.4293e-06	1.2801e-06	1.19323e-06	1.11877e-06	1.5823e-06	1.55658e-06	1.4685e-06	1.37366e-06	1.28038e-06	1.28826e-06	1.21731e-06	1.16552e-06	1.091e-06	1.03434e-06	9.48373e-07	1.42664e-06	1.37417e-06	1.30503e-06	1.19737e-06	1.11877e-06	1.09367e-06	1.05151e-06	1.01943e-06	9.72003e-07	9.38287e-07	8.6649e-07
		378.25	2.24406e-06	1.97557e-06	1.90151e-06	1.65365e-06	1.61443e-06	1.50779e-06	1.45616e-06	1.42471e-06	1.28503e-06	1.1917e-06	1.11826e-06	1.60486e-06	1.55471e-06	1.47325e-06	1.3706e-06	1.25885e-06	1.27795e-06	1.20553e-06	1.14438e-06	1.0629e-06	1.00731e-06	9.41177e-07	1.4055e-06	1.38777e-06	1.3073e-06	1.20405e-06	1.11254e-06	1.10449e-06	1.071e-06	1.01116e-06	9.71323e-07	9.38173e-07	8.67057e-07
		378.26	2.19566e-06	1.98702e-06	1.90539e-06	1.62526e-06	1.61149e-06	1.51119e-06	1.44982e-06	1.42562e-06	1.28441e-06	1.19742e-06	1.10041e-06	1.60571e-06	1.55828e-06	1.44796e-06	1.34022e-06	1.26225e-06	1.25279e-06	1.20207e-06	1.15033e-06	1.0795e-06	1.01552e-06	9.3279e-07	1.4131e-06	1.37757e-06	1.3005e-06	1.17589e-06	1.12143e-06	1.09259e-06	1.06766e-06	1.01796e-06	9.68433e-07	9.31487e-07	8.60993e-07
		378.27	2.15486e-06	1.9839e-06	1.90502e-06	1.64192e-06	1.61851e-06	1.52399e-06	1.46857e-06	1.40057e-06	1.28191e-06	1.20745e-06	1.10676e-06	1.55505e-06	1.54286e-06	1.4628e-06	1.36742e-06	1.27919e-06	1.27551e-06	1.22757e-06	1.16881e-06	1.09401e-06	1.03031e-06	9.43727e-07	1.42505e-06	1.377e-06	1.30617e-06	1.19997e-06	1.11662e-06	1.09508e-06	1.06154e-06	1.02057e-06	9.6713e-07	9.2616e-07	8.6462e-07
		378.28	2.24111e-06	1.98492e-06	1.91536e-06	1.646e-06	1.61415e-06	1.53181e-06	1.46172e-06	1.40148e-06	1.2839e-06	1.1951e-06	1.12818e-06	1.59777e-06	1.54757e-06	1.46643e-06	1.37332e-06	1.28248e-06	1.27851e-06	1.22332e-06	1.16331e-06	1.08029e-06	1.02731e-06	9.52e-07	1.4769e-06	1.3821e-06	1.31467e-06	1.19425e-06	1.11645e-06	1.09537e-06	1.07315e-06	1.0247e-06	9.77103e-07	9.47467e-07	8.7159e-07
		378.29	2.1968e-06	1.98645e-06	1.91681e-06	1.62945e-06	1.61472e-06	1.53629e-06	1.47628e-06	1.41627e-06	1.29058e-06	1.19606e-06	1.10693e-06	1.60667e-06	1.55879e-06	1.45169e-06	1.34872e-06	1.29925e-06	1.27999e-06	1.2219e-06	1.16909e-06	1.08749e-06	1.03128e-06	9.55003e-07	1.42522e-06	1.36963e-06	1.32033e-06	1.17034e-06	1.11951e-06	1.08862e-06	1.05326e-06	1.01178e-06	9.62653e-07	9.32733e-07	8.5187e-07
		378.3	2.20932e-06	1.98702e-06	1.90913e-06	1.64231e-06	1.61982e-06	1.53119e-06	1.46767e-06	1.40992e-06	1.28197e-06	1.20252e-06	1.10234e-06	1.57239e-06	1.55227e-06	1.46315e-06	1.36113e-06	1.28412e-06	1.2797e-06	1.22083e-06	1.15742e-06	1.09633e-06	1.03343e-06	9.5608e-07	1.41004e-06	1.37813e-06	1.30787e-06	1.19731e-06	1.10948e-06	1.09219e-06	1.06618e-06	1.01932e-06	9.66903e-07	9.34377e-07	8.55837e-07
		378.31	2.2134e-06	1.98747e-06	1.90683e-06	1.65025e-06	1.62135e-06	1.54139e-06	1.4786e-06	1.41174e-06	1.28747e-06	1.20235e-06	1.13305e-06	1.58298e-06	1.5559e-06	1.47022e-06	1.37717e-06	1.28463e-06	1.2933e-06	1.23018e-06	1.16399e-06	1.09395e-06	1.04584e-06	9.6101e-07	1.43486e-06	1.377e-06	1.3141e-06	1.20111e-06	1.11021e-06	1.08687e-06	1.07406e-06	1.01677e-06	9.6628e-07	9.2888e-07	8.70343e-07
		378.32	2.18977e-06	1.98163e-06	1.91114e-06	1.6422e-06	1.61817e-06	1.50801e-06	1.46665e-06	1.43797e-06	1.28968e-06	1.19108e-06	1.12744e-06	1.55731e-06	1.5385e-06	1.46305e-06	1.35326e-06	1.2814e-06	1.28231e-06	1.21125e-06	1.15793e-06	1.08092e-06	1.03377e-06	9.5319e-07	1.4059e-06	1.38153e-06	1.32033e-06	1.18949e-06	1.11322e-06	1.09367e-06	1.06851e-06	1.01286e-06	9.67073e-07	9.35227e-07	8.60823e-07
		378.33	2.22116e-06	1.99897e-06	1.91281e-06	1.65297e-06	1.6235e-06	1.51833e-06	1.47044e-06	1.44007e-06	1.29234e-06	1.21397e-06	1.11871e-06	1.57941e-06	1.55618e-06	1.47264e-06	1.36102e-06	1.27982e-06	1.28837e-06	1.22644e-06	1.15691e-06	1.0863e-06	1.04199e-06	9.503e-07	1.42177e-06	1.38607e-06	1.31977e-06	1.19261e-06	1.13849e-06	1.1152e-06	1.08721e-06	1.03859e-06	9.93423e-07	9.47467e-07	8.78447e-07
		378.34	2.17713e-06	2.01274e-06	1.91414e-06	1.66084e-06	1.62152e-06	1.54031e-06	1.47991e-06	1.43435e-06	1.2937e-06	1.19929e-06	1.14569e-06	1.58531e-06	1.54955e-06	1.47966e-06	1.37932e-06	1.28571e-06	1.30384e-06	1.23522e-06	1.16716e-06	1.09469e-06	1.04726e-06	9.67583e-07	1.43826e-06	1.3787e-06	1.32147e-06	1.21663e-06	1.11939e-06	1.10319e-06	1.07406e-06	1.02516e-06	9.75233e-07	9.3568e-07	8.71307e-07
		378.35	2.24717e-06	1.98294e-06	1.91939e-06	1.65155e-06	1.62135e-06	1.52411e-06	1.48217e-06	1.44455e-06	1.29036e-06	1.1955e-06	1.17402e-06	1.59647e-06	1.56185e-06	1.47138e-06	1.37496e-06	1.28135e-06	1.28985e-06	1.22621e-06	1.14994e-06	1.07893e-06	1.03944e-06	9.4962e-07	1.45594e-06	1.38777e-06	1.30843e-06	1.19465e-06	1.10931e-06	1.07746e-06	1.05797e-06	1.00787e-06	9.69793e-07	9.17037e-07	8.60823e-07
		378.36	2.23108e-06	1.99642e-06	1.91188e-06	1.63699e-06	1.6239e-06	1.53357e-06	1.46257e-06	1.43015e-06	1.2967e-06	1.21006e-06	1.13962e-06	1.58718e-06	1.56457e-06	1.45841e-06	1.35615e-06	1.27613e-06	1.2882e-06	1.22598e-06	1.16745e-06	1.08743e-06	1.03496e-06	9.51433e-07	1.39366e-06	1.3821e-06	1.31183e-06	1.18609e-06	1.1292e-06	1.09667e-06	1.07638e-06	1.02725e-06	9.9059e-07	9.38627e-07	8.78333e-07
		378.37	2.21453e-06	1.9869e-06	1.9225e-06	1.64571e-06	1.62803e-06	1.54196e-06	1.49606e-06	1.43259e-06	1.29585e-06	1.21612e-06	1.12319e-06	1.59959e-06	1.54009e-06	1.46618e-06	1.36686e-06	1.28741e-06	1.31348e-06	1.23732e-06	1.17617e-06	1.10183e-06	1.04148e-06	9.71607e-07	1.43701e-06	1.38267e-06	1.33563e-06	1.20128e-06	1.12625e-06	1.09486e-06	1.08403e-06	1.03043e-06	9.88947e-07	9.45597e-07	8.81677e-07
		378.38	2.18864e-06	1.98702e-06	1.92318e-06	1.65382e-06	1.62072e-06	1.53136e-06	1.49164e-06	1.44183e-06	1.3022e-06	1.19181e-06	1.1352e-06	1.56746e-06	1.56479e-06	1.4734e-06	1.37694e-06	1.27341e-06	1.30543e-06	1.23244e-06	1.15957e-06	1.09089e-06	1.02884e-06	9.48487e-07	1.43769e-06	1.3838e-06	1.3158e-06	1.2253e-06	1.11786e-06	1.0876e-06	1.07553e-06	1.01388e-06	9.7682e-07	9.26273e-07	8.64733e-07
		378.39	2.21153e-06	1.99189e-06	1.91998e-06	1.62781e-06	1.6269e-06	1.53006e-06	1.47435e-06	1.44358e-06	1.29942e-06	1.20371e-06	1.14042e-06	1.61081e-06	1.57295e-06	1.45023e-06	1.35575e-06	1.28497e-06	1.28735e-06	1.22649e-06	1.16869e-06	1.09129e-06	1.02907e-06	9.5268e-07	1.43497e-06	1.3838e-06	1.31467e-06	1.19856e-06	1.11197e-06	1.08199e-06	1.07451e-06	1.02521e-06	9.7971e-07	9.3313e-07	8.60087e-07
		378.4	2.19068e-06	2.00203e-06	1.92573e-06	1.64594e-06	1.63041e-06	1.54105e-06	1.47719e-06	1.45027e-06	1.29336e-06	1.20383e-06	1.09809e-06	1.6218e-06	1.57437e-06	1.46638e-06	1.37711e-06	1.28871e-06	1.3039e-06	1.24015e-06	1.17113e-06	1.09316e-06	1.03842e-06	9.6934e-07	1.43333e-06	1.3804e-06	1.31523e-06	1.22553e-06	1.12036e-06	1.0927e-06	1.08913e-06	1.034e-06	9.93253e-07	9.49847e-07	8.79127e-07
		378.41	2.23295e-06	2.00175e-06	1.91712e-06	1.65178e-06	1.62764e-06	1.54638e-06	1.48331e-06	1.42721e-06	1.2971e-06	1.20621e-06	1.11344e-06	1.62826e-06	1.56479e-06	1.47158e-06	1.37762e-06	1.28905e-06	1.30877e-06	1.23743e-06	1.16711e-06	1.09588e-06	1.02544e-06	9.6441e-07	1.44568e-06	1.38437e-06	1.32317e-06	1.21159e-06	1.11718e-06	1.08522e-06	1.08454e-06	1.01705e-06	9.84753e-07	9.3279e-07	8.69097e-07
		378.42	2.24876e-06	1.98373e-06	1.92658e-06	1.65059e-06	1.63075e-06	1.52569e-06	1.46965e-06	1.46823e-06	1.29693e-06	1.2134e-06	1.11061e-06	1.62254e-06	1.55941e-06	1.47052e-06	1.37326e-06	1.27562e-06	1.26809e-06	1.21607e-06	1.15577e-06	1.07978e-06	1.00946e-06	9.43217e-07	1.4365e-06	1.38833e-06	1.31807e-06	1.21618e-06	1.13129e-06	1.08568e-06	1.08579e-06	1.02516e-06	9.8515e-07	9.39703e-07	8.75897e-07
		378.43	2.20037e-06	2.00957e-06	1.92483e-06	1.6609e-06	1.63449e-06	1.55465e-06	1.49827e-06	1.48931e-06	1.30311e-06	1.2244e-06	1.1505e-06	1.59534e-06	1.55023e-06	1.47971e-06	1.38709e-06	1.30124e-06	1.31285e-06	1.25885e-06	1.18705e-06	1.1118e-06	1.04975e-06	9.81297e-07	1.45367e-06	1.3855e-06	1.32373e-06	1.22655e-06	1.13447e-06	1.09214e-06	1.08976e-06	1.03184e-06	1.0017e-06	9.486e-07	8.83093e-07
		378.44	2.20581e-06	2.00776e-06	1.93435e-06	1.65574e-06	1.63092e-06	1.54298e-06	1.48631e-06	1.45418e-06	1.30056e-06	1.20717e-06	1.10069e-06	1.59743e-06	1.56593e-06	1.47512e-06	1.38131e-06	1.28758e-06	1.29914e-06	1.22814e-06	1.16626e-06	1.09588e-06	1.04329e-06	9.57893e-07	1.47826e-06	1.38437e-06	1.33167e-06	1.22083e-06	1.12908e-06	1.09293e-06	1.0986e-06	1.03201e-06	9.90987e-07	9.47637e-07	8.79467e-07
		378.45	2.22723e-06	1.99444e-06	1.92936e-06	1.64016e-06	1.63393e-06	1.53652e-06	1.48824e-06	1.46608e-06	1.30022e-06	1.20264e-06	1.10908e-06	1.60072e-06	1.56751e-06	1.46123e-06	1.37802e-06	1.28701e-06	1.28118e-06	1.23596e-06	1.1628e-06	1.08194e-06	1.02589e-06	9.51093e-07	1.49203e-06	1.39117e-06	1.32657e-06	1.21221e-06	1.12693e-06	1.07576e-06	1.06749e-06	1.01688e-06	9.8243e-07	9.26557e-07	8.64507e-07
		378.46	2.22003e-06	1.99977e-06	1.93222e-06	1.64481e-06	1.63347e-06	1.54434e-06	1.48008e-06	1.44137e-06	1.30696e-06	1.22043e-06	1.14314e-06	1.58871e-06	1.57596e-06	1.46537e-06	1.36516e-06	1.29223e-06	1.28033e-06	1.23885e-06	1.17504e-06	1.10636e-06	1.0298e-06	9.62483e-07	1.42828e-06	1.38777e-06	1.33393e-06	1.20473e-06	1.13486e-06	1.09208e-06	1.09021e-06	1.02997e-06	9.95123e-07	9.52e-07	8.8706e-07
		378.47	2.26485e-06	2.00345e-06	1.92375e-06	1.65818e-06	1.62911e-06	1.55697e-06	1.50971e-06	1.46806e-06	1.30288e-06	1.20944e-06	1.10704e-06	1.62968e-06	1.5619e-06	1.47729e-06	1.39043e-06	1.3035e-06	1.31138e-06	1.25245e-06	1.18649e-06	1.11707e-06	1.0425e-06	9.64467e-07	1.43979e-06	1.38323e-06	1.31807e-06	1.22649e-06	1.13809e-06	1.09514e-06	1.10154e-06	1.02901e-06	1.00804e-06	9.50357e-07	8.9675e-07
		378.48	2.26774e-06	1.99557e-06	1.91556e-06	1.65931e-06	1.63512e-06	1.5449e-06	1.48943e-06	1.49033e-06	1.30639e-06	1.21012e-06	1.1029e-06	1.59896e-06	1.56105e-06	1.4783e-06	1.39258e-06	1.29098e-06	1.29126e-06	1.23607e-06	1.17277e-06	1.10205e-06	1.02918e-06	9.5234e-07	1.44307e-06	1.39627e-06	1.31297e-06	1.21935e-06	1.11775e-06	1.07888e-06	1.06709e-06	1.01008e-06	9.81013e-07	9.2803e-07	8.6581e-07
		378.49	2.20751e-06	2.01903e-06	1.93894e-06	1.67314e-06	1.6333e-06	1.5453e-06	1.49963e-06	1.48926e-06	1.30486e-06	1.21952e-06	1.10715e-06	1.60888e-06	1.57131e-06	1.49062e-06	1.391e-06	1.30384e-06	1.29478e-06	1.2393e-06	1.18785e-06	1.10965e-06	1.04556e-06	9.64693e-07	1.45152e-06	1.40137e-06	1.3243e-06	1.22264e-06	1.14093e-06	1.08381e-06	1.08386e-06	1.02317e-06	9.9025e-07	9.45823e-07	8.79467e-07
		378.5	2.24468e-06	2.01291e-06	1.93976e-06	1.68068e-06	1.64254e-06	1.55952e-06	1.50603e-06	1.47923e-06	1.30809e-06	1.20462e-06	1.10953e-06	1.63812e-06	1.58179e-06	1.49733e-06	1.39638e-06	1.30566e-06	1.30622e-06	1.24304e-06	1.18762e-06	1.11191e-06	1.04992e-06	9.7325e-07	1.41944e-06	1.3991e-06	1.33677e-06	1.2346e-06	1.14739e-06	1.11395e-06	1.10466e-06	1.03524e-06	1.0043e-06	9.6033e-07	8.9675e-07
		378.51	2.19838e-06	2.01467e-06	1.93539e-06	1.66832e-06	1.635e-06	1.55227e-06	1.49934e-06	1.45871e-06	1.30271e-06	1.20439e-06	1.09593e-06	1.59947e-06	1.57584e-06	1.48632e-06	1.38051e-06	1.30469e-06	1.30481e-06	1.24423e-06	1.17776e-06	1.11537e-06	1.04187e-06	9.66167e-07	1.46812e-06	1.39287e-06	1.309e-06	1.21471e-06	1.12659e-06	1.09299e-06	1.07531e-06	1.02374e-06	9.83733e-07	9.4452e-07	8.71363e-07
		378.52	2.22451e-06	2.01852e-06	1.94168e-06	1.66787e-06	1.64917e-06	1.55833e-06	1.49521e-06	1.45038e-06	1.31172e-06	1.21522e-06	1.13673e-06	1.61126e-06	1.58072e-06	1.48592e-06	1.39406e-06	1.30996e-06	1.29993e-06	1.24026e-06	1.19113e-06	1.10744e-06	1.03983e-06	9.7274e-07	1.42868e-06	1.40533e-06	1.3192e-06	1.21567e-06	1.13152e-06	1.0901e-06	1.07536e-06	1.02198e-06	9.8838e-07	9.39873e-07	8.7278e-07
		378.53	2.2019e-06	2.02385e-06	1.94219e-06	1.68266e-06	1.63806e-06	1.5619e-06	1.49572e-06	1.45174e-06	1.31093e-06	1.22417e-06	1.16954e-06	1.55437e-06	1.58865e-06	1.4991e-06	1.3974e-06	1.30605e-06	1.31212e-06	1.25069e-06	1.19391e-06	1.11367e-06	1.04182e-06	9.79143e-07	1.42505e-06	1.411e-06	1.34187e-06	1.22944e-06	1.14716e-06	1.11452e-06	1.09157e-06	1.04227e-06	1.00068e-06	9.5829e-07	8.9182e-07
		378.54	2.25488e-06	2.02368e-06	1.95582e-06	1.69411e-06	1.64781e-06	1.56355e-06	1.50983e-06	1.45837e-06	1.32288e-06	1.22831e-06	1.1611e-06	1.61778e-06	1.56304e-06	1.5093e-06	1.3961e-06	1.30532e-06	1.3107e-06	1.25012e-06	1.19238e-06	1.1182e-06	1.03989e-06	9.7002e-07	1.4437e-06	1.41157e-06	1.33337e-06	1.24695e-06	1.13492e-06	1.11191e-06	1.09027e-06	1.03377e-06	1.00209e-06	9.5506e-07	9.0015e-07
		378.55	2.159e-06	2.02379e-06	1.9512e-06	1.67824e-06	1.64469e-06	1.54558e-06	1.49475e-06	1.47107e-06	1.3175e-06	1.2291e-06	1.14518e-06	1.56678e-06	1.57403e-06	1.49516e-06	1.40477e-06	1.30583e-06	1.30605e-06	1.23783e-06	1.19108e-06	1.09905e-06	1.03666e-06	9.68603e-07	1.448e-06	1.40817e-06	1.3226e-06	1.23545e-06	1.12296e-06	1.09667e-06	1.06822e-06	1.02198e-06	9.88323e-07	9.45427e-07	8.7686e-07
		378.56	2.26168e-06	2.03841e-06	1.93888e-06	1.69241e-06	1.64826e-06	1.55533e-06	1.50688e-06	1.45917e-06	1.31965e-06	1.23828e-06	1.13628e-06	1.63098e-06	1.57675e-06	1.50778e-06	1.40958e-06	1.31025e-06	1.31852e-06	1.24967e-06	1.21289e-06	1.12483e-06	1.04867e-06	9.82203e-07	1.49373e-06	1.3991e-06	1.32657e-06	1.22627e-06	1.15351e-06	1.1105e-06	1.09021e-06	1.04692e-06	1.00425e-06	9.62597e-07	8.96523e-07
		378.57	2.30786e-06	2.03048e-06	1.93616e-06	1.69603e-06	1.64237e-06	1.57097e-06	1.49589e-06	1.46642e-06	1.31716e-06	1.21635e-06	1.12835e-06	1.5738e-06	1.5848e-06	1.51101e-06	1.40924e-06	1.29795e-06	1.31631e-06	1.24389e-06	1.19448e-06	1.10647e-06	1.03938e-06	9.70927e-07	1.43021e-06	1.40023e-06	1.3158e-06	1.23431e-06	1.1445e-06	1.12319e-06	1.10834e-06	1.05236e-06	1.0077e-06	9.66393e-07	8.8876e-07
		378.58	2.23595e-06	2.02232e-06	1.94146e-06	1.67155e-06	1.65189e-06	1.55357e-06	1.48064e-06	1.48676e-06	1.32243e-06	1.22842e-06	1.11979e-06	1.60361e-06	1.57902e-06	1.4892e-06	1.37677e-06	1.29472e-06	1.29608e-06	1.22899e-06	1.18887e-06	1.09814e-06	1.02708e-06	9.5659e-07	1.44517e-06	1.4042e-06	1.33393e-06	1.21397e-06	1.12897e-06	1.09758e-06	1.07939e-06	1.03031e-06	9.85037e-07	9.4979e-07	8.7601e-07
		378.59	2.24117e-06	2.0247e-06	1.93633e-06	1.70006e-06	1.65189e-06	1.55153e-06	1.49169e-06	1.4688e-06	1.31467e-06	1.23652e-06	1.13277e-06	1.61914e-06	1.60418e-06	1.5146e-06	1.39899e-06	1.28973e-06	1.3039e-06	1.23409e-06	1.1934e-06	1.10166e-06	1.03201e-06	9.5523e-07	1.45452e-06	1.40533e-06	1.32203e-06	1.2304e-06	1.15107e-06	1.10897e-06	1.08879e-06	1.05009e-06	1.00345e-06	9.56023e-07	8.8893e-07
		378.6	2.26225e-06	2.02413e-06	1.94769e-06	1.6868e-06	1.64928e-06	1.56757e-06	1.52037e-06	1.44897e-06	1.31614e-06	1.22649e-06	1.13282e-06	1.61052e-06	1.58191e-06	1.50278e-06	1.38805e-06	1.30492e-06	1.34119e-06	1.25738e-06	1.20768e-06	1.12036e-06	1.05253e-06	9.74893e-07	1.47169e-06	1.4025e-06	1.34017e-06	1.20683e-06	1.14285e-06	1.12529e-06	1.10347e-06	1.04777e-06	1.01235e-06	9.6985e-07	8.9522e-07
		378.61	2.22864e-06	2.01507e-06	1.94001e-06	1.68668e-06	1.64957e-06	1.55306e-06	1.49198e-06	1.45254e-06	1.31506e-06	1.22581e-06	1.16348e-06	1.62979e-06	1.60372e-06	1.50268e-06	1.39564e-06	1.30407e-06	1.31892e-06	1.23539e-06	1.18966e-06	1.10795e-06	1.04335e-06	9.63843e-07	1.43015e-06	1.39797e-06	1.33733e-06	1.22275e-06	1.13809e-06	1.11492e-06	1.08981e-06	1.04023e-06	1.00238e-06	9.63107e-07	8.84283e-07
		378.62	2.23913e-06	2.02566e-06	1.94939e-06	1.69479e-06	1.64413e-06	1.57069e-06	1.49651e-06	1.46738e-06	1.31965e-06	1.25018e-06	1.16133e-06	1.59432e-06	1.57998e-06	1.5099e-06	1.40312e-06	1.31478e-06	1.31042e-06	1.2474e-06	1.19708e-06	1.12024e-06	1.05151e-06	9.7444e-07	1.4344e-06	1.40023e-06	1.34867e-06	1.23794e-06	1.14812e-06	1.11231e-06	1.08239e-06	1.03626e-06	9.96823e-07	9.60897e-07	8.88703e-07
		378.63	2.24882e-06	2.0349e-06	1.94871e-06	1.7047e-06	1.65291e-06	1.58876e-06	1.5245e-06	1.44897e-06	1.3243e-06	1.24406e-06	1.13928e-06	1.64311e-06	1.60531e-06	1.51874e-06	1.42046e-06	1.32113e-06	1.33779e-06	1.26746e-06	1.20706e-06	1.13203e-06	1.06658e-06	9.95577e-07	1.44126e-06	1.4042e-06	1.34017e-06	1.24599e-06	1.15776e-06	1.1309e-06	1.11208e-06	1.05666e-06	1.01586e-06	9.79937e-07	9.08197e-07
		378.64	2.25227e-06	2.02952e-06	1.95636e-06	1.68957e-06	1.6571e-06	1.5776e-06	1.51521e-06	1.45203e-06	1.33144e-06	1.23987e-06	1.15084e-06	1.63727e-06	1.59534e-06	1.50526e-06	1.38788e-06	1.31835e-06	1.33444e-06	1.26072e-06	1.20354e-06	1.125e-06	1.06692e-06	9.87757e-07	1.4131e-06	1.41043e-06	1.35377e-06	1.22213e-06	1.14597e-06	1.12568e-06	1.10489e-06	1.0434e-06	9.96087e-07	9.6526e-07	8.9335e-07
		378.65	2.26706e-06	2.04652e-06	1.9435e-06	1.6749e-06	1.65892e-06	1.57188e-06	1.50739e-06	1.44438e-06	1.32685e-06	1.24831e-06	1.14801e-06	1.59602e-06	1.60282e-06	1.49218e-06	1.39015e-06	1.32492e-06	1.32407e-06	1.25517e-06	1.19878e-06	1.11996e-06	1.05808e-06	9.76877e-07	1.42216e-06	1.41213e-06	1.3464e-06	1.22049e-06	1.14161e-06	1.12257e-06	1.09015e-06	1.04516e-06	1.0034e-06	9.52567e-07	8.84907e-07
		378.66	2.22326e-06	2.03133e-06	1.95044e-06	1.70385e-06	1.65784e-06	1.57692e-06	1.51464e-06	1.48688e-06	1.32691e-06	1.24293e-06	1.14841e-06	1.60928e-06	1.60463e-06	1.51798e-06	1.41457e-06	1.32447e-06	1.33688e-06	1.26463e-06	1.21131e-06	1.13481e-06	1.07083e-06	9.94387e-07	1.44149e-06	1.411e-06	1.34017e-06	1.24434e-06	1.14948e-06	1.12438e-06	1.10421e-06	1.04363e-06	1.00799e-06	9.69397e-07	8.99527e-07
		378.67	2.26281e-06	2.03688e-06	1.96891e-06	1.6851e-06	1.65948e-06	1.58616e-06	1.51442e-06	1.49572e-06	1.32181e-06	1.24174e-06	1.12965e-06	1.63166e-06	1.58253e-06	1.50127e-06	1.39253e-06	1.32028e-06	1.34124e-06	1.26259e-06	1.19346e-06	1.12251e-06	1.06681e-06	9.90193e-07	1.42443e-06	1.4127e-06	1.3328e-06	1.22094e-06	1.15328e-06	1.13401e-06	1.1152e-06	1.05638e-06	1.01977e-06	9.7631e-07	9.03833e-07
		378.68	2.30225e-06	2.03116e-06	1.96055e-06	1.67541e-06	1.66589e-06	1.55692e-06	1.50456e-06	1.46976e-06	1.32577e-06	1.2512e-06	1.12682e-06	1.65512e-06	1.58655e-06	1.49264e-06	1.39695e-06	1.30736e-06	1.31586e-06	1.25545e-06	1.19737e-06	1.12274e-06	1.04692e-06	9.69623e-07	1.49481e-06	1.4076e-06	1.3447e-06	1.21947e-06	1.14251e-06	1.12325e-06	1.09622e-06	1.04499e-06	9.99373e-07	9.554e-07	8.86323e-07
		378.69	2.26321e-06	2.04419e-06	1.95205e-06	1.67983e-06	1.66067e-06	1.58077e-06	1.51493e-06	1.44307e-06	1.32101e-06	1.24553e-06	1.14336e-06	1.63206e-06	1.59817e-06	1.49657e-06	1.40596e-06	1.33733e-06	1.33405e-06	1.27381e-06	1.21227e-06	1.13146e-06	1.07145e-06	1.00175e-06	1.45939e-06	1.41837e-06	1.3311e-06	1.23091e-06	1.14682e-06	1.13254e-06	1.10404e-06	1.04278e-06	1.01756e-06	9.68547e-07	8.9709e-07
		378.7	2.27862e-06	2.05065e-06	1.96449e-06	1.69892e-06	1.6694e-06	1.6027e-06	1.5406e-06	1.45673e-06	1.33189e-06	1.24417e-06	1.15611e-06	1.6609e-06	1.598e-06	1.51359e-06	1.41077e-06	1.32696e-06	1.33903e-06	1.27103e-06	1.18779e-06	1.12965e-06	1.06154e-06	1.00045e-06	1.46302e-06	1.41893e-06	1.35773e-06	1.24621e-06	1.15447e-06	1.14699e-06	1.11254e-06	1.04227e-06	1.02317e-06	9.73817e-07	9.19247e-07
		378.71	2.28146e-06	2.04034e-06	1.95256e-06	1.68345e-06	1.66118e-06	1.58094e-06	1.52388e-06	1.4879e-06	1.32504e-06	1.2427e-06	1.14427e-06	1.63625e-06	1.58825e-06	1.4998e-06	1.39451e-06	1.33031e-06	1.32623e-06	1.27166e-06	1.19204e-06	1.1322e-06	1.06482e-06	9.84243e-07	1.49362e-06	1.4178e-06	1.33223e-06	1.22933e-06	1.13951e-06	1.11679e-06	1.09899e-06	1.03269e-06	1.00957e-06	9.56137e-07	8.95503e-07
		378.72	2.26196e-06	2.04737e-06	1.96296e-06	1.68374e-06	1.66215e-06	1.56774e-06	1.51498e-06	1.48036e-06	1.31852e-06	1.2406e-06	1.16614e-06	1.65274e-06	1.60418e-06	1.50006e-06	1.40346e-06	1.32419e-06	1.32889e-06	1.2733e-06	1.19062e-06	1.13543e-06	1.06896e-06	9.76537e-07	1.4756e-06	1.41723e-06	1.33563e-06	1.23573e-06	1.15368e-06	1.13158e-06	1.09984e-06	1.03978e-06	1.00901e-06	9.55287e-07	8.95447e-07
		378.73	2.30288e-06	2.04408e-06	1.95409e-06	1.72102e-06	1.66464e-06	1.59324e-06	1.53844e-06	1.49549e-06	1.32039e-06	1.22627e-06	1.13583e-06	1.63268e-06	1.60882e-06	1.53328e-06	1.42398e-06	1.33252e-06	1.34957e-06	1.27279e-06	1.19414e-06	1.14784e-06	1.07559e-06	9.96143e-07	1.47537e-06	1.41893e-06	1.34243e-06	1.25143e-06	1.15345e-06	1.13702e-06	1.11038e-06	1.0451e-06	1.01246e-06	9.66167e-07	9.0627e-07
		378.74	2.30118e-06	2.0387e-06	1.97279e-06	1.69348e-06	1.66985e-06	1.57856e-06	1.52824e-06	1.51946e-06	1.33529e-06	1.24514e-06	1.18173e-06	1.65518e-06	1.5946e-06	1.50874e-06	1.39899e-06	1.32532e-06	1.32957e-06	1.27398e-06	1.19096e-06	1.13957e-06	1.06681e-06	9.98353e-07	1.41298e-06	1.42403e-06	1.36057e-06	1.23029e-06	1.14178e-06	1.1207e-06	1.09837e-06	1.03366e-06	9.97163e-07	9.59253e-07	8.9964e-07
		378.75	2.28911e-06	2.05802e-06	1.97211e-06	1.70731e-06	1.67563e-06	1.60344e-06	1.55635e-06	1.49039e-06	1.32872e-06	1.2444e-06	1.22462e-06	1.62033e-06	1.59794e-06	1.52106e-06	1.3987e-06	1.35178e-06	1.35229e-06	1.29308e-06	1.20485e-06	1.15651e-06	1.0918e-06	1.01785e-06	1.46461e-06	1.4178e-06	1.36283e-06	1.23137e-06	1.15634e-06	1.14319e-06	1.11662e-06	1.04952e-06	1.02425e-06	9.71493e-07	9.0576e-07
		378.76	2.29047e-06	2.0536e-06	1.96446e-06	1.70414e-06	1.66606e-06	1.59364e-06	1.55952e-06	1.48523e-06	1.3222e-06	1.22179e-06	1.14206e-06	1.64741e-06	1.61188e-06	1.51823e-06	1.4208e-06	1.34997e-06	1.34765e-06	1.2907e-06	1.20031e-06	1.15192e-06	1.09214e-06	1.01286e-06	1.44177e-06	1.42347e-06	1.35093e-06	1.25834e-06	1.1462e-06	1.14087e-06	1.10885e-06	1.04136e-06	1.0149e-06	9.58063e-07	9.0542e-07
		378.77	2.28667e-06	2.05031e-06	1.97073e-06	1.70652e-06	1.66362e-06	1.56525e-06	1.52014e-06	1.46914e-06	1.32101e-06	1.21947e-06	1.13758e-06	1.63257e-06	1.60559e-06	1.52035e-06	1.42041e-06	1.31302e-06	1.31529e-06	1.2618e-06	1.176e-06	1.1203e-06	1.06346e-06	9.83167e-07	1.47957e-06	1.4246e-06	1.35093e-06	1.25284e-06	1.14019e-06	1.11922e-06	1.10137e-06	1.03286e-06	1.00595e-06	9.56137e-07	8.87173e-07
		378.78	2.2963e-06	2.05649e-06	1.98654e-06	1.70822e-06	1.66747e-06	1.58621e-06	1.53629e-06	1.52411e-06	1.33705e-06	1.24542e-06	1.17799e-06	1.66832e-06	1.60316e-06	1.52187e-06	1.40465e-06	1.33869e-06	1.33087e-06	1.27993e-06	1.19357e-06	1.15798e-06	1.09191e-06	1.01405e-06	1.45537e-06	1.43763e-06	1.3532e-06	1.24621e-06	1.17272e-06	1.13917e-06	1.11894e-06	1.05496e-06	1.02907e-06	9.8294e-07	9.23043e-07
		378.79	2.28786e-06	2.0553e-06	1.96639e-06	1.69921e-06	1.66827e-06	1.60168e-06	1.5279e-06	1.4875e-06	1.32379e-06	1.23443e-06	1.14597e-06	1.59681e-06	1.60525e-06	1.51384e-06	1.40919e-06	1.33728e-06	1.34311e-06	1.28962e-06	1.19623e-06	1.14909e-06	1.07933e-06	1.00952e-06	1.46132e-06	1.42687e-06	1.35717e-06	1.24995e-06	1.16546e-06	1.14897e-06	1.12597e-06	1.05485e-06	1.03054e-06	9.77387e-07	9.15847e-07
		378.8	2.26077e-06	2.04969e-06	1.97002e-06	1.7085e-06	1.67297e-06	1.59131e-06	1.51657e-06	1.47549e-06	1.32968e-06	1.22037e-06	1.1207e-06	1.60231e-06	1.60429e-06	1.52212e-06	1.41757e-06	1.30736e-06	1.32203e-06	1.26588e-06	1.17039e-06	1.12971e-06	1.06482e-06	9.8464e-07	1.46982e-06	1.43253e-06	1.34357e-06	1.25454e-06	1.14472e-06	1.12829e-06	1.09888e-06	1.03354e-06	1.01008e-06	9.56647e-07	8.87457e-07
		378.81	2.30446e-06	2.04635e-06	1.95608e-06	1.68498e-06	1.67184e-06	1.57998e-06	1.52428e-06	1.48795e-06	1.32804e-06	1.23783e-06	1.13322e-06	1.63495e-06	1.58695e-06	1.50117e-06	1.39774e-06	1.31801e-06	1.31739e-06	1.26616e-06	1.19079e-06	1.14297e-06	1.08058e-06	9.95067e-07	1.45503e-06	1.42233e-06	1.3277e-06	1.23069e-06	1.15203e-06	1.12704e-06	1.08845e-06	1.03859e-06	1.01343e-06	9.53983e-07	8.8961e-07
		378.82	2.25159e-06	2.05054e-06	1.9699e-06	1.72352e-06	1.67053e-06	1.6014e-06	1.54366e-06	1.46058e-06	1.32929e-06	1.22451e-06	1.15691e-06	1.6962e-06	1.60724e-06	1.5355e-06	1.43236e-06	1.34702e-06	1.34736e-06	1.29772e-06	1.21063e-06	1.16892e-06	1.10069e-06	1.01938e-06	1.45486e-06	1.4297e-06	1.36623e-06	1.27205e-06	1.18428e-06	1.15487e-06	1.12642e-06	1.06828e-06	1.0404e-06	9.8651e-07	9.27237e-07
		378.83	2.24417e-06	2.05281e-06	1.96954e-06	1.72476e-06	1.67087e-06	1.59811e-06	1.54252e-06	1.48319e-06	1.32985e-06	1.23131e-06	1.13118e-06	1.64379e-06	1.6154e-06	1.53661e-06	1.42012e-06	1.32277e-06	1.34124e-06	1.26933e-06	1.19346e-06	1.14161e-06	1.07803e-06	1.00192e-06	1.46308e-06	1.42687e-06	1.35773e-06	1.25981e-06	1.15152e-06	1.14002e-06	1.10619e-06	1.04578e-06	1.02232e-06	9.6373e-07	9.02983e-07
		378.84	2.32384e-06	2.04714e-06	1.96682e-06	1.71751e-06	1.66821e-06	1.57641e-06	1.52569e-06	1.48733e-06	1.32549e-06	1.24179e-06	1.11622e-06	1.68187e-06	1.6154e-06	1.53015e-06	1.41684e-06	1.33478e-06	1.32713e-06	1.27596e-06	1.1947e-06	1.15147e-06	1.08126e-06	9.99543e-07	1.47435e-06	1.43083e-06	1.3566e-06	1.24967e-06	1.15283e-06	1.12274e-06	1.09678e-06	1.03876e-06	1.01688e-06	9.4962e-07	8.98563e-07
		378.85	2.26672e-06	2.06318e-06	1.97132e-06	1.71513e-06	1.68136e-06	1.60928e-06	1.53992e-06	1.4913e-06	1.33705e-06	1.24956e-06	1.15441e-06	1.62367e-06	1.6069e-06	1.52802e-06	1.43129e-06	1.34453e-06	1.36833e-06	1.29449e-06	1.21306e-06	1.17986e-06	1.10489e-06	1.02657e-06	1.54513e-06	1.44273e-06	1.36e-06	1.2601e-06	1.1696e-06	1.14818e-06	1.12296e-06	1.05372e-06	1.02884e-06	9.8124e-07	9.08537e-07
		378.86	2.29319e-06	2.06788e-06	1.9811e-06	1.73785e-06	1.67694e-06	1.61783e-06	1.53703e-06	1.48603e-06	1.3383e-06	1.25437e-06	1.16048e-06	1.63342e-06	1.61103e-06	1.54827e-06	1.4433e-06	1.35127e-06	1.36533e-06	1.29257e-06	1.21369e-06	1.17238e-06	1.09797e-06	1.02272e-06	1.46512e-06	1.43763e-06	1.35887e-06	1.27392e-06	1.16603e-06	1.15062e-06	1.12608e-06	1.05989e-06	1.03281e-06	9.75573e-07	9.2395e-07
		378.87	2.25641e-06	2.05904e-06	1.98002e-06	1.70238e-06	1.683e-06	1.58876e-06	1.51589e-06	1.48688e-06	1.33779e-06	1.24689e-06	1.15328e-06	1.6596e-06	1.63166e-06	1.51667e-06	1.41021e-06	1.32946e-06	1.32215e-06	1.26599e-06	1.18921e-06	1.13911e-06	1.06584e-06	9.97617e-07	1.45401e-06	1.4331e-06	1.3634e-06	1.23777e-06	1.16036e-06	1.13889e-06	1.11367e-06	1.0506e-06	1.02623e-06	9.5693e-07	9.0219e-07
		378.88	2.23091e-06	2.07865e-06	1.97829e-06	1.71485e-06	1.68181e-06	1.60078e-06	1.52609e-06	1.4888e-06	1.32912e-06	1.26333e-06	1.13838e-06	1.64447e-06	1.62475e-06	1.52777e-06	1.42777e-06	1.35258e-06	1.3549e-06	1.29092e-06	1.21612e-06	1.16371e-06	1.09219e-06	1.02306e-06	1.43854e-06	1.4382e-06	1.36397e-06	1.24678e-06	1.17158e-06	1.13594e-06	1.11129e-06	1.05485e-06	1.0221e-06	9.76253e-07	9.1171e-07
		378.89	2.3035e-06	2.0736e-06	1.98928e-06	1.73185e-06	1.67507e-06	1.60616e-06	1.54258e-06	1.4803e-06	1.33637e-06	1.24587e-06	1.17192e-06	1.64345e-06	1.63869e-06	1.54292e-06	1.45089e-06	1.35717e-06	1.35269e-06	1.29347e-06	1.21034e-06	1.16909e-06	1.09684e-06	1.0196e-06	1.48093e-06	1.43763e-06	1.35773e-06	1.27024e-06	1.17498e-06	1.14875e-06	1.12891e-06	1.06069e-06	1.02884e-06	9.86453e-07	9.24177e-07
		378.9	2.29642e-06	2.05927e-06	1.96886e-06	1.7251e-06	1.67399e-06	1.58655e-06	1.51328e-06	1.49283e-06	1.33184e-06	1.23658e-06	1.15203e-06	1.65251e-06	1.61925e-06	1.53691e-06	1.4331e-06	1.33439e-06	1.33682e-06	1.25834e-06	1.19232e-06	1.13962e-06	1.07032e-06	9.80843e-07	1.49827e-06	1.4348e-06	1.3668e-06	1.25058e-06	1.15679e-06	1.13747e-06	1.10693e-06	1.05627e-06	1.02867e-06	9.67357e-07	9.05363e-07
		378.91	2.27466e-06	2.07893e-06	1.99013e-06	1.73304e-06	1.67762e-06	1.61409e-06	1.52082e-06	1.49368e-06	1.33116e-06	1.25794e-06	1.15175e-06	1.65155e-06	1.6248e-06	1.54398e-06	1.44653e-06	1.35688e-06	1.34748e-06	1.28214e-06	1.2138e-06	1.15742e-06	1.08698e-06	1.01541e-06	1.45441e-06	1.4501e-06	1.35603e-06	1.25211e-06	1.15345e-06	1.1254e-06	1.09423e-06	1.0493e-06	1.01847e-06	9.69907e-07	8.96183e-07
		378.92	2.30996e-06	2.06782e-06	1.99237e-06	1.7497e-06	1.67949e-06	1.62225e-06	1.54179e-06	1.47056e-06	1.3328e-06	1.27574e-06	1.1492e-06	1.64101e-06	1.62911e-06	1.55882e-06	1.45917e-06	1.34725e-06	1.35025e-06	1.28622e-06	1.21658e-06	1.15861e-06	1.0948e-06	1.01207e-06	1.48433e-06	1.4365e-06	1.35887e-06	1.28106e-06	1.17226e-06	1.159e-06	1.13084e-06	1.07451e-06	1.04561e-06	9.86907e-07	9.24403e-07
		378.93	2.30429e-06	2.07241e-06	1.99778e-06	1.73111e-06	1.6809e-06	1.60644e-06	1.51878e-06	1.47894e-06	1.33688e-06	1.2618e-06	1.13906e-06	1.66532e-06	1.6371e-06	1.54226e-06	1.44001e-06	1.3413e-06	1.32759e-06	1.27007e-06	1.2006e-06	1.14076e-06	1.07219e-06	9.95237e-07	1.48603e-06	1.4314e-06	1.36057e-06	1.26435e-06	1.16898e-06	1.15345e-06	1.12631e-06	1.06386e-06	1.04431e-06	9.81693e-07	9.1766e-07
		378.94	2.30526e-06	2.07672e-06	1.98424e-06	1.71847e-06	1.68277e-06	1.58956e-06	1.50852e-06	1.48104e-06	1.33903e-06	1.26537e-06	1.17884e-06	1.67365e-06	1.63183e-06	1.531e-06	1.43151e-06	1.34396e-06	1.33252e-06	1.27171e-06	1.20366e-06	1.1445e-06	1.07123e-06	9.97957e-07	1.45197e-06	1.44273e-06	1.36737e-06	1.24508e-06	1.1581e-06	1.13197e-06	1.11548e-06	1.06482e-06	1.03184e-06	9.7478e-07	9.0372e-07
		378.95	2.25839e-06	2.06737e-06	1.98444e-06	1.74409e-06	1.68827e-06	1.62038e-06	1.53873e-06	1.48399e-06	1.34277e-06	1.25777e-06	1.14506e-06	1.64781e-06	1.6286e-06	1.55382e-06	1.45588e-06	1.36453e-06	1.35156e-06	1.3035e-06	1.22899e-06	1.17005e-06	1.10704e-06	1.0272e-06	1.50552e-06	1.43423e-06	1.37983e-06	1.26735e-06	1.16518e-06	1.15005e-06	1.11673e-06	1.06788e-06	1.03898e-06	9.84413e-07	9.1817e-07
		378.96	2.32107e-06	2.07933e-06	1.97614e-06	1.7234e-06	1.68776e-06	1.60933e-06	1.53606e-06	1.45911e-06	1.33563e-06	1.2546e-06	1.11786e-06	1.66815e-06	1.61608e-06	1.53539e-06	1.42619e-06	1.35184e-06	1.34504e-06	1.28826e-06	1.21663e-06	1.15997e-06	1.08845e-06	1.0026e-06	1.48812e-06	1.44047e-06	1.37077e-06	1.25585e-06	1.1607e-06	1.14574e-06	1.12223e-06	1.06352e-06	1.03377e-06	9.8719e-07	9.2174e-07
		378.97	2.33217e-06	2.06918e-06	1.99339e-06	1.70969e-06	1.68549e-06	1.58145e-06	1.50161e-06	1.50694e-06	1.33784e-06	1.27098e-06	1.17192e-06	1.64407e-06	1.6333e-06	1.52318e-06	1.4344e-06	1.32861e-06	1.3111e-06	1.26055e-06	1.21391e-06	1.14591e-06	1.06851e-06	9.80957e-07	1.52371e-06	1.4314e-06	1.35603e-06	1.23902e-06	1.17153e-06	1.13979e-06	1.11605e-06	1.06363e-06	1.03332e-06	9.81807e-07	8.99187e-07
		378.98	2.29069e-06	2.06941e-06	1.99937e-06	1.7395e-06	1.68799e-06	1.62696e-06	1.53878e-06	1.47237e-06	1.33903e-06	1.27081e-06	1.15798e-06	1.61959e-06	1.64498e-06	1.54973e-06	1.45356e-06	1.36606e-06	1.35258e-06	1.3039e-06	1.23516e-06	1.17232e-06	1.11503e-06	1.02623e-06	1.49209e-06	1.44727e-06	1.37927e-06	1.2567e-06	1.17929e-06	1.15594e-06	1.12478e-06	1.07287e-06	1.04176e-06	9.93083e-07	9.214e-07
		378.99	2.33161e-06	2.06901e-06	1.99883e-06	1.73933e-06	1.69462e-06	1.60554e-06	1.52603e-06	1.50065e-06	1.33303e-06	1.2695e-06	1.17827e-06	1.65778e-06	1.62446e-06	1.54958e-06	1.45956e-06	1.34589e-06	1.32441e-06	1.27953e-06	1.21108e-06	1.15538e-06	1.08267e-06	1.00708e-06	1.52416e-06	1.44047e-06	1.37927e-06	1.27064e-06	1.16269e-06	1.14733e-06	1.12024e-06	1.0587e-06	1.0289e-06	9.77273e-07	9.07857e-07
		379	2.28724e-06	2.06947e-06	1.99181e-06	1.73502e-06	1.68527e-06	1.60355e-06	1.5113e-06	1.48869e-06	1.33852e-06	1.26457e-06	1.15379e-06	1.66589e-06	1.60775e-06	1.54574e-06	1.43979e-06	1.34272e-06	1.31569e-06	1.28441e-06	1.22468e-06	1.15804e-06	1.08012e-06	9.84073e-07	1.48053e-06	1.44103e-06	1.3736e-06	1.26537e-06	1.16682e-06	1.14552e-06	1.12285e-06	1.06482e-06	1.02725e-06	9.71323e-07	8.9658e-07
		379.01	2.26151e-06	2.08069e-06	1.99968e-06	1.7251e-06	1.69292e-06	1.61353e-06	1.53759e-06	1.52207e-06	1.34232e-06	1.27404e-06	1.139e-06	1.66181e-06	1.64039e-06	1.53691e-06	1.43514e-06	1.35263e-06	1.34493e-06	1.29716e-06	1.23273e-06	1.16847e-06	1.10523e-06	1.01603e-06	1.46908e-06	1.4416e-06	1.37417e-06	1.26452e-06	1.18552e-06	1.15657e-06	1.125e-06	1.0774e-06	1.03587e-06	9.89003e-07	9.19927e-07
		379.02	2.30027e-06	2.07394e-06	1.999e-06	1.73428e-06	1.69377e-06	1.6171e-06	1.53159e-06	1.53261e-06	1.34578e-06	1.25902e-06	1.15045e-06	1.68663e-06	1.65761e-06	1.54509e-06	1.46336e-06	1.35156e-06	1.32787e-06	1.292e-06	1.23074e-06	1.16133e-06	1.09293e-06	1.00821e-06	1.48914e-06	1.44783e-06	1.37303e-06	1.27687e-06	1.17124e-06	1.16172e-06	1.12268e-06	1.07372e-06	1.0353e-06	9.8413e-07	9.07347e-07
		379.03	2.32758e-06	2.08222e-06	1.99577e-06	1.72278e-06	1.69037e-06	1.60225e-06	1.52586e-06	1.5262e-06	1.34442e-06	1.26225e-06	1.13112e-06	1.66322e-06	1.64934e-06	1.53484e-06	1.43435e-06	1.33852e-06	1.30775e-06	1.27778e-06	1.22831e-06	1.14744e-06	1.08641e-06	1.00226e-06	1.47815e-06	1.4501e-06	1.36623e-06	1.24621e-06	1.1577e-06	1.13362e-06	1.10194e-06	1.0502e-06	1.00986e-06	9.64807e-07	8.9573e-07
		379.04	2.36153e-06	2.07621e-06	2.00028e-06	1.72675e-06	1.69439e-06	1.60797e-06	1.54065e-06	1.52275e-06	1.34742e-06	1.27925e-06	1.12642e-06	1.65977e-06	1.62594e-06	1.53837e-06	1.43055e-06	1.35813e-06	1.33212e-06	1.30112e-06	1.24208e-06	1.16235e-06	1.10358e-06	1.023e-06	1.47163e-06	1.4518e-06	1.3736e-06	1.25267e-06	1.18246e-06	1.16167e-06	1.12291e-06	1.07582e-06	1.03462e-06	9.928e-07	9.1834e-07
		379.05	2.3252e-06	2.08029e-06	1.99793e-06	1.74488e-06	1.69807e-06	1.62078e-06	1.54893e-06	1.54264e-06	1.35054e-06	1.27154e-06	1.13192e-06	1.66628e-06	1.63636e-06	1.55453e-06	1.44783e-06	1.36011e-06	1.33014e-06	1.30163e-06	1.23732e-06	1.15719e-06	1.105e-06	1.02079e-06	1.49447e-06	1.44557e-06	1.37473e-06	1.27925e-06	1.18309e-06	1.17051e-06	1.12767e-06	1.07939e-06	1.04148e-06	9.9042e-07	9.2123e-07
		379.06	2.34379e-06	2.09049e-06	2.00849e-06	1.74924e-06	1.697e-06	1.60083e-06	1.54468e-06	1.53929e-06	1.34776e-06	1.27636e-06	1.11826e-06	1.67915e-06	1.62735e-06	1.55842e-06	1.44449e-06	1.34555e-06	1.32198e-06	1.28424e-06	1.2291e-06	1.15277e-06	1.09106e-06	1.00555e-06	1.52722e-06	1.45237e-06	1.3736e-06	1.27948e-06	1.1734e-06	1.15662e-06	1.11293e-06	1.06539e-06	1.02793e-06	9.758e-07	9.09613e-07
		379.07	2.30628e-06	2.08856e-06	2.00719e-06	1.7582e-06	1.69394e-06	1.59715e-06	1.56349e-06	1.51572e-06	1.35309e-06	1.28537e-06	1.09633e-06	1.65665e-06	1.62781e-06	1.56639e-06	1.44489e-06	1.36232e-06	1.34918e-06	1.30594e-06	1.2397e-06	1.17969e-06	1.1186e-06	1.02963e-06	1.48444e-06	1.46143e-06	1.37077e-06	1.27489e-06	1.18643e-06	1.14999e-06	1.12353e-06	1.07038e-06	1.01671e-06	9.86963e-07	9.13467e-07
		379.08	2.33795e-06	2.0897e-06	2.00388e-06	1.75378e-06	1.69807e-06	1.62718e-06	1.58508e-06	1.54167e-06	1.34935e-06	1.28293e-06	1.0961e-06	1.6664e-06	1.6358e-06	1.56246e-06	1.44959e-06	1.38199e-06	1.36595e-06	1.32447e-06	1.26355e-06	1.1913e-06	1.13401e-06	1.04896e-06	1.53113e-06	1.4501e-06	1.38777e-06	1.29495e-06	1.18496e-06	1.17181e-06	1.12982e-06	1.0757e-06	1.03859e-06	9.98127e-07	9.214e-07
		379.09	2.30424e-06	2.09366e-06	2.01461e-06	1.74641e-06	1.69813e-06	1.60848e-06	1.55301e-06	1.5041e-06	1.35269e-06	1.26644e-06	1.10591e-06	1.71734e-06	1.64724e-06	1.55589e-06	1.43928e-06	1.35479e-06	1.33337e-06	1.28922e-06	1.24508e-06	1.15968e-06	1.09129e-06	1.01008e-06	1.4943e-06	1.4654e-06	1.36453e-06	1.2703e-06	1.18116e-06	1.16354e-06	1.11996e-06	1.07349e-06	1.0315e-06	9.93423e-07	9.21853e-07
		379.1	2.27987e-06	2.08975e-06	1.99016e-06	1.73712e-06	1.70646e-06	1.60741e-06	1.56542e-06	1.51056e-06	1.35586e-06	1.28197e-06	1.14229e-06	1.6456e-06	1.64396e-06	1.54761e-06	1.43548e-06	1.3715e-06	1.3511e-06	1.29948e-06	1.24842e-06	1.17566e-06	1.11463e-06	1.02805e-06	1.51498e-06	1.4518e-06	1.36283e-06	1.26004e-06	1.17969e-06	1.15447e-06	1.12166e-06	1.07117e-06	1.02816e-06	9.7563e-07	9.14203e-07
		379.11	2.32832e-06	2.10024e-06	2.00784e-06	1.75678e-06	1.70278e-06	1.61149e-06	1.56525e-06	1.51481e-06	1.35003e-06	1.28197e-06	1.1985e-06	1.65591e-06	1.63835e-06	1.56513e-06	1.4501e-06	1.377e-06	1.36244e-06	1.31195e-06	1.24786e-06	1.18275e-06	1.11254e-06	1.02873e-06	1.48132e-06	1.46313e-06	1.377e-06	1.28361e-06	1.18008e-06	1.16779e-06	1.13078e-06	1.07723e-06	1.0417e-06	9.91723e-07	9.17433e-07
		379.12	2.30214e-06	2.09757e-06	2.00535e-06	1.7561e-06	1.703e-06	1.60265e-06	1.55352e-06	1.50852e-06	1.35399e-06	1.27455e-06	1.13101e-06	1.6749e-06	1.64532e-06	1.56453e-06	1.45169e-06	1.36374e-06	1.34255e-06	1.3001e-06	1.24219e-06	1.16699e-06	1.10721e-06	1.01926e-06	1.4926e-06	1.44443e-06	1.3821e-06	1.27608e-06	1.18467e-06	1.16223e-06	1.12721e-06	1.06794e-06	1.02737e-06	9.8821e-07	9.2973e-07
		379.13	2.33376e-06	2.09162e-06	2.01634e-06	1.75242e-06	1.70725e-06	1.60072e-06	1.56179e-06	1.49696e-06	1.35796e-06	1.29308e-06	1.187e-06	1.69836e-06	1.63472e-06	1.56124e-06	1.44472e-06	1.38459e-06	1.36113e-06	1.30243e-06	1.25715e-06	1.17272e-06	1.11356e-06	1.02958e-06	1.47991e-06	1.4535e-06	1.38833e-06	1.2597e-06	1.17708e-06	1.15356e-06	1.12551e-06	1.0723e-06	1.02912e-06	9.8549e-07	9.14033e-07
		379.14	2.38924e-06	2.09151e-06	2.00739e-06	1.77304e-06	1.70833e-06	1.61279e-06	1.58389e-06	1.50699e-06	1.3604e-06	1.29903e-06	1.1836e-06	1.68175e-06	1.65977e-06	1.57962e-06	1.47254e-06	1.38612e-06	1.37456e-06	1.32708e-06	1.26015e-06	1.1934e-06	1.13124e-06	1.04216e-06	1.47056e-06	1.46087e-06	1.38323e-06	1.28888e-06	1.18615e-06	1.16575e-06	1.13764e-06	1.07927e-06	1.0468e-06	9.94783e-07	9.3194e-07
		379.15	2.32328e-06	2.10596e-06	2.01799e-06	1.75757e-06	1.70878e-06	1.60877e-06	1.57199e-06	1.51623e-06	1.35813e-06	1.28849e-06	1.17034e-06	1.66946e-06	1.66141e-06	1.56584e-06	1.46829e-06	1.36822e-06	1.36589e-06	1.30877e-06	1.23862e-06	1.17119e-06	1.10608e-06	1.02283e-06	1.49963e-06	1.4654e-06	1.38323e-06	1.295e-06	1.1853e-06	1.17028e-06	1.14285e-06	1.07633e-06	1.04556e-06	1.00221e-06	9.33753e-07
		379.16	2.3222e-06	2.10545e-06	2.01402e-06	1.74431e-06	1.70618e-06	1.58933e-06	1.55476e-06	1.51787e-06	1.36278e-06	1.28826e-06	1.18235e-06	1.66271e-06	1.66079e-06	1.55403e-06	1.45135e-06	1.35864e-06	1.3451e-06	1.28996e-06	1.22972e-06	1.16144e-06	1.11197e-06	1.01666e-06	1.49141e-06	1.46483e-06	1.39117e-06	1.28129e-06	1.18717e-06	1.15039e-06	1.12699e-06	1.07077e-06	1.04051e-06	9.8787e-07	9.2378e-07
		379.17	2.33614e-06	2.10704e-06	1.99971e-06	1.74012e-06	1.70731e-06	1.62186e-06	1.58111e-06	1.52722e-06	1.36204e-06	1.29427e-06	1.16756e-06	1.69037e-06	1.65739e-06	1.55029e-06	1.45758e-06	1.38947e-06	1.37751e-06	1.32736e-06	1.26044e-06	1.20037e-06	1.12687e-06	1.04159e-06	1.53057e-06	1.4654e-06	1.3821e-06	1.27092e-06	1.18054e-06	1.15169e-06	1.12665e-06	1.07905e-06	1.04442e-06	9.84583e-07	9.19133e-07
		379.18	2.34668e-06	2.10386e-06	2.01552e-06	1.76307e-06	1.70867e-06	1.62078e-06	1.58406e-06	1.51861e-06	1.36453e-06	1.28985e-06	1.1679e-06	1.70805e-06	1.64095e-06	1.57074e-06	1.46716e-06	1.38142e-06	1.38595e-06	1.32974e-06	1.26163e-06	1.19425e-06	1.12971e-06	1.04284e-06	1.49594e-06	1.4654e-06	1.39117e-06	1.28803e-06	1.18943e-06	1.16688e-06	1.14421e-06	1.0825e-06	1.04391e-06	9.95237e-07	9.3483e-07
		379.19	2.33914e-06	2.10908e-06	2.02391e-06	1.75712e-06	1.71655e-06	1.61307e-06	1.56264e-06	1.53193e-06	1.36657e-06	1.29965e-06	1.18541e-06	1.71201e-06	1.64203e-06	1.56543e-06	1.45837e-06	1.37604e-06	1.37088e-06	1.31841e-06	1.23953e-06	1.1853e-06	1.1182e-06	1.02448e-06	1.50376e-06	1.46767e-06	1.39003e-06	1.27908e-06	1.18037e-06	1.14903e-06	1.13197e-06	1.08052e-06	1.04641e-06	9.88153e-07	9.3874e-07
		379.2	2.31982e-06	2.13174e-06	2.01048e-06	1.76239e-06	1.71332e-06	1.63455e-06	1.58933e-06	1.52722e-06	1.37303e-06	1.31693e-06	1.19142e-06	1.70748e-06	1.6698e-06	1.57013e-06	1.47713e-06	1.38612e-06	1.3791e-06	1.32804e-06	1.25862e-06	1.2006e-06	1.13373e-06	1.0485e-06	1.49849e-06	1.46823e-06	1.37813e-06	1.29211e-06	1.19244e-06	1.14654e-06	1.13821e-06	1.09004e-06	1.05241e-06	9.97503e-07	9.31827e-07
		379.21	2.37445e-06	2.10624e-06	2.02728e-06	1.7676e-06	1.71762e-06	1.64231e-06	1.59075e-06	1.51668e-06	1.36391e-06	1.29693e-06	1.16461e-06	1.68385e-06	1.65212e-06	1.57477e-06	1.47481e-06	1.39615e-06	1.39989e-06	1.34572e-06	1.25834e-06	1.20621e-06	1.13532e-06	1.06001e-06	1.5109e-06	1.46823e-06	1.39967e-06	1.28769e-06	1.18382e-06	1.16201e-06	1.15368e-06	1.0918e-06	1.06329e-06	1.00022e-06	9.45483e-07
		379.22	2.3456e-06	2.11497e-06	2.02552e-06	1.76177e-06	1.7149e-06	1.63891e-06	1.58757e-06	1.52439e-06	1.38017e-06	1.30475e-06	1.2002e-06	1.72187e-06	1.67172e-06	1.56957e-06	1.47078e-06	1.37751e-06	1.38131e-06	1.32305e-06	1.24876e-06	1.19572e-06	1.12801e-06	1.05309e-06	1.5245e-06	1.45917e-06	1.3872e-06	1.27721e-06	1.18433e-06	1.15866e-06	1.15736e-06	1.09412e-06	1.05831e-06	1.01348e-06	9.52793e-07
		379.23	2.34577e-06	2.11378e-06	2.03113e-06	1.76103e-06	1.72023e-06	1.62565e-06	1.56196e-06	1.51051e-06	1.36595e-06	1.29574e-06	1.1326e-06	1.67915e-06	1.66322e-06	1.56892e-06	1.47282e-06	1.3723e-06	1.36935e-06	1.31903e-06	1.24978e-06	1.19584e-06	1.12143e-06	1.0374e-06	1.49872e-06	1.462e-06	1.4008e-06	1.28803e-06	1.18558e-06	1.13821e-06	1.14138e-06	1.0884e-06	1.04964e-06	9.90023e-07	9.21117e-07
		379.24	2.33331e-06	2.10545e-06	2.02399e-06	1.77389e-06	1.71456e-06	1.63806e-06	1.58497e-06	1.51634e-06	1.36555e-06	1.29359e-06	1.16841e-06	1.66147e-06	1.66402e-06	1.58038e-06	1.47934e-06	1.38918e-06	1.39275e-06	1.3426e-06	1.2576e-06	1.2125e-06	1.13877e-06	1.05814e-06	1.53357e-06	1.46427e-06	1.40817e-06	1.30226e-06	1.19793e-06	1.15504e-06	1.1641e-06	1.09809e-06	1.0731e-06	1.01921e-06	9.52227e-07
		379.25	2.3643e-06	2.12013e-06	2.02629e-06	1.77106e-06	1.71377e-06	1.64311e-06	1.58032e-06	1.50705e-06	1.36697e-06	1.29574e-06	1.14461e-06	1.70652e-06	1.65897e-06	1.57785e-06	1.46908e-06	1.39077e-06	1.37655e-06	1.33274e-06	1.25126e-06	1.2057e-06	1.12336e-06	1.054e-06	1.52088e-06	1.4688e-06	1.39003e-06	1.29631e-06	1.1747e-06	1.15175e-06	1.15073e-06	1.09004e-06	1.05066e-06	9.9756e-07	9.28823e-07
		379.26	2.37348e-06	2.11752e-06	2.02821e-06	1.75213e-06	1.7208e-06	1.63398e-06	1.56423e-06	1.48869e-06	1.36861e-06	1.30515e-06	1.12761e-06	1.69717e-06	1.66079e-06	1.56099e-06	1.45945e-06	1.37734e-06	1.36266e-06	1.31529e-06	1.25664e-06	1.19697e-06	1.11905e-06	1.03944e-06	1.55641e-06	1.4705e-06	1.3838e-06	1.27704e-06	1.18921e-06	1.15379e-06	1.14115e-06	1.08449e-06	1.05831e-06	1.0051e-06	9.316e-07
		379.27	2.34413e-06	2.13191e-06	2.03802e-06	1.77588e-06	1.72737e-06	1.6545e-06	1.59777e-06	1.52178e-06	1.38969e-06	1.32538e-06	1.1777e-06	1.70799e-06	1.6796e-06	1.58214e-06	1.48795e-06	1.3893e-06	1.39434e-06	1.33909e-06	1.26701e-06	1.21369e-06	1.14353e-06	1.06964e-06	1.53363e-06	1.4722e-06	1.39967e-06	1.30588e-06	1.19249e-06	1.17153e-06	1.16518e-06	1.11118e-06	1.07015e-06	1.01745e-06	9.60557e-07
		379.28	2.35796e-06	2.1216e-06	2.0472e-06	1.76851e-06	1.73117e-06	1.6537e-06	1.59942e-06	1.50337e-06	1.37179e-06	1.30311e-06	1.20105e-06	1.68419e-06	1.66504e-06	1.57558e-06	1.48501e-06	1.38023e-06	1.3851e-06	1.33541e-06	1.26299e-06	1.19975e-06	1.12682e-06	1.05989e-06	1.544e-06	1.47163e-06	1.39627e-06	1.29784e-06	1.19595e-06	1.17068e-06	1.16144e-06	1.09877e-06	1.06431e-06	1.01093e-06	9.51433e-07
		379.29	2.35354e-06	2.12772e-06	2.04482e-06	1.77287e-06	1.72505e-06	1.62866e-06	1.55862e-06	1.49317e-06	1.37468e-06	1.30316e-06	1.15747e-06	1.70113e-06	1.67603e-06	1.57947e-06	1.47724e-06	1.37915e-06	1.36799e-06	1.3196e-06	1.24933e-06	1.18734e-06	1.10851e-06	1.04318e-06	1.47775e-06	1.47503e-06	1.394e-06	1.28854e-06	1.18745e-06	1.1522e-06	1.14603e-06	1.0918e-06	1.05321e-06	1.00232e-06	9.35567e-07
		379.3	2.37008e-06	2.12551e-06	2.0328e-06	1.7833e-06	1.73377e-06	1.64475e-06	1.5925e-06	1.49963e-06	1.38131e-06	1.31988e-06	1.21306e-06	1.74363e-06	1.66147e-06	1.58876e-06	1.48472e-06	1.39632e-06	1.39207e-06	1.32662e-06	1.27013e-06	1.20434e-06	1.13923e-06	1.06341e-06	1.53187e-06	1.48127e-06	1.411e-06	1.30107e-06	1.2036e-06	1.16048e-06	1.16161e-06	1.10092e-06	1.06641e-06	1.02187e-06	9.53813e-07
		379.31	2.34985e-06	2.145e-06	2.03799e-06	1.78302e-06	1.73253e-06	1.64141e-06	1.57732e-06	1.5266e-06	1.37819e-06	1.31671e-06	1.18853e-06	1.69399e-06	1.67427e-06	1.58851e-06	1.48574e-06	1.38182e-06	1.3774e-06	1.32657e-06	1.24616e-06	1.19312e-06	1.12291e-06	1.04879e-06	1.51164e-06	1.47503e-06	1.39967e-06	1.29104e-06	1.19238e-06	1.17204e-06	1.16393e-06	1.09894e-06	1.06069e-06	1.01836e-06	9.51433e-07
		379.32	2.33132e-06	2.12551e-06	2.03051e-06	1.77956e-06	1.72499e-06	1.62905e-06	1.56734e-06	1.52297e-06	1.37575e-06	1.31495e-06	1.18943e-06	1.70227e-06	1.6762e-06	1.58543e-06	1.48189e-06	1.38029e-06	1.36601e-06	1.30571e-06	1.2529e-06	1.18705e-06	1.10602e-06	1.03026e-06	1.54825e-06	1.48863e-06	1.3974e-06	1.29982e-06	1.20014e-06	1.16155e-06	1.16178e-06	1.10143e-06	1.05372e-06	1.01592e-06	9.4129e-07
		379.33	2.37348e-06	2.14211e-06	2.04414e-06	1.77027e-06	1.73808e-06	1.65416e-06	1.59579e-06	1.5423e-06	1.3842e-06	1.32889e-06	1.21794e-06	1.70136e-06	1.67739e-06	1.57715e-06	1.47192e-06	1.39151e-06	1.38692e-06	1.3345e-06	1.27092e-06	1.21051e-06	1.14059e-06	1.05814e-06	1.51685e-06	1.48693e-06	1.40647e-06	1.29891e-06	1.19589e-06	1.16167e-06	1.16359e-06	1.10381e-06	1.06624e-06	1.01496e-06	9.401e-07
		379.34	2.34373e-06	2.13877e-06	2.04057e-06	1.78834e-06	1.73151e-06	1.67478e-06	1.61064e-06	1.52354e-06	1.37887e-06	1.31359e-06	1.19663e-06	1.74273e-06	1.68311e-06	1.59325e-06	1.49713e-06	1.4097e-06	1.40998e-06	1.3511e-06	1.28106e-06	1.21176e-06	1.14399e-06	1.06981e-06	1.50042e-06	1.48863e-06	1.39513e-06	1.30781e-06	1.20281e-06	1.18054e-06	1.17215e-06	1.10885e-06	1.07247e-06	1.03133e-06	9.58517e-07
		379.35	2.33302e-06	2.15435e-06	2.02759e-06	1.79707e-06	1.73632e-06	1.64515e-06	1.57698e-06	1.52785e-06	1.38686e-06	1.30849e-06	1.18603e-06	1.72952e-06	1.67637e-06	1.60103e-06	1.47481e-06	1.39485e-06	1.37598e-06	1.32351e-06	1.2716e-06	1.19878e-06	1.12024e-06	1.04238e-06	1.54853e-06	1.49033e-06	1.4093e-06	1.29721e-06	1.19884e-06	1.17572e-06	1.1594e-06	1.10897e-06	1.06392e-06	1.01433e-06	9.486e-07
		379.36	2.31568e-06	2.12523e-06	2.03391e-06	1.78415e-06	1.72918e-06	1.64163e-06	1.56479e-06	1.51555e-06	1.37921e-06	1.31291e-06	1.17181e-06	1.6762e-06	1.66283e-06	1.58952e-06	1.47634e-06	1.39734e-06	1.38391e-06	1.31965e-06	1.27551e-06	1.20003e-06	1.11962e-06	1.04017e-06	1.52218e-06	1.4875e-06	1.39967e-06	1.2767e-06	1.20813e-06	1.1658e-06	1.1526e-06	1.10409e-06	1.05717e-06	1.01513e-06	9.38287e-07
		379.37	2.39167e-06	2.13537e-06	2.03776e-06	1.80529e-06	1.73366e-06	1.66515e-06	1.61477e-06	1.52909e-06	1.38437e-06	1.31875e-06	1.19289e-06	1.7217e-06	1.66968e-06	1.60835e-06	1.48812e-06	1.4046e-06	1.41417e-06	1.33949e-06	1.28214e-06	1.21805e-06	1.13962e-06	1.07338e-06	1.55023e-06	1.49373e-06	1.41667e-06	1.30175e-06	1.20111e-06	1.18558e-06	1.16643e-06	1.11101e-06	1.06579e-06	1.01739e-06	9.52793e-07
		379.38	2.35932e-06	2.13741e-06	2.05057e-06	1.80279e-06	1.73831e-06	1.65427e-06	1.6027e-06	1.52054e-06	1.3889e-06	1.31002e-06	1.19986e-06	1.68861e-06	1.69632e-06	1.60612e-06	1.48824e-06	1.40516e-06	1.39836e-06	1.32991e-06	1.26576e-06	1.20394e-06	1.13333e-06	1.06154e-06	1.54598e-06	1.48977e-06	1.41043e-06	1.29444e-06	1.18229e-06	1.17232e-06	1.14841e-06	1.08794e-06	1.05179e-06	1.00691e-06	9.38343e-07
		379.39	2.38601e-06	2.14863e-06	2.0436e-06	1.79531e-06	1.73632e-06	1.63891e-06	1.5984e-06	1.50563e-06	1.38233e-06	1.31846e-06	1.20332e-06	1.73372e-06	1.66623e-06	1.59946e-06	1.49787e-06	1.3991e-06	1.40057e-06	1.31863e-06	1.27664e-06	1.19215e-06	1.12053e-06	1.05343e-06	1.55845e-06	1.4841e-06	1.39797e-06	1.30271e-06	1.20077e-06	1.18133e-06	1.16178e-06	1.10942e-06	1.05576e-06	1.00323e-06	9.44803e-07
		379.4	2.3643e-06	2.12766e-06	2.04238e-06	1.79361e-06	1.73683e-06	1.65903e-06	1.60486e-06	1.55046e-06	1.37519e-06	1.31869e-06	1.17702e-06	1.69456e-06	1.67263e-06	1.59795e-06	1.49509e-06	1.42171e-06	1.40788e-06	1.34034e-06	1.29257e-06	1.21306e-06	1.14087e-06	1.0604e-06	1.54111e-06	1.4858e-06	1.40307e-06	1.30645e-06	1.207e-06	1.19714e-06	1.17283e-06	1.11594e-06	1.07463e-06	1.02272e-06	9.6254e-07
		379.41	2.42324e-06	2.13611e-06	2.0604e-06	1.79441e-06	1.74261e-06	1.67201e-06	1.60712e-06	1.55295e-06	1.38726e-06	1.32679e-06	1.19748e-06	1.67603e-06	1.67025e-06	1.59865e-06	1.49028e-06	1.40471e-06	1.40902e-06	1.33121e-06	1.28288e-06	1.19351e-06	1.13486e-06	1.054e-06	1.5024e-06	1.49033e-06	1.4195e-06	1.31144e-06	1.20281e-06	1.18853e-06	1.16416e-06	1.11016e-06	1.06726e-06	1.02402e-06	9.60273e-07
		379.42	2.35767e-06	2.13684e-06	2.05414e-06	1.78959e-06	1.73853e-06	1.63308e-06	1.59058e-06	1.55754e-06	1.37643e-06	1.31931e-06	1.18269e-06	1.70402e-06	1.67229e-06	1.59436e-06	1.4743e-06	1.39338e-06	1.38437e-06	1.31319e-06	1.27834e-06	1.18904e-06	1.11588e-06	1.0285e-06	1.54315e-06	1.47503e-06	1.40533e-06	1.28367e-06	1.18275e-06	1.16597e-06	1.14648e-06	1.09673e-06	1.05077e-06	9.9518e-07	9.26273e-07
		379.43	2.40131e-06	2.14092e-06	2.0487e-06	1.79458e-06	1.73287e-06	1.66645e-06	1.60752e-06	1.59109e-06	1.37876e-06	1.31529e-06	1.22417e-06	1.71269e-06	1.65654e-06	1.59881e-06	1.49634e-06	1.4157e-06	1.42092e-06	1.35059e-06	1.29166e-06	1.21363e-06	1.14104e-06	1.06907e-06	1.54949e-06	1.47843e-06	1.40363e-06	1.30673e-06	1.20247e-06	1.18518e-06	1.16512e-06	1.10715e-06	1.07038e-06	1.01048e-06	9.44803e-07
		379.44	2.36413e-06	2.1492e-06	2.05034e-06	1.80495e-06	1.74777e-06	1.6698e-06	1.62169e-06	1.57278e-06	1.39117e-06	1.31886e-06	1.22037e-06	1.72567e-06	1.67325e-06	1.60804e-06	1.51107e-06	1.40737e-06	1.42993e-06	1.34425e-06	1.28061e-06	1.20944e-06	1.14631e-06	1.06743e-06	1.55692e-06	1.48467e-06	1.40137e-06	1.31858e-06	1.21947e-06	1.19822e-06	1.17595e-06	1.10738e-06	1.07576e-06	1.02504e-06	9.58687e-07
		379.45	2.36986e-06	2.14279e-06	2.04584e-06	1.79809e-06	1.75094e-06	1.65965e-06	1.6133e-06	1.57035e-06	1.38488e-06	1.32141e-06	1.17311e-06	1.70136e-06	1.68498e-06	1.60193e-06	1.49736e-06	1.41055e-06	1.40256e-06	1.35025e-06	1.27885e-06	1.19686e-06	1.13197e-06	1.05105e-06	1.53448e-06	1.47673e-06	1.41327e-06	1.30911e-06	1.20275e-06	1.1794e-06	1.15271e-06	1.09327e-06	1.0595e-06	1.00226e-06	9.38967e-07
		379.46	2.39286e-06	2.15526e-06	2.04286e-06	1.79849e-06	1.74369e-06	1.66232e-06	1.60554e-06	1.55941e-06	1.3834e-06	1.32883e-06	1.17952e-06	1.67711e-06	1.69966e-06	1.60229e-06	1.51255e-06	1.40494e-06	1.40822e-06	1.34555e-06	1.27432e-06	1.20898e-06	1.13492e-06	1.05122e-06	1.52076e-06	1.48353e-06	1.4127e-06	1.3175e-06	1.20581e-06	1.18666e-06	1.15776e-06	1.10647e-06	1.06652e-06	1.00527e-06	9.43727e-07
		379.47	2.42159e-06	2.14177e-06	2.05862e-06	1.80041e-06	1.74584e-06	1.65331e-06	1.61228e-06	1.57958e-06	1.38119e-06	1.31093e-06	1.16263e-06	1.76653e-06	1.67416e-06	1.604e-06	1.5236e-06	1.40494e-06	1.40896e-06	1.34413e-06	1.28067e-06	1.20286e-06	1.13537e-06	1.05066e-06	1.53929e-06	1.49147e-06	1.42233e-06	1.33104e-06	1.20422e-06	1.18813e-06	1.16648e-06	1.09695e-06	1.07582e-06	1.0153e-06	9.45937e-07
		379.48	2.37779e-06	2.14563e-06	2.05723e-06	1.79084e-06	1.7429e-06	1.65824e-06	1.60344e-06	1.5759e-06	1.39128e-06	1.31886e-06	1.1543e-06	1.73831e-06	1.6928e-06	1.59547e-06	1.50467e-06	1.40539e-06	1.40205e-06	1.33682e-06	1.27585e-06	1.19346e-06	1.1352e-06	1.04828e-06	1.54541e-06	1.49033e-06	1.41043e-06	1.31376e-06	1.20269e-06	1.17572e-06	1.1573e-06	1.08936e-06	1.05814e-06	1.00657e-06	9.34433e-07
		379.49	2.35954e-06	2.15911e-06	2.0689e-06	1.80081e-06	1.75916e-06	1.67495e-06	1.61477e-06	1.57137e-06	1.39961e-06	1.34362e-06	1.20377e-06	1.73496e-06	1.71445e-06	1.60436e-06	1.50592e-06	1.40601e-06	1.40227e-06	1.35569e-06	1.28588e-06	1.20422e-06	1.14053e-06	1.05304e-06	1.56944e-06	1.49373e-06	1.41893e-06	1.31863e-06	1.20949e-06	1.19368e-06	1.16637e-06	1.09746e-06	1.07429e-06	1.02312e-06	9.45653e-07
		379.5	2.33943e-06	2.1433e-06	2.04674e-06	1.80602e-06	1.75026e-06	1.65937e-06	1.6188e-06	1.54547e-06	1.38652e-06	1.3196e-06	1.16779e-06	1.69343e-06	1.6953e-06	1.609e-06	1.51765e-06	1.40607e-06	1.41412e-06	1.35841e-06	1.28639e-06	1.20683e-06	1.13719e-06	1.05496e-06	1.52093e-06	1.4892e-06	1.40817e-06	1.3332e-06	1.21811e-06	1.19992e-06	1.16949e-06	1.10919e-06	1.08035e-06	1.01972e-06	9.56873e-07
		379.51	2.37303e-06	2.15634e-06	2.0551e-06	1.79237e-06	1.74618e-06	1.65846e-06	1.5963e-06	1.55148e-06	1.38386e-06	1.30962e-06	1.18722e-06	1.71609e-06	1.69269e-06	1.59684e-06	1.49691e-06	1.40607e-06	1.40579e-06	1.33852e-06	1.26389e-06	1.19017e-06	1.13169e-06	1.03564e-06	1.59675e-06	1.49543e-06	1.4144e-06	1.30719e-06	1.20677e-06	1.19147e-06	1.16059e-06	1.09854e-06	1.07417e-06	1.01263e-06	9.39307e-07
		379.52	2.38601e-06	2.15107e-06	2.05711e-06	1.79905e-06	1.74958e-06	1.65614e-06	1.59874e-06	1.55612e-06	1.38374e-06	1.33461e-06	1.20173e-06	1.71247e-06	1.69422e-06	1.60279e-06	1.51345e-06	1.39921e-06	1.38567e-06	1.3341e-06	1.27313e-06	1.19793e-06	1.12721e-06	1.0404e-06	1.54479e-06	1.49147e-06	1.41157e-06	1.32549e-06	1.22247e-06	1.19691e-06	1.16626e-06	1.10863e-06	1.08012e-06	1.01705e-06	9.4843e-07
		379.53	2.36039e-06	2.15996e-06	2.05626e-06	1.81254e-06	1.75276e-06	1.68736e-06	1.64974e-06	1.5636e-06	1.38998e-06	1.3307e-06	1.15759e-06	1.74811e-06	1.69541e-06	1.61481e-06	1.51544e-06	1.42182e-06	1.42902e-06	1.37252e-06	1.29988e-06	1.22666e-06	1.16342e-06	1.07043e-06	1.5296e-06	1.49147e-06	1.4161e-06	1.33722e-06	1.23448e-06	1.21482e-06	1.18241e-06	1.12217e-06	1.10245e-06	1.03145e-06	9.67357e-07
		379.54	2.35988e-06	2.17175e-06	2.05995e-06	1.83317e-06	1.75514e-06	1.67546e-06	1.61438e-06	1.55567e-06	1.39768e-06	1.32951e-06	1.19487e-06	1.73491e-06	1.70844e-06	1.63319e-06	1.53011e-06	1.40641e-06	1.41174e-06	1.3515e-06	1.27987e-06	1.21068e-06	1.14246e-06	1.068e-06	1.54224e-06	1.496e-06	1.4212e-06	1.34504e-06	1.20779e-06	1.21119e-06	1.1781e-06	1.10642e-06	1.08964e-06	1.02244e-06	9.60273e-07
		379.55	2.39717e-06	2.16342e-06	2.06332e-06	1.80313e-06	1.75474e-06	1.64367e-06	1.59783e-06	1.53198e-06	1.3906e-06	1.31234e-06	1.18161e-06	1.7098e-06	1.69456e-06	1.60643e-06	1.50314e-06	1.39791e-06	1.40012e-06	1.34045e-06	1.27727e-06	1.18955e-06	1.12512e-06	1.04244e-06	1.53368e-06	1.49883e-06	1.42347e-06	1.33121e-06	1.20604e-06	1.18734e-06	1.15736e-06	1.09253e-06	1.06448e-06	1.01099e-06	9.34093e-07
		379.56	2.35971e-06	2.15702e-06	2.05728e-06	1.80472e-06	1.75106e-06	1.67444e-06	1.6129e-06	1.54337e-06	1.38703e-06	1.32538e-06	1.16376e-06	1.72221e-06	1.6983e-06	1.60784e-06	1.51039e-06	1.41191e-06	1.41089e-06	1.36482e-06	1.27993e-06	1.20751e-06	1.14132e-06	1.05502e-06	1.52762e-06	1.4977e-06	1.40987e-06	1.32787e-06	1.22043e-06	1.21227e-06	1.17748e-06	1.11305e-06	1.08216e-06	1.02742e-06	9.554e-07
		379.57	2.39071e-06	2.1637e-06	2.06355e-06	1.82523e-06	1.75786e-06	1.70453e-06	1.6282e-06	1.56757e-06	1.39882e-06	1.31472e-06	1.16048e-06	1.71853e-06	1.70629e-06	1.62612e-06	1.52666e-06	1.41973e-06	1.41678e-06	1.37371e-06	1.2831e-06	1.21306e-06	1.15181e-06	1.05814e-06	1.5432e-06	1.50223e-06	1.4263e-06	1.34362e-06	1.22434e-06	1.21675e-06	1.19317e-06	1.12563e-06	1.09027e-06	1.03989e-06	9.6322e-07
		379.58	2.40675e-06	2.16206e-06	2.06882e-06	1.79537e-06	1.75831e-06	1.66277e-06	1.60384e-06	1.56134e-06	1.39712e-06	1.32084e-06	1.21437e-06	1.76942e-06	1.7166e-06	1.59951e-06	1.49345e-06	1.41213e-06	1.39111e-06	1.33206e-06	1.27256e-06	1.1968e-06	1.12988e-06	1.05202e-06	1.54468e-06	1.50733e-06	1.42687e-06	1.31427e-06	1.21777e-06	1.20439e-06	1.17226e-06	1.10919e-06	1.07412e-06	1.02997e-06	9.53983e-07
		379.59	2.4229e-06	2.17849e-06	2.07536e-06	1.78863e-06	1.75848e-06	1.68334e-06	1.62055e-06	1.54394e-06	1.40261e-06	1.31331e-06	1.21397e-06	1.77865e-06	1.70555e-06	1.5935e-06	1.48841e-06	1.43769e-06	1.41978e-06	1.37224e-06	1.30254e-06	1.22304e-06	1.15662e-06	1.07276e-06	1.52666e-06	1.51527e-06	1.42347e-06	1.31263e-06	1.21057e-06	1.19419e-06	1.17005e-06	1.10251e-06	1.08273e-06	1.03071e-06	9.48543e-07
		379.6	2.39156e-06	2.17555e-06	2.07961e-06	1.82047e-06	1.7612e-06	1.6983e-06	1.63636e-06	1.55561e-06	1.39933e-06	1.30056e-06	1.2193e-06	1.73627e-06	1.69853e-06	1.62188e-06	1.51289e-06	1.43202e-06	1.42987e-06	1.36272e-06	1.29903e-06	1.22247e-06	1.15147e-06	1.08114e-06	1.55743e-06	1.50393e-06	1.42347e-06	1.32096e-06	1.21136e-06	1.20558e-06	1.18133e-06	1.10472e-06	1.08148e-06	1.0315e-06	9.5642e-07
		379.61	2.33546e-06	2.16931e-06	2.07156e-06	1.81526e-06	1.75888e-06	1.6741e-06	1.60809e-06	1.5415e-06	1.40199e-06	1.29891e-06	1.20961e-06	1.71655e-06	1.69824e-06	1.61723e-06	1.49934e-06	1.42851e-06	1.40868e-06	1.35331e-06	1.29483e-06	1.19504e-06	1.13872e-06	1.05094e-06	1.54218e-06	1.5113e-06	1.43083e-06	1.31903e-06	1.21182e-06	1.19459e-06	1.17147e-06	1.09667e-06	1.07746e-06	1.02385e-06	9.4486e-07
		379.62	2.41695e-06	2.17118e-06	2.07468e-06	1.81186e-06	1.76058e-06	1.67456e-06	1.61262e-06	1.55879e-06	1.40018e-06	1.31693e-06	1.19476e-06	1.71043e-06	1.69122e-06	1.6142e-06	1.51215e-06	1.42545e-06	1.40431e-06	1.34209e-06	1.28208e-06	1.20983e-06	1.14744e-06	1.06868e-06	1.52003e-06	1.5079e-06	1.4178e-06	1.31954e-06	1.21975e-06	1.19482e-06	1.16688e-06	1.10568e-06	1.07395e-06	1.02289e-06	9.62993e-07
		379.63	2.41604e-06	2.1624e-06	2.07448e-06	1.81384e-06	1.76613e-06	1.69292e-06	1.62645e-06	1.54258e-06	1.40777e-06	1.31404e-06	1.19136e-06	1.70793e-06	1.68969e-06	1.61597e-06	1.51249e-06	1.4246e-06	1.43083e-06	1.36147e-06	1.30498e-06	1.21465e-06	1.15747e-06	1.07859e-06	1.56032e-06	1.51413e-06	1.42573e-06	1.33014e-06	1.21731e-06	1.20677e-06	1.1764e-06	1.11339e-06	1.08454e-06	1.03893e-06	9.67867e-07
		379.64	2.40799e-06	2.17192e-06	2.08176e-06	1.83266e-06	1.76749e-06	1.68402e-06	1.61319e-06	1.54269e-06	1.39717e-06	1.30316e-06	1.16501e-06	1.69643e-06	1.71728e-06	1.63273e-06	1.51102e-06	1.42658e-06	1.41672e-06	1.34629e-06	1.28492e-06	1.20167e-06	1.14138e-06	1.0625e-06	1.53584e-06	1.51357e-06	1.4433e-06	1.33048e-06	1.21437e-06	1.19924e-06	1.16155e-06	1.10007e-06	1.07293e-06	1.02096e-06	9.51887e-07
		379.65	2.37853e-06	2.1573e-06	2.07145e-06	1.81662e-06	1.76279e-06	1.67835e-06	1.60718e-06	1.54275e-06	1.39542e-06	1.31274e-06	1.1819e-06	1.73389e-06	1.70465e-06	1.61844e-06	1.50682e-06	1.42879e-06	1.41888e-06	1.34872e-06	1.29659e-06	1.20604e-06	1.1407e-06	1.05842e-06	1.56258e-06	1.513e-06	1.42063e-06	1.32487e-06	1.22292e-06	1.19822e-06	1.17051e-06	1.10574e-06	1.06919e-06	1.02793e-06	9.54437e-07
		379.66	2.39468e-06	2.17781e-06	2.06859e-06	1.82999e-06	1.77055e-06	1.69133e-06	1.61993e-06	1.54456e-06	1.39802e-06	1.30968e-06	1.19391e-06	1.71898e-06	1.6945e-06	1.63036e-06	1.513e-06	1.42624e-06	1.43248e-06	1.3613e-06	1.2992e-06	1.22389e-06	1.15084e-06	1.08942e-06	1.54859e-06	1.5113e-06	1.4314e-06	1.32645e-06	1.22513e-06	1.21527e-06	1.18989e-06	1.12262e-06	1.09809e-06	1.04539e-06	9.86e-07
		379.67	2.43259e-06	2.16614e-06	2.06935e-06	1.83175e-06	1.76477e-06	1.68232e-06	1.62973e-06	1.56094e-06	1.40069e-06	1.2967e-06	1.15509e-06	1.71757e-06	1.7098e-06	1.63192e-06	1.52133e-06	1.42239e-06	1.42131e-06	1.35048e-06	1.28775e-06	1.20762e-06	1.13662e-06	1.06454e-06	1.55743e-06	1.5147e-06	1.428e-06	1.32481e-06	1.22088e-06	1.20643e-06	1.17963e-06	1.11044e-06	1.07655e-06	1.03513e-06	9.65713e-07
		379.68	2.43939e-06	2.17152e-06	2.08941e-06	1.82138e-06	1.76862e-06	1.68838e-06	1.61591e-06	1.55465e-06	1.41344e-06	1.32209e-06	1.15028e-06	1.74301e-06	1.72125e-06	1.62268e-06	1.51141e-06	1.42976e-06	1.42358e-06	1.34725e-06	1.295e-06	1.21782e-06	1.142e-06	1.05672e-06	1.57913e-06	1.5113e-06	1.43933e-06	1.32577e-06	1.21714e-06	1.18739e-06	1.16388e-06	1.10744e-06	1.07729e-06	1.02521e-06	9.59253e-07
		379.69	2.40952e-06	2.15515e-06	2.07859e-06	1.83339e-06	1.77191e-06	1.6851e-06	1.61664e-06	1.55244e-06	1.40052e-06	1.31982e-06	1.1547e-06	1.76466e-06	1.69949e-06	1.63339e-06	1.54343e-06	1.42539e-06	1.42766e-06	1.35388e-06	1.30328e-06	1.21131e-06	1.1441e-06	1.06307e-06	1.5453e-06	1.5079e-06	1.43027e-06	1.32997e-06	1.22859e-06	1.19912e-06	1.1751e-06	1.11968e-06	1.08743e-06	1.03094e-06	9.67923e-07
		379.7	2.42137e-06	2.18099e-06	2.08091e-06	1.82682e-06	1.76908e-06	1.69671e-06	1.63869e-06	1.54139e-06	1.4008e-06	1.31319e-06	1.14506e-06	1.75174e-06	1.69462e-06	1.62753e-06	1.52246e-06	1.42347e-06	1.43469e-06	1.35399e-06	1.29937e-06	1.20626e-06	1.13503e-06	1.07293e-06	1.56377e-06	1.5215e-06	1.445e-06	1.33694e-06	1.23539e-06	1.20564e-06	1.1832e-06	1.1275e-06	1.10018e-06	1.03785e-06	9.7019e-07
		379.71	2.37722e-06	2.18994e-06	2.07907e-06	1.82948e-06	1.77157e-06	1.69813e-06	1.62412e-06	1.54184e-06	1.4097e-06	1.32498e-06	1.17204e-06	1.72879e-06	1.70249e-06	1.6299e-06	1.53e-06	1.41956e-06	1.42687e-06	1.34204e-06	1.29789e-06	1.21125e-06	1.13231e-06	1.06567e-06	1.54156e-06	1.5113e-06	1.44443e-06	1.3341e-06	1.22224e-06	1.18932e-06	1.1577e-06	1.11016e-06	1.07627e-06	1.01207e-06	9.55967e-07
		379.72	2.39581e-06	2.17929e-06	2.08352e-06	1.83634e-06	1.76879e-06	1.69819e-06	1.64067e-06	1.55709e-06	1.40726e-06	1.33235e-06	1.17578e-06	1.73451e-06	1.70164e-06	1.63601e-06	1.53198e-06	1.4263e-06	1.42834e-06	1.36045e-06	1.31013e-06	1.22094e-06	1.14382e-06	1.07689e-06	1.54944e-06	1.51187e-06	1.42913e-06	1.35252e-06	1.22774e-06	1.19561e-06	1.15883e-06	1.11837e-06	1.07933e-06	1.01246e-06	9.59027e-07
		379.73	2.42805e-06	2.17526e-06	2.07471e-06	1.8432e-06	1.76987e-06	1.71632e-06	1.65631e-06	1.53793e-06	1.40205e-06	1.32543e-06	1.16558e-06	1.7442e-06	1.70357e-06	1.64212e-06	1.54173e-06	1.4518e-06	1.45798e-06	1.37553e-06	1.31671e-06	1.22604e-06	1.15968e-06	1.09112e-06	1.55833e-06	1.52093e-06	1.4331e-06	1.3613e-06	1.23607e-06	1.22474e-06	1.17731e-06	1.12568e-06	1.10698e-06	1.03133e-06	9.78293e-07
		379.74	2.42873e-06	2.1913e-06	2.09035e-06	1.83073e-06	1.77514e-06	1.69127e-06	1.63189e-06	1.55867e-06	1.4093e-06	1.3273e-06	1.17017e-06	1.75593e-06	1.72618e-06	1.63101e-06	1.53108e-06	1.42624e-06	1.42318e-06	1.33909e-06	1.29455e-06	1.21499e-06	1.1271e-06	1.06794e-06	1.53929e-06	1.52207e-06	1.43537e-06	1.3549e-06	1.22139e-06	1.20071e-06	1.16648e-06	1.10778e-06	1.08698e-06	1.01955e-06	9.59367e-07
		379.75	2.39003e-06	2.18014e-06	2.08644e-06	1.82722e-06	1.77049e-06	1.68793e-06	1.62979e-06	1.53975e-06	1.40703e-06	1.33637e-06	1.17997e-06	1.73933e-06	1.72329e-06	1.62788e-06	1.52156e-06	1.4399e-06	1.43163e-06	1.35722e-06	1.30917e-06	1.21845e-06	1.12948e-06	1.06392e-06	1.53867e-06	1.51753e-06	1.428e-06	1.32764e-06	1.23448e-06	1.2134e-06	1.17141e-06	1.11514e-06	1.08953e-06	1.0204e-06	9.66393e-07
		379.76	2.38657e-06	2.18189e-06	2.10537e-06	1.81945e-06	1.76953e-06	1.70674e-06	1.64192e-06	1.53946e-06	1.41276e-06	1.34107e-06	1.18875e-06	1.73513e-06	1.73213e-06	1.62097e-06	1.53493e-06	1.43321e-06	1.44704e-06	1.37598e-06	1.31948e-06	1.22808e-06	1.14931e-06	1.08114e-06	1.51702e-06	1.52037e-06	1.44047e-06	1.34153e-06	1.23539e-06	1.22349e-06	1.18314e-06	1.12767e-06	1.10789e-06	1.03677e-06	9.81127e-07
		379.77	2.4127e-06	2.16665e-06	2.09199e-06	1.83492e-06	1.77191e-06	1.68629e-06	1.63007e-06	1.54014e-06	1.40788e-06	1.31999e-06	1.1921e-06	1.71921e-06	1.72726e-06	1.63475e-06	1.53912e-06	1.42092e-06	1.43809e-06	1.34447e-06	1.30311e-06	1.21074e-06	1.11616e-06	1.05848e-06	1.55091e-06	1.51243e-06	1.4331e-06	1.34617e-06	1.21255e-06	1.20337e-06	1.17243e-06	1.10664e-06	1.09214e-06	1.01173e-06	9.55287e-07
		379.78	2.41774e-06	2.18439e-06	2.0827e-06	1.83101e-06	1.77729e-06	1.67903e-06	1.62259e-06	1.54422e-06	1.40783e-06	1.34079e-06	1.187e-06	1.73598e-06	1.71173e-06	1.63127e-06	1.53329e-06	1.4174e-06	1.43248e-06	1.34232e-06	1.29744e-06	1.21737e-06	1.12988e-06	1.05689e-06	1.54213e-06	1.51923e-06	1.43083e-06	1.3413e-06	1.23006e-06	1.21199e-06	1.173e-06	1.11594e-06	1.09389e-06	1.02703e-06	9.63163e-07
		379.79	2.40437e-06	2.1781e-06	2.07593e-06	1.83209e-06	1.77667e-06	1.70085e-06	1.64214e-06	1.53521e-06	1.41242e-06	1.33507e-06	1.20785e-06	1.75185e-06	1.69235e-06	1.63223e-06	1.5457e-06	1.42993e-06	1.45191e-06	1.3749e-06	1.31518e-06	1.22343e-06	1.14597e-06	1.0846e-06	1.5746e-06	1.5181e-06	1.44047e-06	1.36601e-06	1.23335e-06	1.23539e-06	1.18592e-06	1.13158e-06	1.11735e-06	1.04221e-06	9.8447e-07
		379.8	2.41978e-06	2.17526e-06	2.09194e-06	1.84229e-06	1.78069e-06	1.6928e-06	1.6545e-06	1.56927e-06	1.414e-06	1.3328e-06	1.17827e-06	1.75094e-06	1.70663e-06	1.64131e-06	1.55754e-06	1.42602e-06	1.43673e-06	1.35581e-06	1.30577e-06	1.20904e-06	1.13826e-06	1.06018e-06	1.53244e-06	1.5198e-06	1.4382e-06	1.36221e-06	1.21805e-06	1.2253e-06	1.17572e-06	1.12393e-06	1.10109e-06	1.02952e-06	9.60217e-07
		379.81	2.44267e-06	2.18501e-06	2.09052e-06	1.81651e-06	1.78268e-06	1.6894e-06	1.61914e-06	1.56536e-06	1.41247e-06	1.33303e-06	1.20377e-06	1.71983e-06	1.72357e-06	1.61834e-06	1.52768e-06	1.41531e-06	1.42687e-06	1.34408e-06	1.29585e-06	1.20734e-06	1.12597e-06	1.05049e-06	1.55692e-06	1.51357e-06	1.4297e-06	1.33031e-06	1.21176e-06	1.20541e-06	1.16677e-06	1.11701e-06	1.08398e-06	1.01847e-06	9.44747e-07
		379.82	2.41383e-06	2.17509e-06	2.08514e-06	1.83011e-06	1.77429e-06	1.7157e-06	1.64413e-06	1.56598e-06	1.41304e-06	1.3426e-06	1.19108e-06	1.70618e-06	1.72159e-06	1.63046e-06	1.53261e-06	1.43763e-06	1.44568e-06	1.38091e-06	1.30747e-06	1.23261e-06	1.1505e-06	1.06868e-06	1.56944e-06	1.5232e-06	1.44103e-06	1.35059e-06	1.22003e-06	1.21476e-06	1.18326e-06	1.12614e-06	1.10936e-06	1.03802e-06	9.60217e-07
		379.83	2.40624e-06	2.18036e-06	2.09653e-06	1.83668e-06	1.77741e-06	1.70737e-06	1.65365e-06	1.57295e-06	1.40913e-06	1.32617e-06	1.15594e-06	1.7901e-06	1.69484e-06	1.63632e-06	1.52972e-06	1.42658e-06	1.44477e-06	1.37071e-06	1.30492e-06	1.21754e-06	1.14546e-06	1.0655e-06	1.5891e-06	1.52037e-06	1.4433e-06	1.35178e-06	1.21777e-06	1.22428e-06	1.18224e-06	1.12767e-06	1.09599e-06	1.0374e-06	9.6441e-07
		379.84	2.3906e-06	2.18161e-06	2.08644e-06	1.81413e-06	1.77576e-06	1.6847e-06	1.61585e-06	1.59324e-06	1.41219e-06	1.33082e-06	1.16569e-06	1.72612e-06	1.72244e-06	1.61622e-06	1.52093e-06	1.42262e-06	1.42426e-06	1.3545e-06	1.28934e-06	1.21119e-06	1.12999e-06	1.05508e-06	1.57108e-06	1.52263e-06	1.4399e-06	1.33348e-06	1.21431e-06	1.20649e-06	1.16852e-06	1.11004e-06	1.07939e-06	1.02176e-06	9.4707e-07
		379.85	2.42658e-06	2.17436e-06	2.09366e-06	1.83339e-06	1.77882e-06	1.69994e-06	1.64345e-06	1.57358e-06	1.42097e-06	1.34323e-06	1.20099e-06	1.74006e-06	1.7034e-06	1.63339e-06	1.52734e-06	1.44494e-06	1.44273e-06	1.37978e-06	1.30889e-06	1.22876e-06	1.15096e-06	1.0723e-06	1.5963e-06	1.52773e-06	1.43707e-06	1.3426e-06	1.21816e-06	1.21057e-06	1.1696e-06	1.11956e-06	1.09644e-06	1.03445e-06	9.52227e-07
		379.86	2.40505e-06	2.18529e-06	2.08451e-06	1.84518e-06	1.7812e-06	1.71473e-06	1.65438e-06	1.56576e-06	1.41587e-06	1.34209e-06	1.19878e-06	1.71995e-06	1.70725e-06	1.64389e-06	1.5436e-06	1.45667e-06	1.45424e-06	1.3936e-06	1.32192e-06	1.2427e-06	1.16807e-06	1.08012e-06	1.57862e-06	1.52547e-06	1.43763e-06	1.35365e-06	1.22445e-06	1.22831e-06	1.1849e-06	1.1254e-06	1.0978e-06	1.0438e-06	9.71663e-07
		379.87	2.41281e-06	2.19623e-06	2.09131e-06	1.83203e-06	1.78137e-06	1.67988e-06	1.62435e-06	1.56955e-06	1.41916e-06	1.34289e-06	1.2108e-06	1.71734e-06	1.70601e-06	1.63218e-06	1.52904e-06	1.42964e-06	1.42766e-06	1.35892e-06	1.29625e-06	1.21261e-06	1.14212e-06	1.05423e-06	1.561e-06	1.51923e-06	1.42857e-06	1.34555e-06	1.21482e-06	1.21709e-06	1.1819e-06	1.11412e-06	1.0897e-06	1.03009e-06	9.48033e-07
		379.88	2.43123e-06	2.19538e-06	2.09108e-06	1.82212e-06	1.78358e-06	1.6932e-06	1.63211e-06	1.56723e-06	1.41457e-06	1.33223e-06	1.20349e-06	1.75684e-06	1.71864e-06	1.62334e-06	1.52626e-06	1.43276e-06	1.41213e-06	1.35734e-06	1.30339e-06	1.22151e-06	1.14461e-06	1.04227e-06	1.54411e-06	1.52547e-06	1.4331e-06	1.35292e-06	1.23607e-06	1.21782e-06	1.1828e-06	1.12659e-06	1.09588e-06	1.03915e-06	9.5914e-07
		379.89	2.40448e-06	2.2049e-06	2.08355e-06	1.85011e-06	1.7829e-06	1.71439e-06	1.6571e-06	1.57069e-06	1.41225e-06	1.34385e-06	1.19261e-06	1.8122e-06	1.7174e-06	1.64828e-06	1.53572e-06	1.45078e-06	1.45197e-06	1.39389e-06	1.31155e-06	1.22695e-06	1.1641e-06	1.07281e-06	1.56967e-06	1.53e-06	1.44217e-06	1.36533e-06	1.22927e-06	1.22865e-06	1.19465e-06	1.12891e-06	1.10387e-06	1.04697e-06	9.6815e-07
		379.9	2.41264e-06	2.2019e-06	2.08735e-06	1.84682e-06	1.78205e-06	1.70091e-06	1.63772e-06	1.5593e-06	1.414e-06	1.33495e-06	1.18496e-06	1.76409e-06	1.72267e-06	1.64535e-06	1.53555e-06	1.4412e-06	1.43497e-06	1.36997e-06	1.30288e-06	1.221e-06	1.1437e-06	1.05394e-06	1.54683e-06	1.53e-06	1.44047e-06	1.35688e-06	1.23766e-06	1.22774e-06	1.1887e-06	1.12812e-06	1.10358e-06	1.04102e-06	9.7019e-07
		379.91	2.40182e-06	2.19005e-06	2.10032e-06	1.84399e-06	1.78166e-06	1.69258e-06	1.63619e-06	1.55935e-06	1.41621e-06	1.34521e-06	1.15339e-06	1.74307e-06	1.72459e-06	1.64283e-06	1.54094e-06	1.44551e-06	1.4352e-06	1.38e-06	1.31161e-06	1.23086e-06	1.16376e-06	1.06873e-06	1.56468e-06	1.52717e-06	1.4501e-06	1.35054e-06	1.22338e-06	1.20139e-06	1.17243e-06	1.12262e-06	1.08573e-06	1.0387e-06	9.5778e-07
		379.92	2.43786e-06	2.20547e-06	2.09508e-06	1.84728e-06	1.77967e-06	1.70425e-06	1.63863e-06	1.55431e-06	1.41735e-06	1.33677e-06	1.2023e-06	1.74375e-06	1.73542e-06	1.64576e-06	1.54779e-06	1.44347e-06	1.44109e-06	1.38652e-06	1.3111e-06	1.23375e-06	1.16671e-06	1.07678e-06	1.55884e-06	1.53057e-06	1.44897e-06	1.33988e-06	1.24429e-06	1.23505e-06	1.20677e-06	1.13979e-06	1.12495e-06	1.06046e-06	9.77273e-07
		379.93	2.414e-06	2.19215e-06	2.09655e-06	1.84558e-06	1.7803e-06	1.69541e-06	1.62741e-06	1.53748e-06	1.41723e-06	1.35201e-06	1.16898e-06	1.7761e-06	1.72244e-06	1.64424e-06	1.53873e-06	1.44075e-06	1.42466e-06	1.36147e-06	1.29444e-06	1.21856e-06	1.15657e-06	1.0557e-06	1.58684e-06	1.53793e-06	1.44387e-06	1.34753e-06	1.23358e-06	1.21601e-06	1.1904e-06	1.12772e-06	1.10013e-06	1.04964e-06	9.68207e-07
		379.94	2.4297e-06	2.20609e-06	2.09868e-06	1.83356e-06	1.78222e-06	1.68697e-06	1.62282e-06	1.54847e-06	1.42007e-06	1.35042e-06	1.17402e-06	1.79078e-06	1.73593e-06	1.63354e-06	1.5287e-06	1.43933e-06	1.40822e-06	1.36159e-06	1.29563e-06	1.22134e-06	1.15192e-06	1.0459e-06	1.54009e-06	1.53283e-06	1.45407e-06	1.33801e-06	1.23069e-06	1.20173e-06	1.17583e-06	1.12812e-06	1.08709e-06	1.03332e-06	9.60897e-07
		379.95	2.45276e-06	2.1926e-06	2.09916e-06	1.83832e-06	1.78868e-06	1.71768e-06	1.64288e-06	1.55114e-06	1.41922e-06	1.34918e-06	1.17362e-06	1.785e-06	1.7183e-06	1.63778e-06	1.53941e-06	1.46427e-06	1.45594e-06	1.40465e-06	1.32062e-06	1.2457e-06	1.18666e-06	1.08313e-06	1.52768e-06	1.53057e-06	1.44103e-06	1.34583e-06	1.23998e-06	1.2206e-06	1.20139e-06	1.13248e-06	1.10817e-06	1.04901e-06	9.8022e-07
		379.96	2.41729e-06	2.19946e-06	2.09865e-06	1.84892e-06	1.78528e-06	1.72624e-06	1.63908e-06	1.53827e-06	1.42602e-06	1.33512e-06	1.14183e-06	1.72301e-06	1.72646e-06	1.64722e-06	1.53572e-06	1.44999e-06	1.45599e-06	1.39196e-06	1.31416e-06	1.2363e-06	1.16733e-06	1.08369e-06	1.56162e-06	1.5334e-06	1.4433e-06	1.35241e-06	1.23698e-06	1.21369e-06	1.20213e-06	1.13186e-06	1.10109e-06	1.04516e-06	9.65543e-07
		379.97	2.45718e-06	2.19668e-06	2.09593e-06	1.84342e-06	1.78613e-06	1.69042e-06	1.61092e-06	1.5674e-06	1.42483e-06	1.33915e-06	1.16257e-06	1.76919e-06	1.73298e-06	1.64232e-06	1.54122e-06	1.43565e-06	1.42851e-06	1.37162e-06	1.29755e-06	1.22661e-06	1.15011e-06	1.05865e-06	1.5678e-06	1.53113e-06	1.44387e-06	1.34056e-06	1.23896e-06	1.1968e-06	1.19538e-06	1.13662e-06	1.09542e-06	1.04108e-06	9.60273e-07
		379.98	2.39836e-06	2.19651e-06	2.11205e-06	1.85515e-06	1.78738e-06	1.70737e-06	1.62174e-06	1.55091e-06	1.42086e-06	1.34844e-06	1.16881e-06	1.72244e-06	1.73598e-06	1.65277e-06	1.5572e-06	1.44557e-06	1.4314e-06	1.38556e-06	1.30758e-06	1.23335e-06	1.17459e-06	1.0659e-06	1.5674e-06	1.5232e-06	1.44897e-06	1.35626e-06	1.24281e-06	1.21352e-06	1.20213e-06	1.14325e-06	1.11191e-06	1.0642e-06	9.7835e-07
		379.99	2.47611e-06	2.19736e-06	2.10851e-06	1.87963e-06	1.78409e-06	1.71791e-06	1.63104e-06	1.55454e-06	1.42063e-06	1.34425e-06	1.16076e-06	1.78732e-06	1.74856e-06	1.67458e-06	1.57754e-06	1.43661e-06	1.44874e-06	1.39134e-06	1.30798e-06	1.23834e-06	1.17062e-06	1.07706e-06	1.59069e-06	1.54473e-06	1.45237e-06	1.37502e-06	1.2372e-06	1.21295e-06	1.20836e-06	1.13951e-06	1.102e-06	1.04981e-06	9.75857e-07
		380	2.4136e-06	2.20037e-06	2.0997e-06	1.85175e-06	1.79282e-06	1.69683e-06	1.60894e-06	1.58327e-06	1.41865e-06	1.34748e-06	1.14047e-06	1.77899e-06	1.71383e-06	1.64974e-06	1.54235e-06	1.43508e-06	1.43231e-06	1.36323e-06	1.29801e-06	1.22836e-06	1.15464e-06	1.05581e-06	1.57941e-06	1.5317e-06	1.45633e-06	1.34277e-06	1.22315e-06	1.19164e-06	1.19159e-06	1.1309e-06	1.08103e-06	1.03524e-06	9.65713e-07
		380.01	2.43746e-06	2.21765e-06	2.10253e-06	1.85351e-06	1.78585e-06	1.69354e-06	1.61438e-06	1.5534e-06	1.41661e-06	1.35343e-06	1.16053e-06	1.73853e-06	1.72924e-06	1.65131e-06	1.54609e-06	1.44659e-06	1.43945e-06	1.38556e-06	1.31376e-06	1.23868e-06	1.16212e-06	1.07769e-06	1.59131e-06	1.53113e-06	1.44613e-06	1.3519e-06	1.24259e-06	1.20281e-06	1.19958e-06	1.13985e-06	1.09843e-06	1.04561e-06	9.73647e-07
		380.02	2.47367e-06	2.19402e-06	2.10163e-06	1.86779e-06	1.78562e-06	1.69938e-06	1.62135e-06	1.56366e-06	1.42007e-06	1.35603e-06	1.18813e-06	1.76613e-06	1.73604e-06	1.66403e-06	1.55754e-06	1.4446e-06	1.45118e-06	1.37519e-06	1.29716e-06	1.23273e-06	1.16835e-06	1.07372e-06	1.58026e-06	1.5402e-06	1.45123e-06	1.3477e-06	1.25511e-06	1.22564e-06	1.21482e-06	1.14982e-06	1.11106e-06	1.06267e-06	9.84413e-07
		380.03	2.41275e-06	2.20048e-06	2.11044e-06	1.84473e-06	1.78636e-06	1.70272e-06	1.61999e-06	1.54677e-06	1.41457e-06	1.34674e-06	1.1955e-06	1.7421e-06	1.71859e-06	1.64348e-06	1.54031e-06	1.44681e-06	1.44103e-06	1.36895e-06	1.30781e-06	1.23647e-06	1.1645e-06	1.07559e-06	1.57335e-06	1.5317e-06	1.43877e-06	1.34238e-06	1.23409e-06	1.20519e-06	1.20014e-06	1.13792e-06	1.0961e-06	1.03711e-06	9.77443e-07
		380.04	2.44233e-06	2.20008e-06	2.10267e-06	1.84614e-06	1.78772e-06	1.69428e-06	1.60599e-06	1.55777e-06	1.4144e-06	1.36079e-06	1.17068e-06	1.75616e-06	1.73219e-06	1.64475e-06	1.55051e-06	1.43469e-06	1.43066e-06	1.37275e-06	1.3043e-06	1.24213e-06	1.16852e-06	1.06879e-06	1.57403e-06	1.5266e-06	1.4484e-06	1.34283e-06	1.23063e-06	1.19136e-06	1.19527e-06	1.13787e-06	1.09724e-06	1.03655e-06	9.7019e-07
		380.05	2.38374e-06	2.1968e-06	2.10236e-06	1.8568e-06	1.78902e-06	1.71371e-06	1.63818e-06	1.54541e-06	1.40947e-06	1.3549e-06	1.15317e-06	1.74924e-06	1.74675e-06	1.65424e-06	1.54978e-06	1.45673e-06	1.46857e-06	1.3851e-06	1.33014e-06	1.2542e-06	1.18728e-06	1.09038e-06	1.55187e-06	1.5402e-06	1.44613e-06	1.35212e-06	1.23511e-06	1.20751e-06	1.20337e-06	1.14359e-06	1.11367e-06	1.04918e-06	9.78293e-07
		380.06	2.40318e-06	2.2028e-06	2.1086e-06	1.86643e-06	1.79174e-06	1.6843e-06	1.60525e-06	1.55125e-06	1.42052e-06	1.35014e-06	1.17198e-06	1.74023e-06	1.74307e-06	1.66282e-06	1.5572e-06	1.42126e-06	1.43531e-06	1.35745e-06	1.30322e-06	1.22678e-06	1.14285e-06	1.05185e-06	1.56049e-06	1.52547e-06	1.44273e-06	1.36742e-06	1.23958e-06	1.2159e-06	1.20683e-06	1.13826e-06	1.10732e-06	1.04454e-06	9.75743e-07
		380.07	2.41927e-06	2.20858e-06	2.10165e-06	1.86122e-06	1.78965e-06	1.69467e-06	1.61483e-06	1.58242e-06	1.42205e-06	1.36816e-06	1.20643e-06	1.78585e-06	1.73077e-06	1.65818e-06	1.53958e-06	1.44013e-06	1.44868e-06	1.3736e-06	1.31268e-06	1.24871e-06	1.16354e-06	1.07253e-06	1.54116e-06	1.53453e-06	1.45067e-06	1.35258e-06	1.24559e-06	1.20711e-06	1.19731e-06	1.14506e-06	1.10347e-06	1.04329e-06	9.80277e-07
		380.08	2.4161e-06	2.2015e-06	2.10715e-06	1.85623e-06	1.79174e-06	1.71944e-06	1.63823e-06	1.55335e-06	1.41236e-06	1.36034e-06	1.16671e-06	1.77599e-06	1.73037e-06	1.65373e-06	1.56009e-06	1.45288e-06	1.46529e-06	1.39729e-06	1.33053e-06	1.26151e-06	1.17572e-06	1.0884e-06	1.56717e-06	1.54247e-06	1.45463e-06	1.35722e-06	1.25239e-06	1.22383e-06	1.20411e-06	1.14705e-06	1.11684e-06	1.0523e-06	9.88833e-07
		380.09	2.41627e-06	2.19549e-06	2.10483e-06	1.86416e-06	1.78863e-06	1.7017e-06	1.62344e-06	1.55097e-06	1.41854e-06	1.34657e-06	1.17181e-06	1.76981e-06	1.71791e-06	1.6608e-06	1.55034e-06	1.44772e-06	1.45112e-06	1.36419e-06	1.31535e-06	1.24638e-06	1.16269e-06	1.07689e-06	1.5661e-06	1.54417e-06	1.4399e-06	1.35972e-06	1.22644e-06	1.20303e-06	1.19578e-06	1.12818e-06	1.10217e-06	1.03524e-06	9.7546e-07
		380.1	2.41394e-06	2.20173e-06	2.11457e-06	1.83243e-06	1.79118e-06	1.69564e-06	1.60769e-06	1.5848e-06	1.41842e-06	1.34623e-06	1.18643e-06	1.73627e-06	1.73298e-06	1.63253e-06	1.53266e-06	1.42789e-06	1.43514e-06	1.35082e-06	1.29659e-06	1.2342e-06	1.14784e-06	1.06686e-06	1.59528e-06	1.52773e-06	1.46143e-06	1.33354e-06	1.22723e-06	1.20615e-06	1.19011e-06	1.13005e-06	1.10205e-06	1.034e-06	9.64693e-07
		380.11	2.44228e-06	2.20615e-06	2.10539e-06	1.86654e-06	1.78568e-06	1.70108e-06	1.61772e-06	1.58854e-06	1.41372e-06	1.35263e-06	1.18853e-06	1.74346e-06	1.71836e-06	1.66292e-06	1.54932e-06	1.44534e-06	1.4467e-06	1.37655e-06	1.30945e-06	1.24814e-06	1.15889e-06	1.07956e-06	1.57834e-06	1.54417e-06	1.44897e-06	1.3634e-06	1.24797e-06	1.21941e-06	1.20502e-06	1.1437e-06	1.11276e-06	1.05304e-06	9.79937e-07
		380.12	2.37552e-06	2.18501e-06	2.10097e-06	1.85595e-06	1.78942e-06	1.72029e-06	1.63115e-06	1.59126e-06	1.4131e-06	1.35229e-06	1.18598e-06	1.73281e-06	1.7493e-06	1.65348e-06	1.55176e-06	1.44517e-06	1.46013e-06	1.3766e-06	1.30866e-06	1.24429e-06	1.16427e-06	1.085e-06	1.5674e-06	1.54247e-06	1.4586e-06	1.37405e-06	1.24485e-06	1.2312e-06	1.2074e-06	1.13379e-06	1.10596e-06	1.03825e-06	9.8498e-07
		380.13	2.48699e-06	2.20326e-06	2.10457e-06	1.83968e-06	1.78483e-06	1.70408e-06	1.62157e-06	1.58117e-06	1.4144e-06	1.34736e-06	1.19096e-06	1.75174e-06	1.73032e-06	1.63899e-06	1.53963e-06	1.45163e-06	1.43877e-06	1.36289e-06	1.31869e-06	1.24259e-06	1.16025e-06	1.07995e-06	1.56258e-06	1.54417e-06	1.4399e-06	1.34872e-06	1.23244e-06	1.20309e-06	1.18711e-06	1.12534e-06	1.08488e-06	1.01518e-06	9.59933e-07
		380.14	2.45287e-06	2.2134e-06	2.10389e-06	1.85895e-06	1.78693e-06	1.70034e-06	1.62027e-06	1.56292e-06	1.41361e-06	1.35904e-06	1.20672e-06	1.71898e-06	1.73241e-06	1.65615e-06	1.5525e-06	1.45118e-06	1.44443e-06	1.37955e-06	1.31903e-06	1.24746e-06	1.16008e-06	1.0829e-06	1.58361e-06	1.53113e-06	1.44387e-06	1.3545e-06	1.24077e-06	1.20598e-06	1.19159e-06	1.1369e-06	1.09406e-06	1.0315e-06	9.7342e-07
		380.15	2.42618e-06	2.20518e-06	2.11262e-06	1.87198e-06	1.79395e-06	1.72153e-06	1.64883e-06	1.58655e-06	1.41871e-06	1.36516e-06	1.20037e-06	1.76766e-06	1.73661e-06	1.66777e-06	1.56836e-06	1.45475e-06	1.45191e-06	1.38527e-06	1.31954e-06	1.24752e-06	1.17164e-06	1.09412e-06	1.57896e-06	1.54303e-06	1.45577e-06	1.37581e-06	1.24922e-06	1.22876e-06	1.20587e-06	1.13781e-06	1.10154e-06	1.04692e-06	9.8498e-07
		380.16	2.41332e-06	2.20892e-06	2.10245e-06	1.86275e-06	1.79684e-06	1.70312e-06	1.62616e-06	1.56989e-06	1.41616e-06	1.35377e-06	1.18127e-06	1.7727e-06	1.74307e-06	1.65954e-06	1.56015e-06	1.45157e-06	1.43242e-06	1.37094e-06	1.31234e-06	1.23613e-06	1.15747e-06	1.07179e-06	1.56355e-06	1.53283e-06	1.43197e-06	1.36159e-06	1.23652e-06	1.21403e-06	1.1947e-06	1.12733e-06	1.09582e-06	1.03615e-06	9.6543e-07
		380.17	2.44029e-06	2.21742e-06	2.11718e-06	1.85045e-06	1.79072e-06	1.70334e-06	1.63404e-06	1.58281e-06	1.41451e-06	1.36074e-06	1.20592e-06	1.78659e-06	1.73916e-06	1.64858e-06	1.55108e-06	1.44795e-06	1.44902e-06	1.38267e-06	1.31846e-06	1.23964e-06	1.15572e-06	1.08449e-06	1.56564e-06	1.5334e-06	1.45747e-06	1.35915e-06	1.24984e-06	1.21618e-06	1.20009e-06	1.13826e-06	1.10483e-06	1.03145e-06	9.79597e-07
		380.18	2.42454e-06	2.20354e-06	2.11279e-06	1.87006e-06	1.79792e-06	1.73536e-06	1.65467e-06	1.59885e-06	1.42602e-06	1.35717e-06	1.20762e-06	1.77321e-06	1.73253e-06	1.66605e-06	1.57074e-06	1.4582e-06	1.46211e-06	1.40222e-06	1.3264e-06	1.25211e-06	1.1866e-06	1.11021e-06	1.57324e-06	1.53567e-06	1.45407e-06	1.38629e-06	1.24332e-06	1.23244e-06	1.20309e-06	1.13996e-06	1.10636e-06	1.05394e-06	9.8991e-07
		380.19	2.42205e-06	2.19895e-06	2.10103e-06	1.84603e-06	1.78574e-06	1.69819e-06	1.62877e-06	1.57618e-06	1.41457e-06	1.34379e-06	1.18331e-06	1.75185e-06	1.74596e-06	1.64464e-06	1.55187e-06	1.44177e-06	1.43044e-06	1.37082e-06	1.30067e-06	1.22247e-06	1.15725e-06	1.06352e-06	1.54332e-06	1.53963e-06	1.44897e-06	1.36533e-06	1.24616e-06	1.21765e-06	1.193e-06	1.13299e-06	1.10058e-06	1.04255e-06	9.8005e-07
		380.2	2.45797e-06	2.21261e-06	2.10936e-06	1.8526e-06	1.79741e-06	1.69994e-06	1.6286e-06	1.58213e-06	1.41712e-06	1.3566e-06	1.21442e-06	1.76284e-06	1.73825e-06	1.6505e-06	1.54853e-06	1.44018e-06	1.44024e-06	1.36975e-06	1.30498e-06	1.2312e-06	1.1496e-06	1.06494e-06	1.55573e-06	1.53793e-06	1.44613e-06	1.35626e-06	1.24961e-06	1.22015e-06	1.18949e-06	1.13044e-06	1.10681e-06	1.03218e-06	9.73477e-07
		380.21	2.4493e-06	2.21703e-06	2.1042e-06	1.84716e-06	1.78715e-06	1.7374e-06	1.66872e-06	1.56995e-06	1.41729e-06	1.34668e-06	1.22887e-06	1.77939e-06	1.75213e-06	1.64565e-06	1.54921e-06	1.4701e-06	1.47067e-06	1.40584e-06	1.32963e-06	1.26554e-06	1.18507e-06	1.10024e-06	1.60627e-06	1.53623e-06	1.4501e-06	1.36589e-06	1.25137e-06	1.23743e-06	1.20949e-06	1.15084e-06	1.11418e-06	1.05972e-06	9.90363e-07
		380.22	2.4433e-06	2.22349e-06	2.11409e-06	1.85572e-06	1.78953e-06	1.72136e-06	1.65059e-06	1.56734e-06	1.41922e-06	1.35144e-06	1.23352e-06	1.76313e-06	1.75083e-06	1.65328e-06	1.56445e-06	1.46206e-06	1.45599e-06	1.38607e-06	1.31484e-06	1.2444e-06	1.17136e-06	1.085e-06	1.57766e-06	1.5419e-06	1.45237e-06	1.35983e-06	1.25392e-06	1.23114e-06	1.21289e-06	1.14053e-06	1.10817e-06	1.04782e-06	9.85377e-07
		380.23	2.51759e-06	2.21079e-06	2.09902e-06	1.86105e-06	1.7939e-06	1.71179e-06	1.63908e-06	1.57771e-06	1.4174e-06	1.35654e-06	1.23896e-06	1.78347e-06	1.73734e-06	1.65802e-06	1.55261e-06	1.45492e-06	1.43559e-06	1.38805e-06	1.30889e-06	1.24276e-06	1.16155e-06	1.07508e-06	1.57635e-06	1.54813e-06	1.44953e-06	1.36028e-06	1.23601e-06	1.21312e-06	1.19108e-06	1.13305e-06	1.09786e-06	1.03904e-06	9.66053e-07
		380.24	2.40658e-06	2.20609e-06	2.10641e-06	1.86059e-06	1.79163e-06	1.70329e-06	1.6443e-06	1.61914e-06	1.41956e-06	1.36635e-06	1.22423e-06	1.80274e-06	1.74953e-06	1.65762e-06	1.56808e-06	1.45469e-06	1.44636e-06	1.39706e-06	1.31059e-06	1.24457e-06	1.17255e-06	1.08358e-06	1.57273e-06	1.54247e-06	1.428e-06	1.3613e-06	1.24083e-06	1.22423e-06	1.20757e-06	1.14212e-06	1.10188e-06	1.05145e-06	9.81467e-07
		380.25	2.49322e-06	2.21623e-06	2.11381e-06	1.87499e-06	1.79316e-06	1.72595e-06	1.6677e-06	1.60559e-06	1.4195e-06	1.35382e-06	1.21182e-06	1.75791e-06	1.76466e-06	1.67044e-06	1.57171e-06	1.45781e-06	1.45276e-06	1.38964e-06	1.31257e-06	1.2465e-06	1.17697e-06	1.08794e-06	1.56995e-06	1.5368e-06	1.4433e-06	1.38879e-06	1.24389e-06	1.23261e-06	1.20972e-06	1.1441e-06	1.10653e-06	1.05785e-06	9.8821e-07
		380.26	2.43446e-06	2.20813e-06	2.10242e-06	1.8619e-06	1.78778e-06	1.72199e-06	1.65603e-06	1.58253e-06	1.41961e-06	1.36034e-06	1.19028e-06	1.75712e-06	1.72567e-06	1.65878e-06	1.55822e-06	1.46693e-06	1.44625e-06	1.39264e-06	1.32362e-06	1.24225e-06	1.1832e-06	1.09032e-06	1.57862e-06	1.53963e-06	1.44273e-06	1.36788e-06	1.2372e-06	1.21595e-06	1.19051e-06	1.14002e-06	1.09157e-06	1.04329e-06	9.65657e-07
		380.27	2.45656e-06	2.20484e-06	2.09944e-06	1.85685e-06	1.79061e-06	1.72068e-06	1.65036e-06	1.56496e-06	1.41763e-06	1.35411e-06	1.20054e-06	1.77123e-06	1.7361e-06	1.65429e-06	1.55612e-06	1.47107e-06	1.44636e-06	1.39899e-06	1.31614e-06	1.24973e-06	1.19255e-06	1.09061e-06	1.58032e-06	1.54417e-06	1.44897e-06	1.36465e-06	1.24542e-06	1.22831e-06	1.20553e-06	1.14546e-06	1.10455e-06	1.05241e-06	9.79823e-07
		380.28	2.39677e-06	2.19742e-06	2.1065e-06	1.86224e-06	1.78891e-06	1.73451e-06	1.66424e-06	1.59392e-06	1.42097e-06	1.35025e-06	1.23539e-06	1.73247e-06	1.73638e-06	1.65908e-06	1.56241e-06	1.46274e-06	1.45435e-06	1.40511e-06	1.30679e-06	1.25007e-06	1.19079e-06	1.09089e-06	1.56553e-06	1.54303e-06	1.45293e-06	1.37932e-06	1.23267e-06	1.2278e-06	1.20887e-06	1.14144e-06	1.09316e-06	1.05077e-06	9.7053e-07
		380.29	2.40958e-06	2.20201e-06	2.10845e-06	1.85379e-06	1.78528e-06	1.70119e-06	1.63812e-06	1.55318e-06	1.41746e-06	1.34974e-06	1.23443e-06	1.77163e-06	1.74992e-06	1.65156e-06	1.54439e-06	1.44806e-06	1.43327e-06	1.37485e-06	1.29279e-06	1.23267e-06	1.16246e-06	1.07066e-06	1.58179e-06	1.53567e-06	1.45577e-06	1.33433e-06	1.23953e-06	1.23074e-06	1.20218e-06	1.14489e-06	1.10177e-06	1.05377e-06	9.78803e-07
		380.3	2.41287e-06	2.21436e-06	2.10877e-06	1.85277e-06	1.79429e-06	1.70391e-06	1.65455e-06	1.56309e-06	1.41502e-06	1.34153e-06	1.19839e-06	1.75576e-06	1.72743e-06	1.65065e-06	1.55658e-06	1.45713e-06	1.44166e-06	1.38958e-06	1.30073e-06	1.24293e-06	1.17753e-06	1.08318e-06	1.53878e-06	1.54813e-06	1.43877e-06	1.357e-06	1.23284e-06	1.21709e-06	1.19754e-06	1.14971e-06	1.09038e-06	1.0502e-06	9.71097e-07
		380.31	2.46817e-06	2.19844e-06	2.0997e-06	1.87085e-06	1.78823e-06	1.73292e-06	1.66164e-06	1.57046e-06	1.41395e-06	1.35785e-06	1.19215e-06	1.75429e-06	1.73247e-06	1.66676e-06	1.56117e-06	1.46109e-06	1.45639e-06	1.40397e-06	1.3052e-06	1.25058e-06	1.1845e-06	1.09401e-06	1.53793e-06	1.54303e-06	1.44047e-06	1.36363e-06	1.24168e-06	1.23709e-06	1.21658e-06	1.15572e-06	1.10817e-06	1.05842e-06	9.80333e-07
		380.32	2.43321e-06	2.19255e-06	2.10701e-06	1.86637e-06	1.78999e-06	1.71332e-06	1.64747e-06	1.5691e-06	1.41706e-06	1.34124e-06	1.21669e-06	1.74341e-06	1.73496e-06	1.66277e-06	1.55856e-06	1.4552e-06	1.44755e-06	1.3923e-06	1.28798e-06	1.2372e-06	1.17272e-06	1.07712e-06	1.52711e-06	1.5419e-06	1.4518e-06	1.36742e-06	1.23108e-06	1.21884e-06	1.19873e-06	1.13849e-06	1.09457e-06	1.05207e-06	9.69227e-07
		380.33	2.46256e-06	2.207e-06	2.1154e-06	1.86592e-06	1.79288e-06	1.68294e-06	1.61851e-06	1.55408e-06	1.41774e-06	1.34935e-06	1.22298e-06	1.7646e-06	1.75015e-06	1.66236e-06	1.56791e-06	1.43214e-06	1.43225e-06	1.37207e-06	1.27846e-06	1.2261e-06	1.15702e-06	1.05638e-06	1.59012e-06	1.53227e-06	1.4416e-06	1.36465e-06	1.23335e-06	1.21811e-06	1.2057e-06	1.14161e-06	1.08891e-06	1.04578e-06	9.61973e-07
		380.34	2.44296e-06	2.19889e-06	2.11695e-06	1.86892e-06	1.7914e-06	1.71026e-06	1.64962e-06	1.56236e-06	1.42165e-06	1.3443e-06	1.20791e-06	1.77571e-06	1.74709e-06	1.66504e-06	1.55845e-06	1.45696e-06	1.45662e-06	1.39309e-06	1.29342e-06	1.24808e-06	1.18218e-06	1.08981e-06	1.58933e-06	1.54587e-06	1.45407e-06	1.3706e-06	1.25262e-06	1.22661e-06	1.22542e-06	1.16019e-06	1.11356e-06	1.06273e-06	9.82487e-07
		380.35	2.43247e-06	2.20773e-06	2.11154e-06	1.86059e-06	1.78523e-06	1.71003e-06	1.64855e-06	1.55471e-06	1.42143e-06	1.33886e-06	1.20139e-06	1.74222e-06	1.74091e-06	1.65762e-06	1.54451e-06	1.45123e-06	1.45356e-06	1.38822e-06	1.28616e-06	1.23584e-06	1.1747e-06	1.07888e-06	1.56542e-06	1.5487e-06	1.44727e-06	1.35235e-06	1.24361e-06	1.23006e-06	1.21958e-06	1.14739e-06	1.09894e-06	1.05802e-06	9.75177e-07
		380.36	2.43695e-06	2.21731e-06	2.11965e-06	1.856e-06	1.78868e-06	1.70527e-06	1.63143e-06	1.55284e-06	1.42307e-06	1.34464e-06	1.23193e-06	1.72986e-06	1.75264e-06	1.65353e-06	1.54615e-06	1.45322e-06	1.44817e-06	1.38941e-06	1.29455e-06	1.23896e-06	1.18184e-06	1.07956e-06	1.58548e-06	1.53793e-06	1.44273e-06	1.34969e-06	1.23091e-06	1.2053e-06	1.20354e-06	1.13203e-06	1.09004e-06	1.04607e-06	9.59083e-07
		380.37	2.45372e-06	2.21822e-06	2.11474e-06	1.86088e-06	1.79203e-06	1.71479e-06	1.64237e-06	1.57828e-06	1.42171e-06	1.3392e-06	1.21e-06	1.76381e-06	1.7429e-06	1.65787e-06	1.54082e-06	1.44965e-06	1.4582e-06	1.39593e-06	1.29591e-06	1.24797e-06	1.18909e-06	1.09151e-06	1.58485e-06	1.53963e-06	1.44217e-06	1.35275e-06	1.23069e-06	1.22343e-06	1.21034e-06	1.14444e-06	1.10245e-06	1.06069e-06	9.76537e-07
		380.38	2.4586e-06	2.21062e-06	2.11098e-06	1.87414e-06	1.7914e-06	1.71264e-06	1.64316e-06	1.5993e-06	1.42494e-06	1.33388e-06	1.22349e-06	1.75576e-06	1.73377e-06	1.66969e-06	1.56598e-06	1.44319e-06	1.45412e-06	1.39185e-06	1.28248e-06	1.24089e-06	1.18433e-06	1.09061e-06	1.61115e-06	1.5453e-06	1.44783e-06	1.3753e-06	1.23658e-06	1.22581e-06	1.21612e-06	1.14869e-06	1.10205e-06	1.06193e-06	9.7886e-07
		380.39	2.44199e-06	2.19413e-06	2.11449e-06	1.84603e-06	1.78732e-06	1.69059e-06	1.62316e-06	1.58338e-06	1.42352e-06	1.33977e-06	1.24803e-06	1.75264e-06	1.76137e-06	1.64464e-06	1.53572e-06	1.43712e-06	1.43015e-06	1.37156e-06	1.26735e-06	1.21879e-06	1.15617e-06	1.0612e-06	1.60644e-06	1.5436e-06	1.4467e-06	1.3481e-06	1.23125e-06	1.21896e-06	1.20513e-06	1.13305e-06	1.09724e-06	1.04726e-06	9.69737e-07
		380.4	2.4144e-06	2.21419e-06	2.11885e-06	1.84779e-06	1.78619e-06	1.71094e-06	1.63795e-06	1.59823e-06	1.42318e-06	1.34827e-06	1.22445e-06	1.76602e-06	1.75508e-06	1.64621e-06	1.55187e-06	1.46993e-06	1.46449e-06	1.38017e-06	1.2937e-06	1.2482e-06	1.19e-06	1.09083e-06	1.54071e-06	1.54473e-06	1.44557e-06	1.35048e-06	1.23624e-06	1.22644e-06	1.21255e-06	1.1441e-06	1.10086e-06	1.05445e-06	9.78407e-07
		380.41	2.43327e-06	2.21958e-06	2.1082e-06	1.873e-06	1.78919e-06	1.72352e-06	1.66113e-06	1.58559e-06	1.43078e-06	1.34034e-06	1.24417e-06	1.73717e-06	1.74029e-06	1.66868e-06	1.5619e-06	1.46421e-06	1.46557e-06	1.39853e-06	1.29721e-06	1.24899e-06	1.19204e-06	1.09758e-06	1.55618e-06	1.54473e-06	1.44387e-06	1.37825e-06	1.22984e-06	1.22485e-06	1.21856e-06	1.13396e-06	1.10052e-06	1.04556e-06	9.84583e-07
		380.42	2.45406e-06	2.21397e-06	2.11188e-06	1.87164e-06	1.78681e-06	1.70742e-06	1.64418e-06	1.57902e-06	1.42364e-06	1.33643e-06	1.22015e-06	1.76896e-06	1.75576e-06	1.66746e-06	1.56083e-06	1.45475e-06	1.4433e-06	1.38187e-06	1.29036e-06	1.24395e-06	1.17226e-06	1.08947e-06	1.59318e-06	1.53793e-06	1.4552e-06	1.36805e-06	1.22774e-06	1.22043e-06	1.21023e-06	1.1309e-06	1.09446e-06	1.03949e-06	9.7427e-07
		380.43	2.47033e-06	2.20286e-06	2.11693e-06	1.85997e-06	1.78846e-06	1.69212e-06	1.62514e-06	1.57834e-06	1.41916e-06	1.3464e-06	1.23817e-06	1.77032e-06	1.73944e-06	1.65706e-06	1.56853e-06	1.45565e-06	1.45458e-06	1.37859e-06	1.29166e-06	1.24055e-06	1.17113e-06	1.08959e-06	1.60038e-06	1.5402e-06	1.4433e-06	1.37779e-06	1.2206e-06	1.21408e-06	1.20122e-06	1.12835e-06	1.08953e-06	1.04102e-06	9.7359e-07
		380.44	2.46727e-06	2.20864e-06	2.10777e-06	1.85906e-06	1.79055e-06	1.72437e-06	1.65087e-06	1.58604e-06	1.42165e-06	1.33342e-06	1.21e-06	1.76188e-06	1.72884e-06	1.65626e-06	1.55459e-06	1.46217e-06	1.4692e-06	1.39564e-06	1.29591e-06	1.25772e-06	1.19646e-06	1.10171e-06	1.59369e-06	1.54133e-06	1.44387e-06	1.36482e-06	1.22734e-06	1.2329e-06	1.21748e-06	1.14382e-06	1.10398e-06	1.05179e-06	9.7954e-07
		380.45	2.41938e-06	2.2066e-06	2.10299e-06	1.87125e-06	1.78211e-06	1.71978e-06	1.64775e-06	1.59522e-06	1.42018e-06	1.3294e-06	1.18705e-06	1.78534e-06	1.71791e-06	1.66711e-06	1.56649e-06	1.46568e-06	1.46897e-06	1.38901e-06	1.30605e-06	1.24899e-06	1.17311e-06	1.08896e-06	1.5814e-06	1.5317e-06	1.4535e-06	1.36878e-06	1.23273e-06	1.22627e-06	1.22071e-06	1.14149e-06	1.10415e-06	1.05462e-06	9.91383e-07
		380.46	2.47339e-06	2.20592e-06	2.10222e-06	1.84954e-06	1.78999e-06	1.70516e-06	1.64061e-06	1.60361e-06	1.42596e-06	1.33291e-06	1.20026e-06	1.76653e-06	1.74046e-06	1.64777e-06	1.55828e-06	1.46109e-06	1.45157e-06	1.38131e-06	1.29931e-06	1.24944e-06	1.17096e-06	1.08466e-06	1.58276e-06	1.5368e-06	1.45067e-06	1.3549e-06	1.22434e-06	1.22117e-06	1.21102e-06	1.13747e-06	1.11016e-06	1.04397e-06	9.758e-07
		380.47	2.42012e-06	2.21181e-06	2.10735e-06	1.85578e-06	1.79526e-06	1.70907e-06	1.64124e-06	1.59874e-06	1.42545e-06	1.34589e-06	1.20281e-06	1.77304e-06	1.74732e-06	1.65333e-06	1.5661e-06	1.46336e-06	1.46189e-06	1.3804e-06	1.29886e-06	1.23783e-06	1.17459e-06	1.08721e-06	1.57091e-06	1.5334e-06	1.45407e-06	1.36482e-06	1.22712e-06	1.23958e-06	1.22287e-06	1.14053e-06	1.11429e-06	1.05349e-06	9.91553e-07
		380.48	2.44296e-06	2.21793e-06	2.11117e-06	1.86399e-06	1.79072e-06	1.717e-06	1.64537e-06	1.59335e-06	1.42868e-06	1.33841e-06	1.21261e-06	1.74074e-06	1.74392e-06	1.66065e-06	1.56502e-06	1.4552e-06	1.44891e-06	1.38182e-06	1.29325e-06	1.23624e-06	1.16354e-06	1.08602e-06	1.58695e-06	1.53963e-06	1.44217e-06	1.36839e-06	1.22026e-06	1.23567e-06	1.21397e-06	1.12234e-06	1.10126e-06	1.04845e-06	9.79313e-07
		380.49	2.46098e-06	2.20881e-06	2.11486e-06	1.84694e-06	1.79027e-06	1.70538e-06	1.64305e-06	1.57318e-06	1.42613e-06	1.35337e-06	1.23528e-06	1.78744e-06	1.73145e-06	1.64545e-06	1.54609e-06	1.46976e-06	1.44092e-06	1.37672e-06	1.29823e-06	1.24293e-06	1.17391e-06	1.0952e-06	1.57788e-06	1.5402e-06	1.4433e-06	1.36425e-06	1.21663e-06	1.21867e-06	1.19856e-06	1.11713e-06	1.09389e-06	1.03128e-06	9.71777e-07
		380.5	2.48716e-06	2.21482e-06	2.1067e-06	1.86292e-06	1.78687e-06	1.72998e-06	1.65472e-06	1.57159e-06	1.41984e-06	1.36181e-06	1.22032e-06	1.75038e-06	1.74329e-06	1.65969e-06	1.56457e-06	1.47605e-06	1.47656e-06	1.40743e-06	1.32487e-06	1.26775e-06	1.18779e-06	1.11027e-06	1.54371e-06	1.52943e-06	1.46597e-06	1.37275e-06	1.23239e-06	1.23686e-06	1.21216e-06	1.13226e-06	1.11135e-06	1.05179e-06	9.78917e-07
		380.51	2.40641e-06	2.20445e-06	2.09783e-06	1.86065e-06	1.78302e-06	1.72737e-06	1.6575e-06	1.56598e-06	1.4297e-06	1.34402e-06	1.22882e-06	1.73763e-06	1.73785e-06	1.65767e-06	1.56853e-06	1.47316e-06	1.46376e-06	1.39859e-06	1.31342e-06	1.25409e-06	1.1866e-06	1.1029e-06	1.56984e-06	1.53963e-06	1.44273e-06	1.37269e-06	1.23091e-06	1.2478e-06	1.2159e-06	1.12976e-06	1.11384e-06	1.05944e-06	9.9144e-07
		380.52	2.43899e-06	2.2104e-06	2.11018e-06	1.85425e-06	1.78098e-06	1.6915e-06	1.6137e-06	1.56632e-06	1.42199e-06	1.34476e-06	1.2155e-06	1.76284e-06	1.74171e-06	1.65197e-06	1.55533e-06	1.43508e-06	1.4229e-06	1.35938e-06	1.28951e-06	1.21839e-06	1.15158e-06	1.07366e-06	1.55329e-06	1.53113e-06	1.44217e-06	1.36669e-06	1.22071e-06	1.22134e-06	1.20077e-06	1.12109e-06	1.1071e-06	1.03264e-06	9.71947e-07
		380.53	2.40805e-06	2.19583e-06	2.10794e-06	1.86513e-06	1.78432e-06	1.70805e-06	1.63251e-06	1.57426e-06	1.42426e-06	1.35292e-06	1.21102e-06	1.77089e-06	1.74029e-06	1.66166e-06	1.57267e-06	1.45305e-06	1.44851e-06	1.38975e-06	1.309e-06	1.24315e-06	1.18014e-06	1.0927e-06	1.54847e-06	1.53623e-06	1.44217e-06	1.37921e-06	1.22825e-06	1.23494e-06	1.20349e-06	1.12489e-06	1.10982e-06	1.05179e-06	9.80957e-07
		380.54	2.43349e-06	2.19368e-06	2.11129e-06	1.87487e-06	1.78948e-06	1.7132e-06	1.64316e-06	1.57142e-06	1.42505e-06	1.3532e-06	1.21833e-06	1.74528e-06	1.74397e-06	1.67034e-06	1.5725e-06	1.45214e-06	1.45248e-06	1.38879e-06	1.30668e-06	1.24463e-06	1.17096e-06	1.08698e-06	1.5746e-06	1.5402e-06	1.44047e-06	1.38635e-06	1.23607e-06	1.24366e-06	1.2189e-06	1.12778e-06	1.11027e-06	1.05825e-06	9.8617e-07
		380.55	2.46766e-06	2.20388e-06	2.11253e-06	1.853e-06	1.78132e-06	1.69739e-06	1.63143e-06	1.58315e-06	1.42936e-06	1.33988e-06	1.23074e-06	1.73553e-06	1.73502e-06	1.65085e-06	1.54581e-06	1.4518e-06	1.44126e-06	1.37099e-06	1.29738e-06	1.2338e-06	1.15844e-06	1.08233e-06	1.54071e-06	1.53e-06	1.4484e-06	1.35847e-06	1.23669e-06	1.22836e-06	1.20643e-06	1.12574e-06	1.10143e-06	1.03689e-06	9.75347e-07
		380.56	2.47169e-06	2.19045e-06	2.1084e-06	1.85119e-06	1.78534e-06	1.69666e-06	1.62531e-06	1.57312e-06	1.42041e-06	1.35904e-06	1.24667e-06	1.73315e-06	1.7174e-06	1.64924e-06	1.53827e-06	1.44438e-06	1.43378e-06	1.37071e-06	1.29727e-06	1.22921e-06	1.16048e-06	1.07661e-06	1.55114e-06	1.5334e-06	1.44557e-06	1.3532e-06	1.22621e-06	1.23273e-06	1.1981e-06	1.13169e-06	1.10766e-06	1.04675e-06	9.83053e-07
		380.57	2.47741e-06	2.20405e-06	2.11327e-06	1.86144e-06	1.78171e-06	1.7149e-06	1.65603e-06	1.58128e-06	1.41718e-06	1.3579e-06	1.21017e-06	1.78268e-06	1.74822e-06	1.65838e-06	1.55221e-06	1.4531e-06	1.45259e-06	1.39598e-06	1.31982e-06	1.24349e-06	1.18195e-06	1.09361e-06	1.55442e-06	1.54077e-06	1.45237e-06	1.37859e-06	1.2444e-06	1.23873e-06	1.21063e-06	1.14047e-06	1.1135e-06	1.04969e-06	9.86907e-07
		380.58	2.47962e-06	2.20938e-06	2.10165e-06	1.86042e-06	1.78891e-06	1.71575e-06	1.63449e-06	1.55335e-06	1.42534e-06	1.3511e-06	1.2151e-06	1.76171e-06	1.72471e-06	1.65747e-06	1.54932e-06	1.44387e-06	1.45038e-06	1.38777e-06	1.31115e-06	1.23896e-06	1.17045e-06	1.08205e-06	1.56287e-06	1.53567e-06	1.4484e-06	1.3638e-06	1.23505e-06	1.23295e-06	1.20241e-06	1.12767e-06	1.10551e-06	1.04794e-06	9.8294e-07
		380.59	2.38187e-06	2.20745e-06	2.10333e-06	1.8568e-06	1.78755e-06	1.70482e-06	1.63302e-06	1.56173e-06	1.41735e-06	1.36289e-06	1.23256e-06	1.71201e-06	1.76449e-06	1.65424e-06	1.55085e-06	1.45475e-06	1.42987e-06	1.38227e-06	1.30413e-06	1.24157e-06	1.17408e-06	1.09157e-06	1.53499e-06	1.53283e-06	1.44613e-06	1.37275e-06	1.22763e-06	1.2219e-06	1.19051e-06	1.12393e-06	1.10081e-06	1.03864e-06	9.5642e-07
		380.6	2.43893e-06	2.21108e-06	2.10528e-06	1.86445e-06	1.78653e-06	1.71286e-06	1.65195e-06	1.57975e-06	1.43038e-06	1.34923e-06	1.21692e-06	1.74369e-06	1.74488e-06	1.66105e-06	1.55284e-06	1.45917e-06	1.45973e-06	1.40562e-06	1.3209e-06	1.25641e-06	1.18632e-06	1.09185e-06	1.56876e-06	1.5419e-06	1.44557e-06	1.37116e-06	1.24718e-06	1.224e-06	1.21488e-06	1.13991e-06	1.11112e-06	1.05706e-06	9.89683e-07
		380.61	2.45338e-06	2.20915e-06	2.10525e-06	1.87493e-06	1.78285e-06	1.71088e-06	1.65223e-06	1.57618e-06	1.41882e-06	1.33801e-06	1.2342e-06	1.71422e-06	1.74448e-06	1.67039e-06	1.55743e-06	1.45475e-06	1.44698e-06	1.40341e-06	1.31098e-06	1.24593e-06	1.17595e-06	1.0931e-06	1.56853e-06	1.53283e-06	1.43933e-06	1.37694e-06	1.24094e-06	1.23941e-06	1.2104e-06	1.13203e-06	1.10755e-06	1.04992e-06	9.84413e-07
		380.62	2.49724e-06	2.21402e-06	2.09548e-06	1.86411e-06	1.78313e-06	1.69428e-06	1.62435e-06	1.55363e-06	1.42381e-06	1.35422e-06	1.2478e-06	1.74556e-06	1.74324e-06	1.66075e-06	1.54343e-06	1.44109e-06	1.42709e-06	1.37043e-06	1.29812e-06	1.22598e-06	1.15923e-06	1.06913e-06	1.54094e-06	1.5385e-06	1.45067e-06	1.36283e-06	1.23386e-06	1.21794e-06	1.19499e-06	1.13129e-06	1.09888e-06	1.04505e-06	9.69963e-07
		380.63	2.45582e-06	2.20824e-06	2.0997e-06	1.8509e-06	1.7812e-06	1.71791e-06	1.6477e-06	1.5827e-06	1.42267e-06	1.36164e-06	1.23046e-06	1.73921e-06	1.72765e-06	1.64899e-06	1.54723e-06	1.46206e-06	1.45384e-06	1.39173e-06	1.32022e-06	1.25415e-06	1.18983e-06	1.09962e-06	1.55845e-06	1.53397e-06	1.42743e-06	1.36895e-06	1.22695e-06	1.21295e-06	1.18728e-06	1.12109e-06	1.10149e-06	1.05015e-06	9.67243e-07
		380.64	2.44114e-06	2.19136e-06	2.10406e-06	1.86592e-06	1.77826e-06	1.72148e-06	1.64894e-06	1.57409e-06	1.41689e-06	1.34986e-06	1.17289e-06	1.75638e-06	1.72964e-06	1.66236e-06	1.56032e-06	1.45752e-06	1.45531e-06	1.4021e-06	1.31438e-06	1.24412e-06	1.17612e-06	1.09803e-06	1.54541e-06	1.53793e-06	1.44727e-06	1.38085e-06	1.23069e-06	1.21992e-06	1.2049e-06	1.13549e-06	1.10506e-06	1.0455e-06	9.7767e-07
		380.65	2.45962e-06	2.20643e-06	2.10979e-06	1.85991e-06	1.78336e-06	1.69484e-06	1.63506e-06	1.56899e-06	1.42296e-06	1.34566e-06	1.21624e-06	1.75253e-06	1.73944e-06	1.65701e-06	1.54666e-06	1.45271e-06	1.43525e-06	1.38527e-06	1.29863e-06	1.2346e-06	1.16835e-06	1.07168e-06	1.55845e-06	1.53057e-06	1.45577e-06	1.36516e-06	1.23233e-06	1.21505e-06	1.19187e-06	1.12914e-06	1.08925e-06	1.04278e-06	9.62937e-07
		380.66	2.45163e-06	2.1879e-06	2.10049e-06	1.85204e-06	1.7816e-06	1.69977e-06	1.65671e-06	1.57686e-06	1.42029e-06	1.35649e-06	1.19907e-06	1.73921e-06	1.72918e-06	1.65e-06	1.5457e-06	1.45741e-06	1.44052e-06	1.3953e-06	1.30549e-06	1.24633e-06	1.18161e-06	1.08279e-06	1.56406e-06	1.55097e-06	1.4399e-06	1.35195e-06	1.24315e-06	1.21686e-06	1.20048e-06	1.14693e-06	1.10506e-06	1.05785e-06	9.775e-07
		380.67	2.48393e-06	2.20836e-06	2.09548e-06	1.86065e-06	1.78545e-06	1.71281e-06	1.6694e-06	1.56961e-06	1.41774e-06	1.34782e-06	1.20632e-06	1.74227e-06	1.72833e-06	1.65767e-06	1.55148e-06	1.46081e-06	1.45044e-06	1.39576e-06	1.31773e-06	1.23658e-06	1.1828e-06	1.09333e-06	1.57845e-06	1.53623e-06	1.4467e-06	1.35904e-06	1.24752e-06	1.23369e-06	1.20354e-06	1.14008e-06	1.10942e-06	1.05887e-06	9.82487e-07
		380.68	2.41655e-06	2.20105e-06	2.10372e-06	1.86173e-06	1.77554e-06	1.68969e-06	1.63347e-06	1.56213e-06	1.41276e-06	1.34011e-06	1.20439e-06	1.74426e-06	1.73451e-06	1.65863e-06	1.54955e-06	1.44681e-06	1.42222e-06	1.36884e-06	1.30492e-06	1.22253e-06	1.16342e-06	1.06839e-06	1.5793e-06	1.53793e-06	1.44387e-06	1.3613e-06	1.23018e-06	1.21165e-06	1.18677e-06	1.12636e-06	1.08698e-06	1.04148e-06	9.6645e-07
		380.69	2.43871e-06	2.20246e-06	2.10375e-06	1.84864e-06	1.7786e-06	1.69683e-06	1.63291e-06	1.56496e-06	1.41667e-06	1.35717e-06	1.1998e-06	1.7136e-06	1.73275e-06	1.64697e-06	1.54581e-06	1.45305e-06	1.4352e-06	1.37592e-06	1.30957e-06	1.23148e-06	1.1734e-06	1.06794e-06	1.53193e-06	1.5266e-06	1.4382e-06	1.34991e-06	1.227e-06	1.20507e-06	1.18909e-06	1.12483e-06	1.09542e-06	1.04499e-06	9.66167e-07
		380.7	2.46392e-06	2.19039e-06	2.10724e-06	1.86734e-06	1.77395e-06	1.71938e-06	1.66271e-06	1.56298e-06	1.41905e-06	1.34164e-06	1.19595e-06	1.79146e-06	1.71655e-06	1.66363e-06	1.55221e-06	1.47265e-06	1.45089e-06	1.39672e-06	1.31149e-06	1.24746e-06	1.19062e-06	1.08607e-06	1.58718e-06	1.5402e-06	1.4416e-06	1.36482e-06	1.23788e-06	1.22995e-06	1.20813e-06	1.15368e-06	1.10613e-06	1.06556e-06	9.8345e-07
		380.71	2.44964e-06	2.20915e-06	2.10933e-06	1.86422e-06	1.77928e-06	1.71751e-06	1.6507e-06	1.55091e-06	1.42103e-06	1.3426e-06	1.20128e-06	1.7378e-06	1.73423e-06	1.66085e-06	1.55867e-06	1.46342e-06	1.43814e-06	1.38386e-06	1.30889e-06	1.2253e-06	1.18105e-06	1.07616e-06	1.57584e-06	1.53907e-06	1.44047e-06	1.35388e-06	1.24134e-06	1.22332e-06	1.20796e-06	1.14217e-06	1.09882e-06	1.06562e-06	9.8651e-07
		380.72	2.46013e-06	2.20014e-06	2.09845e-06	1.85708e-06	1.78024e-06	1.68623e-06	1.63347e-06	1.55165e-06	1.41276e-06	1.3451e-06	1.16371e-06	1.77525e-06	1.71088e-06	1.65449e-06	1.56202e-06	1.45469e-06	1.42216e-06	1.36499e-06	1.30214e-06	1.22145e-06	1.16167e-06	1.06267e-06	1.57397e-06	1.53227e-06	1.44047e-06	1.35348e-06	1.2376e-06	1.21318e-06	1.19493e-06	1.13713e-06	1.09525e-06	1.05615e-06	9.69227e-07
		380.73	2.42783e-06	2.19725e-06	2.08814e-06	1.86082e-06	1.77474e-06	1.70765e-06	1.64866e-06	1.56043e-06	1.41247e-06	1.35371e-06	1.19334e-06	1.76058e-06	1.72471e-06	1.65782e-06	1.55567e-06	1.46846e-06	1.44341e-06	1.39134e-06	1.32079e-06	1.24468e-06	1.17969e-06	1.08607e-06	1.56207e-06	1.5368e-06	1.43537e-06	1.35989e-06	1.24497e-06	1.2202e-06	1.20451e-06	1.13996e-06	1.10489e-06	1.06012e-06	9.80957e-07
		380.74	2.43616e-06	2.18767e-06	2.09769e-06	1.86122e-06	1.77106e-06	1.72051e-06	1.65914e-06	1.55522e-06	1.41049e-06	1.34119e-06	1.22644e-06	1.75899e-06	1.71717e-06	1.65818e-06	1.55584e-06	1.47118e-06	1.44194e-06	1.39802e-06	1.31841e-06	1.24072e-06	1.18059e-06	1.09231e-06	1.55482e-06	1.52943e-06	1.44387e-06	1.3681e-06	1.22712e-06	1.20887e-06	1.20026e-06	1.13469e-06	1.08976e-06	1.04828e-06	9.72457e-07
		380.75	2.41972e-06	2.19232e-06	2.09364e-06	1.84484e-06	1.76817e-06	1.68657e-06	1.63971e-06	1.57754e-06	1.41117e-06	1.33682e-06	1.1781e-06	1.75026e-06	1.7242e-06	1.64358e-06	1.54247e-06	1.4531e-06	1.41259e-06	1.36198e-06	1.30073e-06	1.21539e-06	1.14835e-06	1.06301e-06	1.51124e-06	1.53283e-06	1.4399e-06	1.34385e-06	1.23437e-06	1.19516e-06	1.18241e-06	1.12223e-06	1.09253e-06	1.04306e-06	9.49167e-07
		380.76	2.44058e-06	2.18626e-06	2.09859e-06	1.84903e-06	1.77367e-06	1.70391e-06	1.64373e-06	1.57329e-06	1.41157e-06	1.3494e-06	1.17368e-06	1.76596e-06	1.71921e-06	1.64732e-06	1.54213e-06	1.47333e-06	1.43202e-06	1.38267e-06	1.30781e-06	1.23511e-06	1.17096e-06	1.07332e-06	1.59641e-06	1.52547e-06	1.44103e-06	1.34079e-06	1.24525e-06	1.20972e-06	1.21244e-06	1.13985e-06	1.10353e-06	1.06063e-06	9.75347e-07
		380.77	2.45928e-06	2.1879e-06	2.08797e-06	1.86314e-06	1.76913e-06	1.70992e-06	1.64673e-06	1.57556e-06	1.41723e-06	1.34306e-06	1.21958e-06	1.77072e-06	1.73491e-06	1.65989e-06	1.55295e-06	1.45866e-06	1.41865e-06	1.37609e-06	1.30056e-06	1.22967e-06	1.16031e-06	1.07457e-06	1.54286e-06	1.52887e-06	1.43367e-06	1.3494e-06	1.23006e-06	1.21312e-06	1.20762e-06	1.13758e-06	1.10517e-06	1.05287e-06	9.82657e-07
		380.78	2.46262e-06	2.1947e-06	2.08635e-06	1.8687e-06	1.77248e-06	1.69309e-06	1.63835e-06	1.57811e-06	1.4161e-06	1.32538e-06	1.21561e-06	1.73734e-06	1.73598e-06	1.66484e-06	1.56066e-06	1.45027e-06	1.41995e-06	1.37575e-06	1.29568e-06	1.22644e-06	1.15645e-06	1.06539e-06	1.56434e-06	1.53397e-06	1.4365e-06	1.35977e-06	1.23975e-06	1.19612e-06	1.2006e-06	1.1271e-06	1.10489e-06	1.05224e-06	9.7206e-07
		380.79	2.40431e-06	2.19391e-06	2.0942e-06	1.86218e-06	1.76619e-06	1.69286e-06	1.63381e-06	1.57114e-06	1.41106e-06	1.343e-06	1.18683e-06	1.73542e-06	1.72969e-06	1.65903e-06	1.56173e-06	1.45327e-06	1.40777e-06	1.37145e-06	1.30974e-06	1.23579e-06	1.16172e-06	1.06981e-06	1.56202e-06	1.52547e-06	1.43083e-06	1.36323e-06	1.23822e-06	1.19918e-06	1.19533e-06	1.12087e-06	1.09622e-06	1.04216e-06	9.6033e-07
		380.8	2.42777e-06	2.19368e-06	2.09191e-06	1.86195e-06	1.77044e-06	1.71196e-06	1.64838e-06	1.5814e-06	1.40601e-06	1.33433e-06	1.17226e-06	1.73077e-06	1.7136e-06	1.65883e-06	1.56366e-06	1.46007e-06	1.42602e-06	1.38663e-06	1.30736e-06	1.24145e-06	1.16365e-06	1.07174e-06	1.54422e-06	1.54077e-06	1.43877e-06	1.36646e-06	1.24389e-06	1.21618e-06	1.20502e-06	1.13441e-06	1.10817e-06	1.0523e-06	9.7665e-07
		380.81	2.43429e-06	2.1862e-06	2.09273e-06	1.85895e-06	1.77236e-06	1.70368e-06	1.64356e-06	1.57613e-06	1.40749e-06	1.34283e-06	1.19051e-06	1.71632e-06	1.72255e-06	1.65615e-06	1.55386e-06	1.44506e-06	1.41015e-06	1.36986e-06	1.29925e-06	1.22683e-06	1.15674e-06	1.06958e-06	1.55363e-06	1.53e-06	1.44217e-06	1.35683e-06	1.2342e-06	1.20456e-06	1.19827e-06	1.11934e-06	1.09514e-06	1.03683e-06	9.72627e-07
		380.82	2.39507e-06	2.18478e-06	2.08086e-06	1.85464e-06	1.76885e-06	1.68107e-06	1.61636e-06	1.58502e-06	1.40811e-06	1.35144e-06	1.17136e-06	1.72306e-06	1.71728e-06	1.65232e-06	1.54898e-06	1.43837e-06	1.3974e-06	1.35666e-06	1.29393e-06	1.21471e-06	1.14778e-06	1.05287e-06	1.54162e-06	1.53737e-06	1.42913e-06	1.34963e-06	1.23794e-06	1.19669e-06	1.19198e-06	1.1254e-06	1.10171e-06	1.04051e-06	9.6934e-07
		380.83	2.42103e-06	2.18133e-06	2.10032e-06	1.84864e-06	1.76505e-06	1.70385e-06	1.64424e-06	1.58321e-06	1.41208e-06	1.34923e-06	1.18008e-06	1.7446e-06	1.7323e-06	1.64697e-06	1.55125e-06	1.44375e-06	1.4191e-06	1.3834e-06	1.29869e-06	1.23222e-06	1.16178e-06	1.08188e-06	1.54864e-06	1.52377e-06	1.45293e-06	1.34827e-06	1.23839e-06	1.21816e-06	1.21357e-06	1.13152e-06	1.10585e-06	1.05338e-06	9.9008e-07
		380.84	2.40618e-06	2.18875e-06	2.09284e-06	1.84892e-06	1.76488e-06	1.7064e-06	1.63138e-06	1.5653e-06	1.4148e-06	1.34487e-06	1.17408e-06	1.75593e-06	1.72425e-06	1.64722e-06	1.54145e-06	1.44222e-06	1.40573e-06	1.37105e-06	1.29551e-06	1.22632e-06	1.14835e-06	1.07304e-06	1.54604e-06	1.52547e-06	1.43933e-06	1.3477e-06	1.23142e-06	1.19663e-06	1.19912e-06	1.11781e-06	1.10347e-06	1.03604e-06	9.74043e-07
		380.85	2.41434e-06	2.18558e-06	2.10253e-06	1.84439e-06	1.76262e-06	1.68838e-06	1.6248e-06	1.57856e-06	1.40964e-06	1.34221e-06	1.17589e-06	1.7323e-06	1.74267e-06	1.64318e-06	1.53635e-06	1.44829e-06	1.40205e-06	1.36442e-06	1.29767e-06	1.22457e-06	1.14336e-06	1.07134e-06	1.5372e-06	1.52263e-06	1.4348e-06	1.34595e-06	1.22462e-06	1.19555e-06	1.17906e-06	1.12053e-06	1.0893e-06	1.0315e-06	9.6305e-07
		380.86	2.40425e-06	2.19289e-06	2.09287e-06	1.84014e-06	1.76511e-06	1.70272e-06	1.63903e-06	1.58276e-06	1.40675e-06	1.34226e-06	1.15056e-06	1.73734e-06	1.73836e-06	1.6394e-06	1.54955e-06	1.45299e-06	1.41491e-06	1.37774e-06	1.306e-06	1.23579e-06	1.1666e-06	1.07253e-06	1.56049e-06	1.51867e-06	1.44103e-06	1.34612e-06	1.24242e-06	1.21969e-06	1.20054e-06	1.1292e-06	1.10494e-06	1.04165e-06	9.8447e-07
		380.87	2.41757e-06	2.18439e-06	2.07409e-06	1.86116e-06	1.76585e-06	1.71071e-06	1.64679e-06	1.57154e-06	1.40029e-06	1.32776e-06	1.14954e-06	1.77565e-06	1.70408e-06	1.65812e-06	1.55697e-06	1.45645e-06	1.4318e-06	1.38584e-06	1.30605e-06	1.23142e-06	1.1607e-06	1.08681e-06	1.54762e-06	1.52717e-06	1.43253e-06	1.36164e-06	1.23273e-06	1.21414e-06	1.20473e-06	1.12597e-06	1.09882e-06	1.03966e-06	9.79313e-07
		380.88	2.44137e-06	2.2011e-06	2.08089e-06	1.8458e-06	1.76171e-06	1.67648e-06	1.61455e-06	1.56338e-06	1.40669e-06	1.34068e-06	1.16297e-06	1.71621e-06	1.72352e-06	1.64444e-06	1.54927e-06	1.42658e-06	1.39785e-06	1.36074e-06	1.29194e-06	1.22111e-06	1.13532e-06	1.0612e-06	1.53946e-06	1.52773e-06	1.43367e-06	1.35575e-06	1.2342e-06	1.2066e-06	1.18603e-06	1.11401e-06	1.09259e-06	1.03354e-06	9.68207e-07
		380.89	2.49855e-06	2.19464e-06	2.0829e-06	1.83549e-06	1.7591e-06	1.69116e-06	1.629e-06	1.56972e-06	1.40726e-06	1.35229e-06	1.12869e-06	1.76987e-06	1.74335e-06	1.63526e-06	1.53459e-06	1.43854e-06	1.41417e-06	1.38493e-06	1.30475e-06	1.23341e-06	1.14937e-06	1.0757e-06	1.55658e-06	1.53e-06	1.43197e-06	1.35654e-06	1.23069e-06	1.20779e-06	1.19317e-06	1.12676e-06	1.10149e-06	1.03422e-06	9.65997e-07
		380.9	2.37144e-06	2.17696e-06	2.08191e-06	1.83934e-06	1.7582e-06	1.71417e-06	1.63665e-06	1.56763e-06	1.4076e-06	1.35122e-06	1.17255e-06	1.73576e-06	1.72561e-06	1.63869e-06	1.53901e-06	1.43826e-06	1.43355e-06	1.38981e-06	1.31365e-06	1.22882e-06	1.15679e-06	1.09236e-06	1.54592e-06	1.5266e-06	1.4297e-06	1.36997e-06	1.22893e-06	1.22236e-06	1.20451e-06	1.12738e-06	1.10381e-06	1.03422e-06	9.77727e-07
		380.91	2.42148e-06	2.17832e-06	2.08386e-06	1.83798e-06	1.7608e-06	1.68952e-06	1.61222e-06	1.54587e-06	1.40159e-06	1.34447e-06	1.14897e-06	1.74975e-06	1.72012e-06	1.63748e-06	1.53204e-06	1.42551e-06	1.41633e-06	1.36346e-06	1.28775e-06	1.21516e-06	1.14331e-06	1.06222e-06	1.5364e-06	1.51697e-06	1.43423e-06	1.35592e-06	1.2236e-06	1.20224e-06	1.18411e-06	1.11611e-06	1.08522e-06	1.02074e-06	9.53927e-07
		380.92	2.45163e-06	2.18093e-06	2.07845e-06	1.8364e-06	1.75786e-06	1.68e-06	1.62078e-06	1.54728e-06	1.41253e-06	1.34056e-06	1.16399e-06	1.77826e-06	1.7374e-06	1.63606e-06	1.54292e-06	1.42823e-06	1.40635e-06	1.36969e-06	1.2886e-06	1.21652e-06	1.14387e-06	1.06805e-06	1.5559e-06	1.52887e-06	1.4331e-06	1.34476e-06	1.23499e-06	1.2134e-06	1.19397e-06	1.13985e-06	1.10302e-06	1.04006e-06	9.76423e-07
		380.93	2.41309e-06	2.19589e-06	2.08519e-06	1.8407e-06	1.75774e-06	1.71496e-06	1.63738e-06	1.55618e-06	1.4012e-06	1.33603e-06	1.19992e-06	1.73621e-06	1.73491e-06	1.6399e-06	1.53028e-06	1.43945e-06	1.43871e-06	1.38748e-06	1.31212e-06	1.23261e-06	1.16478e-06	1.08743e-06	1.57545e-06	1.5113e-06	1.42517e-06	1.3549e-06	1.23018e-06	1.21391e-06	1.19635e-06	1.13203e-06	1.10171e-06	1.0353e-06	9.7733e-07
		380.94	2.44976e-06	2.1866e-06	2.07938e-06	1.8356e-06	1.75678e-06	1.69241e-06	1.62866e-06	1.5504e-06	1.40839e-06	1.34311e-06	1.207e-06	1.7429e-06	1.75451e-06	1.63535e-06	1.52881e-06	1.42749e-06	1.41276e-06	1.37728e-06	1.30469e-06	1.2155e-06	1.14336e-06	1.06981e-06	1.54309e-06	1.51527e-06	1.4297e-06	1.35184e-06	1.21726e-06	1.21142e-06	1.18841e-06	1.1254e-06	1.09021e-06	1.03507e-06	9.68603e-07
		380.95	2.44058e-06	2.17447e-06	2.08978e-06	1.83039e-06	1.75315e-06	1.69904e-06	1.62939e-06	1.54128e-06	1.40329e-06	1.33382e-06	1.18082e-06	1.7166e-06	1.71978e-06	1.63071e-06	1.53408e-06	1.44194e-06	1.41582e-06	1.38108e-06	1.30288e-06	1.22984e-06	1.16507e-06	1.07355e-06	1.52864e-06	1.51357e-06	1.43423e-06	1.34952e-06	1.23012e-06	1.19708e-06	1.17323e-06	1.12189e-06	1.0791e-06	1.02249e-06	9.63617e-07
		380.96	2.46449e-06	2.176e-06	2.07831e-06	1.84484e-06	1.75565e-06	1.71156e-06	1.64288e-06	1.54366e-06	1.40652e-06	1.33739e-06	1.16325e-06	1.75185e-06	1.71281e-06	1.64358e-06	1.54541e-06	1.44109e-06	1.43197e-06	1.38799e-06	1.31914e-06	1.23154e-06	1.16501e-06	1.08505e-06	1.56785e-06	1.51697e-06	1.42687e-06	1.36006e-06	1.22666e-06	1.21499e-06	1.1934e-06	1.13435e-06	1.09933e-06	1.03326e-06	9.7274e-07
		380.97	2.42675e-06	2.16076e-06	2.08196e-06	1.84416e-06	1.75491e-06	1.70374e-06	1.63126e-06	1.56281e-06	1.39502e-06	1.32192e-06	1.13611e-06	1.75984e-06	1.73406e-06	1.64298e-06	1.53697e-06	1.4276e-06	1.42177e-06	1.37485e-06	1.29551e-06	1.22253e-06	1.14846e-06	1.07514e-06	1.56536e-06	1.5113e-06	1.42857e-06	1.34765e-06	1.22032e-06	1.20751e-06	1.17634e-06	1.12602e-06	1.08789e-06	1.02776e-06	9.571e-07
		380.98	2.36923e-06	2.17549e-06	2.08344e-06	1.83895e-06	1.75905e-06	1.68476e-06	1.62316e-06	1.53697e-06	1.40012e-06	1.33235e-06	1.14739e-06	1.73547e-06	1.717e-06	1.63833e-06	1.52694e-06	1.43537e-06	1.40766e-06	1.36516e-06	1.30107e-06	1.22768e-06	1.15577e-06	1.06471e-06	1.5589e-06	1.51583e-06	1.42857e-06	1.33932e-06	1.2304e-06	1.20711e-06	1.17997e-06	1.13481e-06	1.09253e-06	1.03893e-06	9.66507e-07
		380.99	2.39949e-06	2.17441e-06	2.08069e-06	1.84223e-06	1.75196e-06	1.69773e-06	1.62843e-06	1.55165e-06	1.39621e-06	1.33405e-06	1.16767e-06	1.77389e-06	1.7191e-06	1.64126e-06	1.54247e-06	1.42704e-06	1.41474e-06	1.38216e-06	1.30435e-06	1.23477e-06	1.16875e-06	1.08658e-06	1.55488e-06	1.51243e-06	1.42403e-06	1.36895e-06	1.23488e-06	1.20683e-06	1.19074e-06	1.13928e-06	1.09593e-06	1.0442e-06	9.741e-07
		381	2.4238e-06	2.1756e-06	2.07233e-06	1.84643e-06	1.75655e-06	1.68765e-06	1.6384e-06	1.5606e-06	1.39989e-06	1.33932e-06	1.16223e-06	1.74732e-06	1.69881e-06	1.645e-06	1.54162e-06	1.43848e-06	1.41689e-06	1.38017e-06	1.29568e-06	1.22666e-06	1.15504e-06	1.07871e-06	1.53153e-06	1.5079e-06	1.4297e-06	1.35246e-06	1.22219e-06	1.21233e-06	1.17765e-06	1.12376e-06	1.08449e-06	1.03927e-06	9.60613e-07
		381.01	2.40295e-06	2.18223e-06	2.07052e-06	1.84501e-06	1.751e-06	1.67456e-06	1.61273e-06	1.5585e-06	1.39972e-06	1.33784e-06	1.15203e-06	1.74023e-06	1.72692e-06	1.64374e-06	1.55142e-06	1.44024e-06	1.40868e-06	1.36074e-06	1.29325e-06	1.21227e-06	1.15215e-06	1.07264e-06	1.53839e-06	1.51697e-06	1.41837e-06	1.34969e-06	1.22247e-06	1.19368e-06	1.16014e-06	1.12234e-06	1.0706e-06	1.02136e-06	9.4758e-07
		381.02	2.39553e-06	2.1577e-06	2.08225e-06	1.85079e-06	1.75162e-06	1.68878e-06	1.62866e-06	1.54768e-06	1.39559e-06	1.33745e-06	1.14863e-06	1.72046e-06	1.72652e-06	1.64889e-06	1.55108e-06	1.43962e-06	1.42131e-06	1.37649e-06	1.30945e-06	1.23392e-06	1.15623e-06	1.0791e-06	1.50388e-06	1.51413e-06	1.42233e-06	1.35343e-06	1.21799e-06	1.20689e-06	1.16184e-06	1.12291e-06	1.07638e-06	1.03439e-06	9.53587e-07
		381.03	2.39394e-06	2.16501e-06	2.06638e-06	1.82818e-06	1.74811e-06	1.69467e-06	1.63194e-06	1.54213e-06	1.39168e-06	1.32538e-06	1.14994e-06	1.77429e-06	1.69977e-06	1.62874e-06	1.54366e-06	1.4348e-06	1.42415e-06	1.37728e-06	1.29631e-06	1.23335e-06	1.15798e-06	1.08579e-06	1.57703e-06	1.50563e-06	1.41837e-06	1.33433e-06	1.22179e-06	1.20706e-06	1.17051e-06	1.12359e-06	1.08477e-06	1.03949e-06	9.61407e-07
		381.04	2.42431e-06	2.1824e-06	2.07247e-06	1.83226e-06	1.74465e-06	1.68073e-06	1.6197e-06	1.53204e-06	1.39338e-06	1.3264e-06	1.16699e-06	1.73933e-06	1.70232e-06	1.63238e-06	1.52887e-06	1.42777e-06	1.42063e-06	1.37434e-06	1.30067e-06	1.22003e-06	1.15368e-06	1.07689e-06	1.57137e-06	1.5113e-06	1.4161e-06	1.33291e-06	1.21839e-06	1.19669e-06	1.16988e-06	1.13135e-06	1.07746e-06	1.037e-06	9.49847e-07
		381.05	2.37943e-06	2.16625e-06	2.0685e-06	1.8309e-06	1.74754e-06	1.68521e-06	1.62939e-06	1.52654e-06	1.39389e-06	1.32475e-06	1.18456e-06	1.74528e-06	1.71298e-06	1.63117e-06	1.53346e-06	1.43406e-06	1.41757e-06	1.38233e-06	1.29716e-06	1.2308e-06	1.15368e-06	1.07848e-06	1.50427e-06	1.51357e-06	1.41553e-06	1.34753e-06	1.22451e-06	1.20745e-06	1.17175e-06	1.13163e-06	1.07457e-06	1.04046e-06	9.56987e-07
		381.06	2.36923e-06	2.1645e-06	2.06714e-06	1.8449e-06	1.74675e-06	1.69819e-06	1.65523e-06	1.53788e-06	1.39655e-06	1.32288e-06	1.14093e-06	1.74176e-06	1.69615e-06	1.64363e-06	1.54258e-06	1.44761e-06	1.44205e-06	1.38896e-06	1.31858e-06	1.23834e-06	1.17079e-06	1.09831e-06	1.54173e-06	1.5079e-06	1.42517e-06	1.3464e-06	1.22955e-06	1.21726e-06	1.18059e-06	1.13747e-06	1.08817e-06	1.0472e-06	9.70473e-07
		381.07	2.38397e-06	2.15838e-06	2.06352e-06	1.82931e-06	1.74375e-06	1.68017e-06	1.6299e-06	1.54003e-06	1.39712e-06	1.33235e-06	1.15271e-06	1.74001e-06	1.71683e-06	1.62975e-06	1.52479e-06	1.43151e-06	1.42375e-06	1.36363e-06	1.2988e-06	1.2346e-06	1.14988e-06	1.07576e-06	1.55816e-06	1.51527e-06	1.4093e-06	1.32577e-06	1.21357e-06	1.20564e-06	1.16337e-06	1.12965e-06	1.0761e-06	1.03184e-06	9.54833e-07
		381.08	2.45922e-06	2.15265e-06	2.07502e-06	1.82756e-06	1.74448e-06	1.64996e-06	1.60321e-06	1.52224e-06	1.40012e-06	1.33444e-06	1.17793e-06	1.72986e-06	1.69943e-06	1.62819e-06	1.53527e-06	1.42347e-06	1.4038e-06	1.36113e-06	1.29234e-06	1.22026e-06	1.14778e-06	1.06261e-06	1.51119e-06	1.51697e-06	1.41893e-06	1.3205e-06	1.21465e-06	1.19907e-06	1.15804e-06	1.1186e-06	1.08148e-06	1.03218e-06	9.52963e-07
		381.09	2.35019e-06	2.15787e-06	2.06686e-06	1.8428e-06	1.73967e-06	1.67337e-06	1.63285e-06	1.52841e-06	1.39298e-06	1.32696e-06	1.159e-06	1.73485e-06	1.70771e-06	1.64177e-06	1.54524e-06	1.42658e-06	1.43508e-06	1.37677e-06	1.29251e-06	1.23641e-06	1.15385e-06	1.08732e-06	1.50524e-06	1.5113e-06	1.42403e-06	1.34901e-06	1.20751e-06	1.20587e-06	1.16433e-06	1.12427e-06	1.0825e-06	1.04448e-06	9.5591e-07
		381.1	2.40136e-06	2.15209e-06	2.06057e-06	1.83107e-06	1.73933e-06	1.67745e-06	1.62645e-06	1.53425e-06	1.39253e-06	1.33699e-06	1.16093e-06	1.75168e-06	1.7204e-06	1.63132e-06	1.53402e-06	1.43208e-06	1.42925e-06	1.37575e-06	1.29013e-06	1.23363e-06	1.15572e-06	1.07791e-06	1.51158e-06	1.4994e-06	1.41553e-06	1.33971e-06	1.21629e-06	1.20621e-06	1.1768e-06	1.12959e-06	1.08658e-06	1.04459e-06	9.66563e-07
		381.11	2.40641e-06	2.15226e-06	2.06253e-06	1.83725e-06	1.74375e-06	1.65455e-06	1.6082e-06	1.52977e-06	1.39236e-06	1.33127e-06	1.15424e-06	1.74494e-06	1.70261e-06	1.63682e-06	1.54728e-06	1.41848e-06	1.40777e-06	1.35048e-06	1.28259e-06	1.22921e-06	1.14506e-06	1.05842e-06	1.49356e-06	1.5045e-06	1.42573e-06	1.34056e-06	1.20643e-06	1.18524e-06	1.15781e-06	1.11854e-06	1.07009e-06	1.02482e-06	9.50867e-07
		381.12	2.42987e-06	2.15231e-06	2.07001e-06	1.83912e-06	1.7421e-06	1.68487e-06	1.64061e-06	1.52541e-06	1.38964e-06	1.32033e-06	1.1777e-06	1.70895e-06	1.69949e-06	1.63849e-06	1.54553e-06	1.44551e-06	1.44064e-06	1.38544e-06	1.3077e-06	1.24769e-06	1.17487e-06	1.08908e-06	1.53e-06	1.51073e-06	1.4144e-06	1.33977e-06	1.20836e-06	1.19448e-06	1.16439e-06	1.12013e-06	1.08494e-06	1.03677e-06	9.59933e-07
		381.13	2.4225e-06	2.15447e-06	2.06386e-06	1.83016e-06	1.74131e-06	1.66974e-06	1.62854e-06	1.53436e-06	1.38204e-06	1.32243e-06	1.17969e-06	1.7115e-06	1.69626e-06	1.63051e-06	1.52184e-06	1.4335e-06	1.42959e-06	1.37853e-06	1.28673e-06	1.24004e-06	1.14512e-06	1.07559e-06	1.53312e-06	1.50733e-06	1.43423e-06	1.33552e-06	1.20133e-06	1.20604e-06	1.16155e-06	1.12268e-06	1.07168e-06	1.02623e-06	9.56987e-07
		381.14	2.37314e-06	2.15753e-06	2.06306e-06	1.82274e-06	1.74216e-06	1.6401e-06	1.58701e-06	1.53912e-06	1.38839e-06	1.3171e-06	1.16337e-06	1.75446e-06	1.68634e-06	1.6239e-06	1.5262e-06	1.41434e-06	1.3987e-06	1.346e-06	1.27693e-06	1.22287e-06	1.13203e-06	1.05026e-06	1.57811e-06	1.4994e-06	1.4161e-06	1.3205e-06	1.18904e-06	1.18592e-06	1.15685e-06	1.11463e-06	1.06341e-06	1.01722e-06	9.43103e-07
		381.15	2.38193e-06	2.15441e-06	2.0676e-06	1.81809e-06	1.73882e-06	1.65359e-06	1.61738e-06	1.54706e-06	1.39695e-06	1.33456e-06	1.15368e-06	1.69212e-06	1.68714e-06	1.61976e-06	1.5236e-06	1.42636e-06	1.42874e-06	1.36351e-06	1.29432e-06	1.23715e-06	1.1547e-06	1.07599e-06	1.54496e-06	1.5062e-06	1.41383e-06	1.33988e-06	1.20439e-06	1.1968e-06	1.17079e-06	1.12376e-06	1.0774e-06	1.03105e-06	9.61463e-07
		381.16	2.35665e-06	2.15764e-06	2.04884e-06	1.81985e-06	1.73094e-06	1.67541e-06	1.61698e-06	1.53516e-06	1.39009e-06	1.31999e-06	1.15691e-06	1.68918e-06	1.67824e-06	1.62132e-06	1.52229e-06	1.43565e-06	1.44421e-06	1.37485e-06	1.28395e-06	1.23511e-06	1.15804e-06	1.08987e-06	1.50728e-06	1.49487e-06	1.40703e-06	1.34345e-06	1.20111e-06	1.20864e-06	1.16926e-06	1.12206e-06	1.08154e-06	1.03558e-06	9.68547e-07
		381.17	2.36068e-06	2.142e-06	2.06216e-06	1.82705e-06	1.74154e-06	1.64775e-06	1.60537e-06	1.5402e-06	1.39111e-06	1.32543e-06	1.14671e-06	1.74556e-06	1.69195e-06	1.62773e-06	1.51634e-06	1.42352e-06	1.42024e-06	1.36312e-06	1.27154e-06	1.22989e-06	1.15056e-06	1.06675e-06	1.50558e-06	1.5113e-06	1.41157e-06	1.33127e-06	1.20077e-06	1.19266e-06	1.16745e-06	1.1152e-06	1.07349e-06	1.01722e-06	9.5812e-07
		381.18	2.42148e-06	2.1458e-06	2.05652e-06	1.81305e-06	1.73457e-06	1.62996e-06	1.58735e-06	1.53969e-06	1.38437e-06	1.32844e-06	1.17374e-06	1.73627e-06	1.69178e-06	1.61526e-06	1.51419e-06	1.42007e-06	1.41701e-06	1.34663e-06	1.26106e-06	1.21998e-06	1.13775e-06	1.05632e-06	1.53827e-06	1.49713e-06	1.4229e-06	1.32277e-06	1.19255e-06	1.19187e-06	1.16325e-06	1.1148e-06	1.07973e-06	1.02499e-06	9.51943e-07
		381.19	2.40097e-06	2.1501e-06	2.04606e-06	1.82421e-06	1.73394e-06	1.65597e-06	1.61171e-06	1.527e-06	1.38686e-06	1.32764e-06	1.1802e-06	1.73287e-06	1.70725e-06	1.62521e-06	1.52615e-06	1.42069e-06	1.42545e-06	1.3528e-06	1.26542e-06	1.2308e-06	1.15022e-06	1.05632e-06	1.53465e-06	1.49317e-06	1.3957e-06	1.33949e-06	1.19623e-06	1.20462e-06	1.1713e-06	1.11169e-06	1.08794e-06	1.02606e-06	9.64467e-07
		381.2	2.37734e-06	2.15577e-06	2.05026e-06	1.81634e-06	1.72998e-06	1.6384e-06	1.57358e-06	1.54598e-06	1.38012e-06	1.31688e-06	1.18212e-06	1.69671e-06	1.68816e-06	1.61819e-06	1.52071e-06	1.40698e-06	1.41077e-06	1.34181e-06	1.25749e-06	1.221e-06	1.12716e-06	1.04896e-06	1.52326e-06	1.50337e-06	1.4008e-06	1.33665e-06	1.19102e-06	1.19748e-06	1.1628e-06	1.10874e-06	1.0714e-06	1.01405e-06	9.5574e-07
		381.21	2.38159e-06	2.16047e-06	2.05244e-06	1.81328e-06	1.72992e-06	1.63534e-06	1.58089e-06	1.5538e-06	1.38431e-06	1.32084e-06	1.17221e-06	1.73122e-06	1.69252e-06	1.61547e-06	1.51283e-06	1.42256e-06	1.42058e-06	1.3536e-06	1.26803e-06	1.22564e-06	1.14291e-06	1.06137e-06	1.53125e-06	1.50733e-06	1.40307e-06	1.33852e-06	1.19992e-06	1.18428e-06	1.16512e-06	1.10398e-06	1.06873e-06	1.01649e-06	9.40213e-07
		381.22	2.30928e-06	2.13435e-06	2.05397e-06	1.81016e-06	1.73003e-06	1.67195e-06	1.60038e-06	1.52989e-06	1.37621e-06	1.32169e-06	1.18133e-06	1.72799e-06	1.68957e-06	1.61269e-06	1.51396e-06	1.43299e-06	1.43945e-06	1.37337e-06	1.27477e-06	1.23703e-06	1.15328e-06	1.07831e-06	1.47175e-06	1.5011e-06	1.40987e-06	1.34498e-06	1.20116e-06	1.20179e-06	1.17736e-06	1.10993e-06	1.0808e-06	1.01881e-06	9.6594e-07
		381.23	2.35082e-06	2.14591e-06	2.05071e-06	1.81685e-06	1.7276e-06	1.65835e-06	1.59007e-06	1.52938e-06	1.3804e-06	1.30957e-06	1.1764e-06	1.7319e-06	1.68481e-06	1.61864e-06	1.50847e-06	1.4246e-06	1.43588e-06	1.36113e-06	1.26219e-06	1.2338e-06	1.14863e-06	1.06788e-06	1.49356e-06	1.49997e-06	1.4144e-06	1.32668e-06	1.20088e-06	1.19963e-06	1.1675e-06	1.10205e-06	1.06669e-06	1.01178e-06	9.59253e-07
		381.24	2.37581e-06	2.14109e-06	2.04261e-06	1.81316e-06	1.7306e-06	1.63296e-06	1.5708e-06	1.53963e-06	1.37995e-06	1.32317e-06	1.1747e-06	1.69348e-06	1.71303e-06	1.61536e-06	1.51544e-06	1.41366e-06	1.40091e-06	1.34362e-06	1.25675e-06	1.22049e-06	1.13594e-06	1.04845e-06	1.51799e-06	1.49373e-06	1.39853e-06	1.32883e-06	1.18354e-06	1.18858e-06	1.15753e-06	1.09616e-06	1.05253e-06	1.00487e-06	9.3755e-07
		381.25	2.34923e-06	2.13514e-06	2.04493e-06	1.80925e-06	1.72692e-06	1.66668e-06	1.58162e-06	1.53283e-06	1.37819e-06	1.31376e-06	1.20094e-06	1.6877e-06	1.68663e-06	1.61188e-06	1.51918e-06	1.42636e-06	1.42823e-06	1.36459e-06	1.26616e-06	1.23528e-06	1.15611e-06	1.0689e-06	1.52275e-06	1.50337e-06	1.40363e-06	1.32957e-06	1.19368e-06	1.18785e-06	1.16711e-06	1.09984e-06	1.05587e-06	1.01076e-06	9.5642e-07
		381.26	2.36232e-06	2.14291e-06	2.04034e-06	1.80693e-06	1.72771e-06	1.65223e-06	1.58123e-06	1.51957e-06	1.37604e-06	1.31455e-06	1.187e-06	1.72635e-06	1.66963e-06	1.60981e-06	1.51493e-06	1.4097e-06	1.40771e-06	1.34549e-06	1.2482e-06	1.21374e-06	1.14342e-06	1.05706e-06	1.5279e-06	1.48523e-06	1.4076e-06	1.32566e-06	1.19397e-06	1.20315e-06	1.16807e-06	1.0995e-06	1.06363e-06	1.01286e-06	9.5829e-07
		381.27	2.41445e-06	2.13928e-06	2.04533e-06	1.79492e-06	1.72629e-06	1.64056e-06	1.56309e-06	1.5266e-06	1.37111e-06	1.30849e-06	1.1989e-06	1.69541e-06	1.7038e-06	1.59911e-06	1.50303e-06	1.40919e-06	1.41196e-06	1.33966e-06	1.25341e-06	1.21034e-06	1.14042e-06	1.05536e-06	1.55459e-06	1.4807e-06	1.39797e-06	1.32215e-06	1.1777e-06	1.17374e-06	1.14569e-06	1.07956e-06	1.04295e-06	9.98637e-07	9.33697e-07
		381.28	2.39451e-06	2.14444e-06	2.04502e-06	1.80823e-06	1.72046e-06	1.65846e-06	1.58106e-06	1.50949e-06	1.37332e-06	1.31914e-06	1.21114e-06	1.69377e-06	1.69127e-06	1.61097e-06	1.52071e-06	1.42364e-06	1.41774e-06	1.3545e-06	1.26639e-06	1.2278e-06	1.1641e-06	1.07083e-06	1.51787e-06	1.4841e-06	1.40703e-06	1.33252e-06	1.1917e-06	1.20592e-06	1.1696e-06	1.10914e-06	1.07406e-06	1.02595e-06	9.5047e-07
		381.29	2.36436e-06	2.13543e-06	2.03524e-06	1.81481e-06	1.72618e-06	1.67439e-06	1.59738e-06	1.52167e-06	1.3702e-06	1.31246e-06	1.17935e-06	1.67484e-06	1.67682e-06	1.61683e-06	1.52909e-06	1.42647e-06	1.43276e-06	1.36686e-06	1.26888e-06	1.23029e-06	1.16467e-06	1.07565e-06	1.50597e-06	1.48467e-06	1.40987e-06	1.33507e-06	1.19952e-06	1.20598e-06	1.17243e-06	1.10574e-06	1.06726e-06	1.02255e-06	9.5455e-07
		381.3	2.34379e-06	2.12795e-06	2.03521e-06	1.80268e-06	1.72108e-06	1.62973e-06	1.56496e-06	1.51725e-06	1.37388e-06	1.31155e-06	1.13503e-06	1.70108e-06	1.67235e-06	1.60602e-06	1.51181e-06	1.40851e-06	1.40108e-06	1.33235e-06	1.24644e-06	1.20326e-06	1.13333e-06	1.04034e-06	1.51396e-06	1.4892e-06	1.40533e-06	1.32011e-06	1.19255e-06	1.19091e-06	1.15549e-06	1.09763e-06	1.05462e-06	1.01309e-06	9.44407e-07
		381.31	2.37076e-06	2.14172e-06	2.03955e-06	1.79934e-06	1.71881e-06	1.62724e-06	1.5708e-06	1.50376e-06	1.37201e-06	1.31172e-06	1.15883e-06	1.69059e-06	1.67841e-06	1.60305e-06	1.50977e-06	1.40896e-06	1.39644e-06	1.33422e-06	1.25919e-06	1.20825e-06	1.14098e-06	1.0536e-06	1.51759e-06	1.4943e-06	1.39797e-06	1.32453e-06	1.18637e-06	1.18552e-06	1.15209e-06	1.08879e-06	1.05542e-06	1.0077e-06	9.39137e-07
		381.32	2.38657e-06	2.1382e-06	2.02297e-06	1.80784e-06	1.7132e-06	1.66294e-06	1.58604e-06	1.49101e-06	1.36567e-06	1.30911e-06	1.11282e-06	1.68136e-06	1.66101e-06	1.61062e-06	1.50886e-06	1.41882e-06	1.41497e-06	1.34391e-06	1.26633e-06	1.22559e-06	1.15322e-06	1.07043e-06	1.51357e-06	1.48863e-06	1.3889e-06	1.32436e-06	1.18184e-06	1.19249e-06	1.15968e-06	1.09457e-06	1.05587e-06	1.01541e-06	9.43217e-07
		381.33	2.33869e-06	2.1288e-06	2.01524e-06	1.80098e-06	1.71893e-06	1.65331e-06	1.5933e-06	1.49566e-06	1.36448e-06	1.30265e-06	1.15617e-06	1.69887e-06	1.67087e-06	1.60451e-06	1.50903e-06	1.4229e-06	1.40913e-06	1.33824e-06	1.26531e-06	1.21805e-06	1.14965e-06	1.06754e-06	1.52014e-06	1.4807e-06	1.38607e-06	1.32209e-06	1.18847e-06	1.18632e-06	1.1526e-06	1.09599e-06	1.05309e-06	1.01377e-06	9.4044e-07
		381.34	2.33965e-06	2.1271e-06	2.03518e-06	1.80517e-06	1.71428e-06	1.64186e-06	1.56955e-06	1.50314e-06	1.36227e-06	1.31637e-06	1.13979e-06	1.68464e-06	1.66419e-06	1.60825e-06	1.50988e-06	1.41423e-06	1.39128e-06	1.32243e-06	1.25738e-06	1.20774e-06	1.14331e-06	1.06494e-06	1.47316e-06	1.48467e-06	1.39683e-06	1.3022e-06	1.18314e-06	1.17918e-06	1.14846e-06	1.08879e-06	1.05394e-06	1.00595e-06	9.35397e-07
		381.35	2.36595e-06	2.12183e-06	2.03476e-06	1.79888e-06	1.71541e-06	1.64583e-06	1.57975e-06	1.48648e-06	1.35785e-06	1.29948e-06	1.16711e-06	1.683e-06	1.6605e-06	1.60264e-06	1.5151e-06	1.40607e-06	1.41706e-06	1.33201e-06	1.25959e-06	1.21312e-06	1.15532e-06	1.06618e-06	1.5011e-06	1.48127e-06	1.39003e-06	1.32385e-06	1.18768e-06	1.1896e-06	1.15872e-06	1.09724e-06	1.05712e-06	1.01518e-06	9.50187e-07
		381.36	2.39184e-06	2.12279e-06	2.03847e-06	1.79951e-06	1.71139e-06	1.64588e-06	1.58349e-06	1.49147e-06	1.36272e-06	1.2958e-06	1.16127e-06	1.64112e-06	1.68549e-06	1.6032e-06	1.51629e-06	1.40091e-06	1.40273e-06	1.32322e-06	1.2508e-06	1.20666e-06	1.13889e-06	1.06086e-06	1.49878e-06	1.4807e-06	1.40533e-06	1.31342e-06	1.18246e-06	1.17872e-06	1.1441e-06	1.08721e-06	1.04969e-06	1.00719e-06	9.3228e-07
		381.37	2.41003e-06	2.12959e-06	2.02008e-06	1.78438e-06	1.70935e-06	1.62701e-06	1.56298e-06	1.50892e-06	1.36176e-06	1.29602e-06	1.14195e-06	1.73581e-06	1.67671e-06	1.58972e-06	1.50144e-06	1.40171e-06	1.37961e-06	1.30792e-06	1.25097e-06	1.19334e-06	1.13401e-06	1.0536e-06	1.47339e-06	1.4739e-06	1.37587e-06	1.30226e-06	1.18161e-06	1.1645e-06	1.14574e-06	1.09112e-06	1.04051e-06	1.00368e-06	9.25707e-07
		381.38	2.35524e-06	2.12205e-06	2.02022e-06	1.79276e-06	1.71122e-06	1.64679e-06	1.58531e-06	1.47305e-06	1.35824e-06	1.30753e-06	1.19669e-06	1.71451e-06	1.66532e-06	1.59719e-06	1.49878e-06	1.41553e-06	1.40873e-06	1.32878e-06	1.27307e-06	1.22207e-06	1.15736e-06	1.07349e-06	1.49271e-06	1.4739e-06	1.394e-06	1.30322e-06	1.17782e-06	1.17804e-06	1.15283e-06	1.0952e-06	1.05904e-06	1.01303e-06	9.4197e-07
		381.39	2.37762e-06	2.12109e-06	2.02201e-06	1.7982e-06	1.70147e-06	1.64957e-06	1.59347e-06	1.47747e-06	1.35507e-06	1.29869e-06	1.15934e-06	1.65631e-06	1.67869e-06	1.60204e-06	1.50201e-06	1.41004e-06	1.4008e-06	1.31767e-06	1.26236e-06	1.20451e-06	1.15079e-06	1.06267e-06	1.45843e-06	1.47107e-06	1.3889e-06	1.32096e-06	1.18796e-06	1.17884e-06	1.1513e-06	1.10143e-06	1.05632e-06	1.02011e-06	9.36587e-07
		381.4	2.32515e-06	2.11865e-06	2.01699e-06	1.79333e-06	1.70255e-06	1.63461e-06	1.57159e-06	1.49413e-06	1.35705e-06	1.3018e-06	1.14801e-06	1.70357e-06	1.69671e-06	1.59769e-06	1.50903e-06	1.39666e-06	1.38465e-06	1.30877e-06	1.25267e-06	1.19748e-06	1.13724e-06	1.05128e-06	1.49011e-06	1.48353e-06	1.37473e-06	1.3073e-06	1.19142e-06	1.17419e-06	1.14739e-06	1.09894e-06	1.05071e-06	1.01394e-06	9.33357e-07
		381.41	2.37847e-06	2.11622e-06	2.02439e-06	1.79265e-06	1.70754e-06	1.62894e-06	1.5725e-06	1.48064e-06	1.34923e-06	1.30027e-06	1.17011e-06	1.67382e-06	1.6758e-06	1.59709e-06	1.49135e-06	1.40443e-06	1.38595e-06	1.31421e-06	1.25041e-06	1.19946e-06	1.14705e-06	1.06392e-06	1.51929e-06	1.4756e-06	1.38607e-06	1.31064e-06	1.18677e-06	1.17011e-06	1.14166e-06	1.08953e-06	1.06227e-06	1.00804e-06	9.3721e-07
		381.42	2.37394e-06	2.11871e-06	2.02048e-06	1.80971e-06	1.69932e-06	1.6588e-06	1.59358e-06	1.48506e-06	1.35031e-06	1.30991e-06	1.15957e-06	1.67711e-06	1.6588e-06	1.61228e-06	1.52082e-06	1.41888e-06	1.40227e-06	1.33303e-06	1.27545e-06	1.20717e-06	1.15317e-06	1.07185e-06	1.48438e-06	1.47277e-06	1.38323e-06	1.32521e-06	1.18807e-06	1.17663e-06	1.153e-06	1.09185e-06	1.05111e-06	1.00527e-06	9.42253e-07
		381.43	2.35388e-06	2.1101e-06	2.00577e-06	1.79231e-06	1.70317e-06	1.63364e-06	1.57647e-06	1.51697e-06	1.35082e-06	1.29472e-06	1.17884e-06	1.71638e-06	1.66152e-06	1.59678e-06	1.49566e-06	1.39825e-06	1.39723e-06	1.31195e-06	1.25131e-06	1.19023e-06	1.13775e-06	1.0536e-06	1.51283e-06	1.46597e-06	1.377e-06	1.29886e-06	1.18178e-06	1.16019e-06	1.14784e-06	1.08709e-06	1.05185e-06	1.00039e-06	9.33413e-07
		381.44	2.33937e-06	2.11242e-06	2.03006e-06	1.79197e-06	1.69881e-06	1.63081e-06	1.57465e-06	1.51226e-06	1.346e-06	1.2937e-06	1.17306e-06	1.66555e-06	1.66356e-06	1.59648e-06	1.49186e-06	1.39253e-06	1.38329e-06	1.3158e-06	1.26474e-06	1.19414e-06	1.14535e-06	1.05893e-06	1.51158e-06	1.4756e-06	1.39627e-06	1.30146e-06	1.17617e-06	1.15696e-06	1.13203e-06	1.08063e-06	1.04952e-06	1.00447e-06	9.25083e-07
		381.45	2.34249e-06	2.10811e-06	2.01382e-06	1.79186e-06	1.70198e-06	1.64237e-06	1.58361e-06	1.51589e-06	1.35037e-06	1.29268e-06	1.14948e-06	1.69875e-06	1.67354e-06	1.59638e-06	1.4994e-06	1.40244e-06	1.39406e-06	1.32254e-06	1.27313e-06	1.20677e-06	1.14869e-06	1.0646e-06	1.50841e-06	1.46767e-06	1.37587e-06	1.30719e-06	1.19924e-06	1.17663e-06	1.1628e-06	1.10013e-06	1.06454e-06	1.0289e-06	9.51207e-07
		381.46	2.32175e-06	2.10755e-06	2.00509e-06	1.79089e-06	1.70057e-06	1.63704e-06	1.57692e-06	1.51034e-06	1.34663e-06	1.29846e-06	1.15385e-06	1.6758e-06	1.65081e-06	1.59552e-06	1.49747e-06	1.39349e-06	1.38709e-06	1.30753e-06	1.25885e-06	1.19691e-06	1.12699e-06	1.05474e-06	1.48931e-06	1.46087e-06	1.37983e-06	1.30163e-06	1.18603e-06	1.16388e-06	1.14597e-06	1.08562e-06	1.05037e-06	1.00544e-06	9.38343e-07
		381.47	2.37666e-06	2.11327e-06	2.01076e-06	1.77605e-06	1.69717e-06	1.61653e-06	1.55941e-06	1.51136e-06	1.34544e-06	1.30067e-06	1.12699e-06	1.71468e-06	1.67031e-06	1.5823e-06	1.47639e-06	1.38703e-06	1.3732e-06	1.30464e-06	1.2465e-06	1.17561e-06	1.12381e-06	1.0434e-06	1.45747e-06	1.45577e-06	1.37813e-06	1.27772e-06	1.19408e-06	1.16099e-06	1.14285e-06	1.09208e-06	1.05763e-06	1.01144e-06	9.38967e-07
		381.48	2.30259e-06	2.10777e-06	2.00294e-06	1.78353e-06	1.697e-06	1.61806e-06	1.58117e-06	1.50575e-06	1.3443e-06	1.30078e-06	1.16796e-06	1.69649e-06	1.6813e-06	1.58896e-06	1.47594e-06	1.39723e-06	1.38986e-06	1.32062e-06	1.25539e-06	1.19108e-06	1.13957e-06	1.05003e-06	1.47747e-06	1.45747e-06	1.38777e-06	1.29483e-06	1.20048e-06	1.17204e-06	1.15951e-06	1.10341e-06	1.06375e-06	1.02584e-06	9.4758e-07
		381.49	2.34407e-06	2.12296e-06	2.00359e-06	1.78659e-06	1.69343e-06	1.62752e-06	1.58032e-06	1.50705e-06	1.34476e-06	1.29546e-06	1.13073e-06	1.6426e-06	1.65206e-06	1.59169e-06	1.48433e-06	1.39287e-06	1.39094e-06	1.30911e-06	1.26117e-06	1.19295e-06	1.13413e-06	1.04386e-06	1.46801e-06	1.46767e-06	1.3736e-06	1.29988e-06	1.18705e-06	1.16983e-06	1.14988e-06	1.08698e-06	1.05479e-06	1.01864e-06	9.45653e-07
		381.5	2.32305e-06	2.09712e-06	2.00461e-06	1.76647e-06	1.69076e-06	1.61619e-06	1.56655e-06	1.50711e-06	1.34113e-06	1.29636e-06	1.09202e-06	1.7106e-06	1.65382e-06	1.57376e-06	1.47418e-06	1.39655e-06	1.38e-06	1.31127e-06	1.25749e-06	1.19538e-06	1.12699e-06	1.04624e-06	1.4888e-06	1.4637e-06	1.36e-06	1.2814e-06	1.17793e-06	1.14518e-06	1.13135e-06	1.07474e-06	1.04097e-06	9.91043e-07	9.21457e-07
		381.51	2.36623e-06	2.08987e-06	1.99495e-06	1.76811e-06	1.69275e-06	1.63019e-06	1.57896e-06	1.52076e-06	1.34045e-06	1.29194e-06	1.14025e-06	1.66379e-06	1.64583e-06	1.57523e-06	1.4824e-06	1.40477e-06	1.39338e-06	1.32753e-06	1.26644e-06	1.19669e-06	1.13928e-06	1.05054e-06	1.49963e-06	1.4586e-06	1.37643e-06	1.29438e-06	1.18416e-06	1.1615e-06	1.15419e-06	1.09112e-06	1.06227e-06	1.00612e-06	9.4197e-07
		381.52	2.32209e-06	2.09927e-06	1.99688e-06	1.78092e-06	1.69303e-06	1.63551e-06	1.58242e-06	1.49963e-06	1.33422e-06	1.28548e-06	1.11645e-06	1.65223e-06	1.65149e-06	1.58664e-06	1.48098e-06	1.39859e-06	1.40148e-06	1.31852e-06	1.26021e-06	1.1934e-06	1.1339e-06	1.04437e-06	1.45424e-06	1.45973e-06	1.37473e-06	1.29925e-06	1.17918e-06	1.1556e-06	1.14722e-06	1.0774e-06	1.0502e-06	1.00141e-06	9.38457e-07
		381.53	2.33795e-06	2.09956e-06	1.99767e-06	1.77208e-06	1.68527e-06	1.59919e-06	1.55924e-06	1.48829e-06	1.33524e-06	1.27466e-06	1.10398e-06	1.6477e-06	1.64639e-06	1.57876e-06	1.46801e-06	1.38131e-06	1.37082e-06	1.29002e-06	1.24672e-06	1.17374e-06	1.11684e-06	1.01841e-06	1.44489e-06	1.45803e-06	1.36963e-06	1.29455e-06	1.1802e-06	1.15181e-06	1.13668e-06	1.07338e-06	1.04828e-06	1.00538e-06	9.27633e-07
		381.54	2.298e-06	2.09162e-06	1.99682e-06	1.76562e-06	1.69048e-06	1.61965e-06	1.56717e-06	1.47152e-06	1.3349e-06	1.27993e-06	1.10511e-06	1.71519e-06	1.65455e-06	1.57301e-06	1.48331e-06	1.40205e-06	1.38822e-06	1.30951e-06	1.26678e-06	1.19419e-06	1.12761e-06	1.04459e-06	1.48897e-06	1.4552e-06	1.37643e-06	1.30741e-06	1.18858e-06	1.1492e-06	1.13894e-06	1.07559e-06	1.04618e-06	1.00657e-06	9.3279e-07
		381.55	2.30373e-06	2.09338e-06	2.00127e-06	1.76364e-06	1.67784e-06	1.6282e-06	1.57618e-06	1.47662e-06	1.3307e-06	1.26752e-06	1.12126e-06	1.63891e-06	1.65733e-06	1.57124e-06	1.48557e-06	1.39893e-06	1.40681e-06	1.3179e-06	1.25828e-06	1.18586e-06	1.13294e-06	1.04765e-06	1.44778e-06	1.45463e-06	1.3753e-06	1.29891e-06	1.17425e-06	1.14506e-06	1.14042e-06	1.0706e-06	1.04998e-06	1.00759e-06	9.31997e-07
		381.56	2.29534e-06	2.08358e-06	1.98761e-06	1.76607e-06	1.68385e-06	1.60797e-06	1.56179e-06	1.47651e-06	1.33501e-06	1.27591e-06	1.11424e-06	1.67257e-06	1.64509e-06	1.57341e-06	1.47333e-06	1.39083e-06	1.3851e-06	1.30271e-06	1.24344e-06	1.17561e-06	1.11265e-06	1.02924e-06	1.47475e-06	1.45973e-06	1.37133e-06	1.28911e-06	1.17929e-06	1.15147e-06	1.13928e-06	1.06885e-06	1.04187e-06	1.00079e-06	9.30637e-07
		381.57	2.28656e-06	2.08392e-06	1.99577e-06	1.74936e-06	1.67733e-06	1.615e-06	1.55295e-06	1.47305e-06	1.32985e-06	1.27693e-06	1.11571e-06	1.68039e-06	1.64883e-06	1.55852e-06	1.47163e-06	1.39621e-06	1.3821e-06	1.3001e-06	1.25092e-06	1.18456e-06	1.12109e-06	1.02754e-06	1.46455e-06	1.45293e-06	1.36453e-06	1.2801e-06	1.17895e-06	1.13951e-06	1.13962e-06	1.0816e-06	1.03955e-06	1.00379e-06	9.32167e-07
		381.58	2.3205e-06	2.07451e-06	1.97755e-06	1.7633e-06	1.6783e-06	1.618e-06	1.55612e-06	1.45962e-06	1.3315e-06	1.27279e-06	1.11429e-06	1.68017e-06	1.63903e-06	1.57094e-06	1.47872e-06	1.38714e-06	1.38947e-06	1.30322e-06	1.24825e-06	1.17708e-06	1.12206e-06	1.03111e-06	1.49181e-06	1.44897e-06	1.3583e-06	1.30135e-06	1.18218e-06	1.15668e-06	1.14773e-06	1.0765e-06	1.04981e-06	1.00782e-06	9.4486e-07
		381.59	2.30225e-06	2.08091e-06	1.98688e-06	1.76012e-06	1.67558e-06	1.60571e-06	1.54904e-06	1.46075e-06	1.33138e-06	1.25987e-06	1.1275e-06	1.66294e-06	1.65761e-06	1.56811e-06	1.47152e-06	1.38221e-06	1.37332e-06	1.29483e-06	1.23601e-06	1.16603e-06	1.10908e-06	1.02147e-06	1.5032e-06	1.4518e-06	1.36227e-06	1.28123e-06	1.1658e-06	1.15045e-06	1.13566e-06	1.06607e-06	1.03541e-06	9.96767e-07	9.2667e-07
		381.6	2.2878e-06	2.08324e-06	1.98263e-06	1.74273e-06	1.67688e-06	1.60435e-06	1.54332e-06	1.46665e-06	1.3307e-06	1.26474e-06	1.09344e-06	1.65121e-06	1.63364e-06	1.55261e-06	1.46665e-06	1.3885e-06	1.377e-06	1.30078e-06	1.25154e-06	1.17136e-06	1.11656e-06	1.02317e-06	1.46336e-06	1.45633e-06	1.36567e-06	1.28809e-06	1.17566e-06	1.14705e-06	1.14183e-06	1.06239e-06	1.03281e-06	1.00221e-06	9.2718e-07
		381.61	2.28214e-06	2.0812e-06	1.97325e-06	1.76063e-06	1.67325e-06	1.62242e-06	1.56859e-06	1.47101e-06	1.32487e-06	1.25704e-06	1.10545e-06	1.69354e-06	1.64509e-06	1.56856e-06	1.47934e-06	1.40352e-06	1.39802e-06	1.31127e-06	1.25613e-06	1.1811e-06	1.12982e-06	1.03547e-06	1.4573e-06	1.4501e-06	1.35433e-06	1.28282e-06	1.18371e-06	1.15713e-06	1.14597e-06	1.07655e-06	1.04165e-06	1.00345e-06	9.3534e-07
		381.62	2.2576e-06	2.07598e-06	1.99209e-06	1.75519e-06	1.66736e-06	1.6171e-06	1.55199e-06	1.45843e-06	1.32929e-06	1.25086e-06	1.12393e-06	1.67133e-06	1.6235e-06	1.56372e-06	1.47747e-06	1.39581e-06	1.39899e-06	1.31574e-06	1.25324e-06	1.18184e-06	1.12574e-06	1.03553e-06	1.47311e-06	1.4518e-06	1.37643e-06	1.2903e-06	1.16399e-06	1.15441e-06	1.14115e-06	1.06726e-06	1.03258e-06	9.92517e-07	9.37493e-07
		381.63	2.3337e-06	2.07485e-06	1.98365e-06	1.75752e-06	1.67263e-06	1.6035e-06	1.53969e-06	1.43871e-06	1.32634e-06	1.2427e-06	1.09673e-06	1.6469e-06	1.63002e-06	1.56579e-06	1.47736e-06	1.3774e-06	1.36493e-06	1.29908e-06	1.23584e-06	1.17226e-06	1.11061e-06	1.01626e-06	1.4654e-06	1.44387e-06	1.3532e-06	1.29041e-06	1.15504e-06	1.13158e-06	1.12109e-06	1.05406e-06	1.02459e-06	9.8158e-07	9.14147e-07
		381.64	2.29421e-06	2.08295e-06	1.98328e-06	1.75491e-06	1.67348e-06	1.59755e-06	1.54133e-06	1.45322e-06	1.32504e-06	1.24366e-06	1.11242e-06	1.65274e-06	1.62684e-06	1.56347e-06	1.48127e-06	1.38267e-06	1.37666e-06	1.30158e-06	1.24009e-06	1.17408e-06	1.11633e-06	1.01802e-06	1.54026e-06	1.44897e-06	1.3702e-06	1.29149e-06	1.1581e-06	1.14008e-06	1.12274e-06	1.05836e-06	1.02771e-06	9.88663e-07	9.17207e-07
		381.65	2.2589e-06	2.06556e-06	1.97676e-06	1.76964e-06	1.67246e-06	1.60486e-06	1.5432e-06	1.45945e-06	1.32305e-06	1.24395e-06	1.11101e-06	1.63308e-06	1.63993e-06	1.57659e-06	1.48648e-06	1.37932e-06	1.38505e-06	1.29937e-06	1.22916e-06	1.16235e-06	1.1101e-06	1.02346e-06	1.47413e-06	1.44727e-06	1.3532e-06	1.29529e-06	1.17011e-06	1.15158e-06	1.1403e-06	1.07009e-06	1.0391e-06	1.00056e-06	9.2752e-07
		381.66	2.28809e-06	2.07309e-06	1.99447e-06	1.76868e-06	1.67014e-06	1.60333e-06	1.53742e-06	1.46818e-06	1.32583e-06	1.23613e-06	1.11259e-06	1.66243e-06	1.64056e-06	1.57573e-06	1.48178e-06	1.37439e-06	1.37286e-06	1.29234e-06	1.23647e-06	1.16388e-06	1.11696e-06	1.02017e-06	1.45441e-06	1.44443e-06	1.37473e-06	1.2873e-06	1.17317e-06	1.14801e-06	1.1394e-06	1.06737e-06	1.03689e-06	9.9246e-07	9.29843e-07
		381.67	2.30571e-06	2.06403e-06	1.96784e-06	1.74363e-06	1.66702e-06	1.59494e-06	1.52802e-06	1.46104e-06	1.32186e-06	1.2444e-06	1.10477e-06	1.65705e-06	1.63098e-06	1.55342e-06	1.45826e-06	1.37343e-06	1.36028e-06	1.30214e-06	1.22581e-06	1.16563e-06	1.11594e-06	1.00901e-06	1.47532e-06	1.4399e-06	1.36227e-06	1.28288e-06	1.15441e-06	1.12852e-06	1.12183e-06	1.05899e-06	1.02929e-06	9.77273e-07	9.18113e-07
		381.68	2.32288e-06	2.05864e-06	1.97772e-06	1.75604e-06	1.66419e-06	1.62622e-06	1.56202e-06	1.45441e-06	1.32147e-06	1.24191e-06	1.13214e-06	1.63693e-06	1.62492e-06	1.56447e-06	1.46993e-06	1.3876e-06	1.38845e-06	1.32396e-06	1.25262e-06	1.19255e-06	1.13974e-06	1.04012e-06	1.4497e-06	1.44273e-06	1.3566e-06	1.28622e-06	1.1662e-06	1.15135e-06	1.12653e-06	1.06936e-06	1.03598e-06	9.94217e-07	9.2055e-07
		381.69	2.28622e-06	2.06516e-06	1.97024e-06	1.75814e-06	1.65829e-06	1.6095e-06	1.54026e-06	1.45016e-06	1.3175e-06	1.23579e-06	1.1241e-06	1.62968e-06	1.62781e-06	1.56634e-06	1.45973e-06	1.36742e-06	1.36623e-06	1.30526e-06	1.2393e-06	1.16303e-06	1.11645e-06	1.01246e-06	1.48042e-06	1.44047e-06	1.35377e-06	1.27902e-06	1.15866e-06	1.13407e-06	1.11917e-06	1.05508e-06	1.03071e-06	9.82317e-07	9.0763e-07
		381.7	2.29013e-06	2.0481e-06	1.97764e-06	1.74324e-06	1.65506e-06	1.59029e-06	1.51357e-06	1.45248e-06	1.31552e-06	1.2389e-06	1.11469e-06	1.65892e-06	1.62027e-06	1.55307e-06	1.45061e-06	1.3604e-06	1.35229e-06	1.29291e-06	1.22394e-06	1.15713e-06	1.10693e-06	1.00901e-06	1.49764e-06	1.43027e-06	1.3617e-06	1.26106e-06	1.1445e-06	1.12081e-06	1.10591e-06	1.05814e-06	1.02142e-06	9.741e-07	8.9556e-07
		381.71	2.28684e-06	2.05995e-06	1.96704e-06	1.73831e-06	1.65982e-06	1.60027e-06	1.54179e-06	1.45764e-06	1.3175e-06	1.25245e-06	1.12183e-06	1.65421e-06	1.6095e-06	1.54867e-06	1.46149e-06	1.37111e-06	1.36419e-06	1.30821e-06	1.22916e-06	1.17498e-06	1.12138e-06	1.03065e-06	1.48761e-06	1.44387e-06	1.36e-06	1.28237e-06	1.15804e-06	1.1343e-06	1.12262e-06	1.0608e-06	1.03252e-06	9.8294e-07	9.1851e-07
		381.72	2.24366e-06	2.04861e-06	1.96441e-06	1.74352e-06	1.65875e-06	1.59301e-06	1.53306e-06	1.46591e-06	1.31155e-06	1.24893e-06	1.10738e-06	1.63387e-06	1.6511e-06	1.55332e-06	1.46058e-06	1.35694e-06	1.35144e-06	1.29495e-06	1.22406e-06	1.16388e-06	1.10438e-06	1.0102e-06	1.48427e-06	1.43877e-06	1.35037e-06	1.26055e-06	1.15963e-06	1.13498e-06	1.12109e-06	1.06953e-06	1.03757e-06	9.82657e-07	9.19757e-07
		381.73	2.31591e-06	2.06986e-06	1.95387e-06	1.7463e-06	1.65829e-06	1.59097e-06	1.52337e-06	1.43979e-06	1.3107e-06	1.25341e-06	1.10721e-06	1.68017e-06	1.6163e-06	1.55579e-06	1.45016e-06	1.35581e-06	1.33461e-06	1.29381e-06	1.21941e-06	1.16229e-06	1.10778e-06	1.01592e-06	1.46347e-06	1.42857e-06	1.34867e-06	1.27313e-06	1.14761e-06	1.12285e-06	1.10727e-06	1.05814e-06	1.02544e-06	9.73873e-07	9.04287e-07
		381.74	2.25924e-06	2.05434e-06	1.96619e-06	1.74817e-06	1.65489e-06	1.60673e-06	1.53561e-06	1.43933e-06	1.31427e-06	1.24593e-06	1.10239e-06	1.64872e-06	1.6154e-06	1.55746e-06	1.46228e-06	1.37303e-06	1.35955e-06	1.30662e-06	1.244e-06	1.17391e-06	1.13118e-06	1.03541e-06	1.45877e-06	1.42573e-06	1.36623e-06	1.26797e-06	1.16042e-06	1.12047e-06	1.11565e-06	1.06171e-06	1.03422e-06	9.78237e-07	9.16073e-07
		381.75	2.27585e-06	2.05575e-06	1.95452e-06	1.74131e-06	1.65988e-06	1.60418e-06	1.561e-06	1.44925e-06	1.3124e-06	1.24865e-06	1.12852e-06	1.65518e-06	1.64492e-06	1.55135e-06	1.45429e-06	1.36629e-06	1.36391e-06	1.30996e-06	1.23188e-06	1.1683e-06	1.12296e-06	1.03179e-06	1.46625e-06	1.43027e-06	1.34527e-06	1.2746e-06	1.15855e-06	1.13866e-06	1.12121e-06	1.0663e-06	1.03332e-06	9.894e-07	9.1851e-07
		381.76	2.32311e-06	2.06289e-06	1.95268e-06	1.73411e-06	1.64951e-06	1.59488e-06	1.51816e-06	1.4548e-06	1.30594e-06	1.2444e-06	1.1326e-06	1.65433e-06	1.62639e-06	1.54494e-06	1.44188e-06	1.35048e-06	1.33036e-06	1.28792e-06	1.2172e-06	1.14654e-06	1.0952e-06	1.01433e-06	1.47821e-06	1.4382e-06	1.3549e-06	1.27613e-06	1.1496e-06	1.11577e-06	1.09996e-06	1.0553e-06	1.01904e-06	9.68887e-07	8.99923e-07
		381.77	2.30135e-06	2.05281e-06	1.95426e-06	1.73037e-06	1.65625e-06	1.59828e-06	1.53929e-06	1.45633e-06	1.3043e-06	1.25528e-06	1.10268e-06	1.64934e-06	1.6375e-06	1.5416e-06	1.44732e-06	1.35875e-06	1.33654e-06	1.2907e-06	1.22938e-06	1.16099e-06	1.10341e-06	1.0255e-06	1.46313e-06	1.4212e-06	1.3481e-06	1.26004e-06	1.15203e-06	1.12563e-06	1.10035e-06	1.06386e-06	1.02261e-06	9.83337e-07	8.99923e-07
		381.78	2.26837e-06	2.04176e-06	1.94086e-06	1.73706e-06	1.64685e-06	1.59879e-06	1.53918e-06	1.445e-06	1.30713e-06	1.244e-06	1.10897e-06	1.6418e-06	1.60644e-06	1.54756e-06	1.44574e-06	1.35711e-06	1.33784e-06	1.30356e-06	1.22763e-06	1.17192e-06	1.10749e-06	1.02187e-06	1.45101e-06	1.4399e-06	1.33563e-06	1.2665e-06	1.15362e-06	1.13838e-06	1.11503e-06	1.06426e-06	1.03881e-06	9.88097e-07	9.17263e-07
		381.79	2.32141e-06	2.04833e-06	1.95446e-06	1.73406e-06	1.64452e-06	1.59528e-06	1.53136e-06	1.44126e-06	1.30464e-06	1.23941e-06	1.12438e-06	1.65132e-06	1.60701e-06	1.54489e-06	1.44449e-06	1.357e-06	1.31863e-06	1.29818e-06	1.22655e-06	1.16189e-06	1.09758e-06	1.02827e-06	1.4463e-06	1.4263e-06	1.33847e-06	1.25794e-06	1.15079e-06	1.12948e-06	1.10557e-06	1.06086e-06	1.02941e-06	9.77897e-07	8.99697e-07
		381.8	2.24496e-06	2.03915e-06	1.94474e-06	1.7187e-06	1.64379e-06	1.58944e-06	1.53113e-06	1.42256e-06	1.30084e-06	1.2512e-06	1.11061e-06	1.63427e-06	1.61625e-06	1.53121e-06	1.43367e-06	1.36623e-06	1.32634e-06	1.29602e-06	1.23516e-06	1.16019e-06	1.10364e-06	1.02561e-06	1.45679e-06	1.42347e-06	1.33223e-06	1.26423e-06	1.13911e-06	1.12234e-06	1.09707e-06	1.05128e-06	1.02261e-06	9.79143e-07	8.9488e-07
		381.81	2.24474e-06	2.04261e-06	1.94021e-06	1.72119e-06	1.6384e-06	1.61081e-06	1.54978e-06	1.4471e-06	1.30418e-06	1.23658e-06	1.10472e-06	1.63806e-06	1.61052e-06	1.53343e-06	1.43667e-06	1.36629e-06	1.33354e-06	1.30934e-06	1.23641e-06	1.17816e-06	1.11582e-06	1.03558e-06	1.4582e-06	1.42233e-06	1.33167e-06	1.25505e-06	1.14977e-06	1.1437e-06	1.10778e-06	1.05661e-06	1.02958e-06	9.8719e-07	9.07403e-07
		381.82	2.25856e-06	2.03796e-06	1.93639e-06	1.72034e-06	1.64141e-06	1.59177e-06	1.53669e-06	1.45922e-06	1.30118e-06	1.2342e-06	1.09588e-06	1.62894e-06	1.60486e-06	1.53267e-06	1.42828e-06	1.35847e-06	1.31631e-06	1.29087e-06	1.22644e-06	1.15628e-06	1.0969e-06	1.01711e-06	1.46699e-06	1.41893e-06	1.34017e-06	1.24916e-06	1.12863e-06	1.12211e-06	1.09531e-06	1.04199e-06	1.01972e-06	9.6951e-07	8.8944e-07
		381.83	2.30276e-06	2.04085e-06	1.94545e-06	1.70487e-06	1.63302e-06	1.56406e-06	1.50909e-06	1.45599e-06	1.29993e-06	1.2393e-06	1.11526e-06	1.62866e-06	1.61863e-06	1.51889e-06	1.41973e-06	1.34498e-06	1.30679e-06	1.27177e-06	1.21522e-06	1.1475e-06	1.08075e-06	1.00368e-06	1.45701e-06	1.41667e-06	1.35093e-06	1.25216e-06	1.13084e-06	1.12642e-06	1.0927e-06	1.04754e-06	1.02e-06	9.72683e-07	8.88703e-07
		381.84	2.23165e-06	2.04176e-06	1.93469e-06	1.71536e-06	1.63478e-06	1.58315e-06	1.53113e-06	1.43083e-06	1.30566e-06	1.23845e-06	1.10585e-06	1.61727e-06	1.62633e-06	1.52823e-06	1.43843e-06	1.35541e-06	1.31121e-06	1.29081e-06	1.22865e-06	1.16235e-06	1.09644e-06	1.02754e-06	1.43253e-06	1.41497e-06	1.33847e-06	1.25704e-06	1.13917e-06	1.12914e-06	1.10489e-06	1.05083e-06	1.0213e-06	9.79993e-07	9.06667e-07
		381.85	2.27851e-06	2.03105e-06	1.94225e-06	1.72159e-06	1.62962e-06	1.58072e-06	1.53323e-06	1.44823e-06	1.30492e-06	1.24349e-06	1.09355e-06	1.6456e-06	1.62078e-06	1.53378e-06	1.4399e-06	1.35139e-06	1.32022e-06	1.29427e-06	1.23063e-06	1.15464e-06	1.09814e-06	1.01994e-06	1.43735e-06	1.4212e-06	1.32317e-06	1.26452e-06	1.13906e-06	1.13231e-06	1.10409e-06	1.04811e-06	1.02618e-06	9.75517e-07	9.0134e-07
		381.86	2.23187e-06	2.02878e-06	1.9418e-06	1.72629e-06	1.63251e-06	1.56355e-06	1.51198e-06	1.44154e-06	1.30073e-06	1.24242e-06	1.05746e-06	1.60112e-06	1.59998e-06	1.53797e-06	1.43814e-06	1.34521e-06	1.30821e-06	1.26837e-06	1.22241e-06	1.14569e-06	1.07808e-06	1.00323e-06	1.42103e-06	1.4178e-06	1.3379e-06	1.25511e-06	1.12308e-06	1.11809e-06	1.09072e-06	1.04204e-06	1.00459e-06	9.65373e-07	8.8332e-07
		381.87	2.2814e-06	2.01535e-06	1.93579e-06	1.71417e-06	1.632e-06	1.58944e-06	1.52881e-06	1.42976e-06	1.29347e-06	1.23726e-06	1.06664e-06	1.61783e-06	1.60259e-06	1.52717e-06	1.42896e-06	1.36204e-06	1.3226e-06	1.29285e-06	1.23392e-06	1.16779e-06	1.09185e-06	1.02442e-06	1.43316e-06	1.41667e-06	1.32713e-06	1.26095e-06	1.1352e-06	1.13509e-06	1.09531e-06	1.04794e-06	1.01875e-06	9.84583e-07	9.0525e-07
		381.88	2.31206e-06	2.01597e-06	1.93993e-06	1.71451e-06	1.62684e-06	1.59216e-06	1.5449e-06	1.44098e-06	1.29614e-06	1.22485e-06	1.06545e-06	1.62594e-06	1.59335e-06	1.52747e-06	1.44353e-06	1.37184e-06	1.33892e-06	1.30713e-06	1.25024e-06	1.16756e-06	1.11424e-06	1.04403e-06	1.41746e-06	1.40307e-06	1.3362e-06	1.24548e-06	1.11973e-06	1.13401e-06	1.10262e-06	1.0438e-06	1.01677e-06	9.75177e-07	9.0321e-07
		381.89	2.23085e-06	2.023e-06	1.93542e-06	1.70646e-06	1.63058e-06	1.55216e-06	1.50121e-06	1.43565e-06	1.29183e-06	1.22383e-06	1.07661e-06	1.61568e-06	1.60826e-06	1.5203e-06	1.42216e-06	1.34249e-06	1.29801e-06	1.25868e-06	1.2087e-06	1.13345e-06	1.07281e-06	9.93253e-07	1.42783e-06	1.4076e-06	1.33903e-06	1.24627e-06	1.11288e-06	1.12449e-06	1.08766e-06	1.03235e-06	1.0043e-06	9.5931e-07	8.8859e-07
		381.9	2.20008e-06	2.02328e-06	1.9216e-06	1.69813e-06	1.62514e-06	1.56672e-06	1.51068e-06	1.43928e-06	1.29081e-06	1.22734e-06	1.10262e-06	1.58786e-06	1.57783e-06	1.51288e-06	1.41701e-06	1.35093e-06	1.31671e-06	1.28123e-06	1.22887e-06	1.16082e-06	1.09157e-06	1.01507e-06	1.41587e-06	1.40023e-06	1.32997e-06	1.24774e-06	1.12325e-06	1.119e-06	1.09469e-06	1.04221e-06	1.01082e-06	9.72003e-07	8.9913e-07
		381.91	2.22615e-06	2.03252e-06	1.93299e-06	1.71502e-06	1.62429e-06	1.57046e-06	1.51935e-06	1.43191e-06	1.28441e-06	1.22882e-06	1.10653e-06	1.60344e-06	1.5738e-06	1.52792e-06	1.42925e-06	1.34691e-06	1.32589e-06	1.27211e-06	1.22644e-06	1.15345e-06	1.09293e-06	1.01598e-06	1.4114e-06	1.40647e-06	1.33507e-06	1.2652e-06	1.11475e-06	1.13033e-06	1.10256e-06	1.03734e-06	1.00884e-06	9.7818e-07	9.05023e-07
		381.92	2.21799e-06	2.01756e-06	1.91587e-06	1.69286e-06	1.6201e-06	1.55675e-06	1.51028e-06	1.41593e-06	1.28531e-06	1.23159e-06	1.07587e-06	1.6069e-06	1.61194e-06	1.50818e-06	1.41655e-06	1.329e-06	1.30787e-06	1.26446e-06	1.21884e-06	1.14206e-06	1.0778e-06	1.00374e-06	1.40414e-06	1.411e-06	1.32203e-06	1.23958e-06	1.11537e-06	1.1309e-06	1.09508e-06	1.03615e-06	1.00487e-06	9.71323e-07	8.98337e-07
		381.93	2.25992e-06	2.01881e-06	1.91587e-06	1.68515e-06	1.62305e-06	1.56649e-06	1.51668e-06	1.43044e-06	1.28684e-06	1.24151e-06	1.06709e-06	1.61653e-06	1.59517e-06	1.50132e-06	1.41179e-06	1.36113e-06	1.31965e-06	1.27704e-06	1.23069e-06	1.15492e-06	1.09446e-06	1.01014e-06	1.4361e-06	1.4093e-06	1.31977e-06	1.23108e-06	1.11118e-06	1.10942e-06	1.07701e-06	1.02442e-06	9.87077e-07	9.55797e-07	8.82753e-07
		381.94	2.22575e-06	2.01915e-06	1.92225e-06	1.69524e-06	1.62004e-06	1.57114e-06	1.51289e-06	1.43089e-06	1.28361e-06	1.23171e-06	1.07026e-06	1.58213e-06	1.581e-06	1.5103e-06	1.42936e-06	1.34804e-06	1.33535e-06	1.28044e-06	1.23063e-06	1.15062e-06	1.09928e-06	1.01365e-06	1.41967e-06	1.3974e-06	1.3141e-06	1.25018e-06	1.11582e-06	1.11798e-06	1.08687e-06	1.02816e-06	9.95407e-07	9.6645e-07	8.98507e-07
		381.95	2.19011e-06	1.99552e-06	1.92959e-06	1.69275e-06	1.62101e-06	1.54751e-06	1.50393e-06	1.43741e-06	1.2848e-06	1.21357e-06	1.0472e-06	1.60831e-06	1.59794e-06	1.50808e-06	1.41349e-06	1.32866e-06	1.30923e-06	1.25347e-06	1.21612e-06	1.13401e-06	1.07582e-06	1.00005e-06	1.43072e-06	1.4008e-06	1.3243e-06	1.24417e-06	1.11208e-06	1.11633e-06	1.08579e-06	1.03383e-06	9.9025e-07	9.65033e-07	8.89327e-07
		381.96	2.23352e-06	1.99699e-06	1.91686e-06	1.70822e-06	1.61251e-06	1.54388e-06	1.49084e-06	1.42103e-06	1.28203e-06	1.22683e-06	1.04165e-06	1.60418e-06	1.58327e-06	1.52187e-06	1.41905e-06	1.32861e-06	1.29812e-06	1.25466e-06	1.20791e-06	1.13141e-06	1.07293e-06	9.80503e-07	1.411e-06	1.39287e-06	1.3243e-06	1.24332e-06	1.1088e-06	1.10557e-06	1.08228e-06	1.02544e-06	9.87473e-07	9.57837e-07	8.88533e-07
		381.97	2.23318e-06	1.99965e-06	1.89944e-06	1.6996e-06	1.61324e-06	1.55544e-06	1.50569e-06	1.41854e-06	1.28384e-06	1.2338e-06	1.05304e-06	1.63347e-06	1.57998e-06	1.51419e-06	1.41922e-06	1.33569e-06	1.31631e-06	1.27205e-06	1.22128e-06	1.14421e-06	1.0948e-06	1.00362e-06	1.42913e-06	1.39003e-06	1.30107e-06	1.24786e-06	1.12047e-06	1.12177e-06	1.09327e-06	1.0442e-06	1.00079e-06	9.6934e-07	9.0032e-07
		381.98	2.19306e-06	2.01087e-06	1.92468e-06	1.70028e-06	1.60752e-06	1.55913e-06	1.50739e-06	1.4331e-06	1.28021e-06	1.20853e-06	1.05496e-06	1.59568e-06	1.5844e-06	1.5148e-06	1.42341e-06	1.34204e-06	1.33705e-06	1.27313e-06	1.21675e-06	1.14399e-06	1.09979e-06	1.00385e-06	1.37904e-06	1.39003e-06	1.33337e-06	1.25143e-06	1.11016e-06	1.12194e-06	1.09644e-06	1.03734e-06	9.9773e-07	9.6781e-07	8.9284e-07
		381.99	2.20031e-06	1.99665e-06	1.91318e-06	1.69484e-06	1.61154e-06	1.54643e-06	1.49334e-06	1.39644e-06	1.27976e-06	1.21867e-06	1.06114e-06	1.59007e-06	1.56717e-06	1.50995e-06	1.41468e-06	1.32515e-06	1.31603e-06	1.27188e-06	1.21901e-06	1.14489e-06	1.08766e-06	9.96143e-07	1.41128e-06	1.39117e-06	1.309e-06	1.2457e-06	1.11095e-06	1.10222e-06	1.07463e-06	1.02805e-06	9.85547e-07	9.52227e-07	8.8825e-07
		382	2.21187e-06	1.99648e-06	1.90785e-06	1.70221e-06	1.60792e-06	1.54269e-06	1.49039e-06	1.39593e-06	1.27596e-06	1.21629e-06	1.06987e-06	1.58644e-06	1.57902e-06	1.51651e-06	1.414e-06	1.33439e-06	1.32402e-06	1.26412e-06	1.21301e-06	1.13775e-06	1.09633e-06	9.8736e-07	1.40375e-06	1.39853e-06	1.31353e-06	1.24485e-06	1.11543e-06	1.10914e-06	1.07956e-06	1.03252e-06	9.9858e-07	9.49223e-07	8.9267e-07
		382.01	2.28061e-06	1.99954e-06	1.91284e-06	1.70856e-06	1.61353e-06	1.54473e-06	1.50529e-06	1.41134e-06	1.2754e-06	1.21907e-06	1.08851e-06	1.6248e-06	1.56853e-06	1.52217e-06	1.4263e-06	1.32407e-06	1.32056e-06	1.2618e-06	1.19272e-06	1.14121e-06	1.08732e-06	9.89683e-07	1.37672e-06	1.3855e-06	1.31297e-06	1.26038e-06	1.11276e-06	1.11724e-06	1.08545e-06	1.03275e-06	9.86227e-07	9.51037e-07	8.95107e-07
		382.02	2.21538e-06	1.97149e-06	1.90618e-06	1.69348e-06	1.61319e-06	1.53482e-06	1.48688e-06	1.39139e-06	1.27551e-06	1.21142e-06	1.0608e-06	1.62367e-06	1.56406e-06	1.50874e-06	1.41389e-06	1.31705e-06	1.31467e-06	1.25998e-06	1.20411e-06	1.12767e-06	1.07893e-06	9.82827e-07	1.42296e-06	1.394e-06	1.31807e-06	1.22547e-06	1.09707e-06	1.0914e-06	1.06205e-06	1.02431e-06	9.7376e-07	9.31033e-07	8.7958e-07
		382.03	2.17696e-06	1.98271e-06	1.90672e-06	1.68209e-06	1.60242e-06	1.53317e-06	1.4777e-06	1.40477e-06	1.27676e-06	1.21771e-06	1.03417e-06	1.57131e-06	1.56984e-06	1.49859e-06	1.40686e-06	1.3226e-06	1.31546e-06	1.25976e-06	1.19544e-06	1.14319e-06	1.08426e-06	9.8158e-07	1.4182e-06	1.3821e-06	1.30447e-06	1.2278e-06	1.1182e-06	1.10642e-06	1.07536e-06	1.04136e-06	1.00119e-06	9.5387e-07	8.9454e-07
		382.04	2.22326e-06	1.98078e-06	1.89281e-06	1.69241e-06	1.60503e-06	1.55255e-06	1.50626e-06	1.42165e-06	1.27409e-06	1.21709e-06	1.03779e-06	1.56241e-06	1.58055e-06	1.50778e-06	1.41684e-06	1.33099e-06	1.32906e-06	1.2839e-06	1.21777e-06	1.14886e-06	1.09576e-06	1.00731e-06	1.37779e-06	1.3855e-06	1.30107e-06	1.24038e-06	1.1224e-06	1.11492e-06	1.08437e-06	1.04301e-06	1.00487e-06	9.5914e-07	9.0202e-07
		382.05	2.20178e-06	1.98328e-06	1.89253e-06	1.67926e-06	1.59772e-06	1.54264e-06	1.49028e-06	1.39768e-06	1.2703e-06	1.20768e-06	1.02686e-06	1.58468e-06	1.57975e-06	1.49607e-06	1.40766e-06	1.32079e-06	1.31161e-06	1.27353e-06	1.20371e-06	1.13787e-06	1.07565e-06	9.9212e-07	1.41219e-06	1.40307e-06	1.31013e-06	1.22632e-06	1.10942e-06	1.09406e-06	1.06482e-06	1.0145e-06	9.79597e-07	9.3143e-07	8.8264e-07
		382.06	2.21856e-06	1.98526e-06	1.90001e-06	1.67416e-06	1.60106e-06	1.5279e-06	1.4671e-06	1.40182e-06	1.26945e-06	1.20734e-06	1.0425e-06	1.58264e-06	1.56162e-06	1.49152e-06	1.40052e-06	1.3205e-06	1.30583e-06	1.25041e-06	1.18762e-06	1.12959e-06	1.08012e-06	9.81977e-07	1.39882e-06	1.37983e-06	1.3073e-06	1.2346e-06	1.1101e-06	1.0914e-06	1.06018e-06	1.02703e-06	9.89797e-07	9.3483e-07	8.79693e-07
		382.07	2.20343e-06	1.98152e-06	1.8974e-06	1.67994e-06	1.5967e-06	1.53929e-06	1.49175e-06	1.39519e-06	1.26865e-06	1.20394e-06	1.04822e-06	1.59296e-06	1.56661e-06	1.49667e-06	1.43038e-06	1.31722e-06	1.32583e-06	1.27545e-06	1.20468e-06	1.14869e-06	1.07752e-06	9.97787e-07	1.40057e-06	1.37303e-06	1.30447e-06	1.24253e-06	1.11203e-06	1.10727e-06	1.07678e-06	1.02901e-06	9.9195e-07	9.44973e-07	8.959e-07
		382.08	2.19702e-06	1.98894e-06	1.89185e-06	1.68918e-06	1.59483e-06	1.53385e-06	1.48087e-06	1.37315e-06	1.26605e-06	1.20213e-06	1.0434e-06	1.60168e-06	1.58021e-06	1.5049e-06	1.41519e-06	1.30741e-06	1.30322e-06	1.25517e-06	1.18853e-06	1.13124e-06	1.07893e-06	9.78803e-07	1.39445e-06	1.38833e-06	1.30163e-06	1.23091e-06	1.09627e-06	1.09695e-06	1.06018e-06	1.02272e-06	9.7206e-07	9.29787e-07	8.80373e-07
		382.09	2.17339e-06	1.97121e-06	1.8887e-06	1.67671e-06	1.58638e-06	1.5283e-06	1.46449e-06	1.3944e-06	1.25675e-06	1.20235e-06	1.05763e-06	1.57783e-06	1.58106e-06	1.4938e-06	1.41276e-06	1.31155e-06	1.3077e-06	1.25494e-06	1.18881e-06	1.12908e-06	1.06924e-06	9.79143e-07	1.39904e-06	1.36907e-06	1.3005e-06	1.23664e-06	1.10307e-06	1.09083e-06	1.0544e-06	1.01603e-06	9.7495e-07	9.34433e-07	8.7363e-07
		382.1	2.19272e-06	1.97903e-06	1.8717e-06	1.68368e-06	1.58899e-06	1.53873e-06	1.47503e-06	1.39088e-06	1.26078e-06	1.20683e-06	1.04556e-06	1.56168e-06	1.58689e-06	1.50001e-06	1.41859e-06	1.32056e-06	1.31943e-06	1.26497e-06	1.19159e-06	1.13713e-06	1.08194e-06	9.94557e-07	1.40358e-06	1.37927e-06	1.28123e-06	1.23777e-06	1.1122e-06	1.10353e-06	1.06907e-06	1.02941e-06	9.95633e-07	9.469e-07	8.908e-07
		382.11	2.21533e-06	1.97636e-06	1.88969e-06	1.67461e-06	1.59211e-06	1.53799e-06	1.49453e-06	1.38306e-06	1.261e-06	1.19266e-06	1.02561e-06	1.57454e-06	1.57766e-06	1.49193e-06	1.40601e-06	1.32362e-06	1.32379e-06	1.26565e-06	1.18666e-06	1.14552e-06	1.07474e-06	9.92573e-07	1.40335e-06	1.38947e-06	1.2937e-06	1.22581e-06	1.10897e-06	1.11548e-06	1.0723e-06	1.02691e-06	9.88663e-07	9.46107e-07	8.93407e-07
		382.12	2.17481e-06	1.96554e-06	1.87745e-06	1.65518e-06	1.58157e-06	1.52728e-06	1.4658e-06	1.38567e-06	1.25811e-06	1.19714e-06	1.04692e-06	1.55969e-06	1.56162e-06	1.47461e-06	1.39842e-06	1.31359e-06	1.30039e-06	1.25528e-06	1.17487e-06	1.13056e-06	1.06142e-06	9.75063e-07	1.38272e-06	1.37813e-06	1.2954e-06	1.21131e-06	1.09888e-06	1.08885e-06	1.06035e-06	1.01813e-06	9.8209e-07	9.31883e-07	8.78277e-07
		382.13	2.25681e-06	1.97472e-06	1.88986e-06	1.67065e-06	1.59029e-06	1.52008e-06	1.47277e-06	1.38856e-06	1.25811e-06	1.21131e-06	1.07134e-06	1.53045e-06	1.55561e-06	1.48839e-06	1.42205e-06	1.31467e-06	1.30792e-06	1.25896e-06	1.18371e-06	1.13316e-06	1.06845e-06	9.843e-07	1.43372e-06	1.36963e-06	1.30843e-06	1.23414e-06	1.09548e-06	1.09191e-06	1.05989e-06	1.01399e-06	9.82033e-07	9.27463e-07	8.7788e-07
		382.14	2.18671e-06	1.97109e-06	1.88428e-06	1.6562e-06	1.58434e-06	1.52949e-06	1.46999e-06	1.40052e-06	1.24922e-06	1.1989e-06	1.06029e-06	1.57811e-06	1.56122e-06	1.47552e-06	1.39921e-06	1.3103e-06	1.30367e-06	1.25211e-06	1.16631e-06	1.13787e-06	1.06669e-06	9.86737e-07	1.40919e-06	1.37587e-06	1.30843e-06	1.22542e-06	1.10523e-06	1.09401e-06	1.0697e-06	1.01972e-06	9.82827e-07	9.35567e-07	8.88137e-07
		382.15	2.23284e-06	1.97257e-06	1.88434e-06	1.6541e-06	1.58695e-06	1.51991e-06	1.46177e-06	1.39853e-06	1.2529e-06	1.18739e-06	1.04743e-06	1.58876e-06	1.55029e-06	1.47365e-06	1.3838e-06	1.31217e-06	1.29223e-06	1.24542e-06	1.16592e-06	1.12818e-06	1.05043e-06	9.7342e-07	1.39451e-06	1.36567e-06	1.30163e-06	1.20241e-06	1.09582e-06	1.08624e-06	1.05978e-06	1.00221e-06	9.74553e-07	9.24177e-07	8.80203e-07
		382.16	2.18677e-06	1.9584e-06	1.88023e-06	1.66062e-06	1.58536e-06	1.51912e-06	1.46619e-06	1.39508e-06	1.24825e-06	1.18824e-06	1.08381e-06	1.56615e-06	1.55142e-06	1.47946e-06	1.39151e-06	1.32266e-06	1.30945e-06	1.24474e-06	1.17368e-06	1.14518e-06	1.06516e-06	9.88323e-07	1.39462e-06	1.3719e-06	1.30107e-06	1.21119e-06	1.09151e-06	1.08766e-06	1.05525e-06	1.00986e-06	9.74213e-07	9.2191e-07	8.70797e-07
		382.17	2.17198e-06	1.96429e-06	1.86765e-06	1.65053e-06	1.57885e-06	1.54162e-06	1.4841e-06	1.37003e-06	1.24735e-06	1.19431e-06	1.09871e-06	1.55476e-06	1.54201e-06	1.47047e-06	1.38839e-06	1.32237e-06	1.32458e-06	1.26729e-06	1.18841e-06	1.15186e-06	1.07417e-06	9.9807e-07	1.37241e-06	1.3668e-06	1.2801e-06	1.2023e-06	1.0982e-06	1.09231e-06	1.06596e-06	1.01575e-06	9.83223e-07	9.36643e-07	8.84453e-07
		382.18	2.16682e-06	1.95069e-06	1.86487e-06	1.64866e-06	1.58208e-06	1.53062e-06	1.46948e-06	1.38618e-06	1.24729e-06	1.18643e-06	1.05825e-06	1.57737e-06	1.55573e-06	1.46881e-06	1.38414e-06	1.31461e-06	1.30158e-06	1.24474e-06	1.17374e-06	1.13078e-06	1.06346e-06	9.84527e-07	1.37717e-06	1.3668e-06	1.27217e-06	1.21601e-06	1.09049e-06	1.09497e-06	1.06624e-06	1.01071e-06	9.74837e-07	9.2548e-07	8.72837e-07
		382.19	2.19351e-06	1.95409e-06	1.8668e-06	1.64804e-06	1.57154e-06	1.5028e-06	1.45679e-06	1.3766e-06	1.24865e-06	1.19034e-06	1.05768e-06	1.55692e-06	1.5419e-06	1.46825e-06	1.3715e-06	1.31036e-06	1.28741e-06	1.23114e-06	1.16365e-06	1.12285e-06	1.04635e-06	9.76197e-07	1.40216e-06	1.36567e-06	1.2801e-06	1.20292e-06	1.08528e-06	1.07695e-06	1.04499e-06	9.97503e-07	9.7036e-07	9.16413e-07	8.58897e-07
		382.2	2.1968e-06	1.96242e-06	1.86422e-06	1.64758e-06	1.57998e-06	1.52462e-06	1.47713e-06	1.37298e-06	1.24729e-06	1.19827e-06	1.09508e-06	1.55391e-06	1.55306e-06	1.46785e-06	1.39547e-06	1.29767e-06	1.29189e-06	1.24638e-06	1.17277e-06	1.13577e-06	1.06499e-06	9.95123e-07	1.38595e-06	1.3651e-06	1.2886e-06	1.21369e-06	1.0982e-06	1.10103e-06	1.0672e-06	1.01405e-06	9.79143e-07	9.36983e-07	8.84283e-07
		382.21	2.14075e-06	1.96231e-06	1.85464e-06	1.66135e-06	1.57397e-06	1.51974e-06	1.46585e-06	1.39508e-06	1.24281e-06	1.18184e-06	1.10239e-06	1.54711e-06	1.55867e-06	1.48011e-06	1.39207e-06	1.29279e-06	1.28849e-06	1.23856e-06	1.16008e-06	1.12682e-06	1.06176e-06	9.87927e-07	1.38867e-06	1.36397e-06	1.2988e-06	1.2176e-06	1.0816e-06	1.08624e-06	1.05326e-06	9.97107e-07	9.61633e-07	9.2327e-07	8.63657e-07
		382.22	2.20728e-06	1.96718e-06	1.86476e-06	1.64985e-06	1.56865e-06	1.50767e-06	1.45123e-06	1.38374e-06	1.24015e-06	1.18813e-06	1.05604e-06	1.57584e-06	1.54116e-06	1.46987e-06	1.37615e-06	1.2967e-06	1.27942e-06	1.22502e-06	1.16121e-06	1.12347e-06	1.05077e-06	9.7631e-07	1.35541e-06	1.3549e-06	1.28747e-06	1.20473e-06	1.09106e-06	1.08199e-06	1.05281e-06	9.9535e-07	9.6441e-07	9.1681e-07	8.65697e-07
		382.23	2.15458e-06	1.94304e-06	1.85439e-06	1.65931e-06	1.56581e-06	1.52178e-06	1.46999e-06	1.37575e-06	1.24604e-06	1.19062e-06	1.09412e-06	1.56139e-06	1.53963e-06	1.4783e-06	1.38414e-06	1.29982e-06	1.29013e-06	1.24043e-06	1.17164e-06	1.12376e-06	1.0663e-06	9.8838e-07	1.33161e-06	1.35433e-06	1.2716e-06	1.21238e-06	1.09004e-06	1.09355e-06	1.06278e-06	1.00918e-06	9.7631e-07	9.2905e-07	8.66943e-07
		382.24	2.17951e-06	1.95902e-06	1.853e-06	1.65903e-06	1.56275e-06	1.52201e-06	1.46874e-06	1.37445e-06	1.23749e-06	1.18314e-06	1.07485e-06	1.55346e-06	1.54468e-06	1.47804e-06	1.39485e-06	1.30271e-06	1.2941e-06	1.23873e-06	1.16818e-06	1.13447e-06	1.07083e-06	9.92063e-07	1.39559e-06	1.35433e-06	1.28293e-06	1.22559e-06	1.08624e-06	1.09763e-06	1.07417e-06	1.00198e-06	9.7495e-07	9.29277e-07	8.7227e-07
		382.25	2.09854e-06	1.93766e-06	1.84051e-06	1.63597e-06	1.564e-06	1.49997e-06	1.43763e-06	1.35683e-06	1.2406e-06	1.17544e-06	1.09316e-06	1.56763e-06	1.52479e-06	1.4575e-06	1.36703e-06	1.28509e-06	1.27183e-06	1.21726e-06	1.16042e-06	1.11293e-06	1.04425e-06	9.7189e-07	1.32883e-06	1.35263e-06	1.27273e-06	1.19317e-06	1.09038e-06	1.08188e-06	1.05961e-06	1.00175e-06	9.707e-07	9.17603e-07	8.68473e-07
		382.26	2.18433e-06	1.9448e-06	1.84886e-06	1.632e-06	1.55612e-06	1.50212e-06	1.44551e-06	1.35892e-06	1.23907e-06	1.18796e-06	1.06414e-06	1.56876e-06	1.54847e-06	1.45396e-06	1.3706e-06	1.28696e-06	1.27285e-06	1.23091e-06	1.16218e-06	1.12313e-06	1.05479e-06	9.80107e-07	1.40732e-06	1.3532e-06	1.28123e-06	1.19674e-06	1.08392e-06	1.08704e-06	1.06437e-06	1.01054e-06	9.6849e-07	9.26217e-07	8.68983e-07
		382.27	2.14155e-06	1.94123e-06	1.8458e-06	1.64469e-06	1.56083e-06	1.51175e-06	1.45939e-06	1.37683e-06	1.23465e-06	1.16966e-06	1.06131e-06	1.56967e-06	1.54139e-06	1.46527e-06	1.37638e-06	1.29041e-06	1.28803e-06	1.23284e-06	1.15968e-06	1.11571e-06	1.06057e-06	9.88323e-07	1.35422e-06	1.3532e-06	1.2801e-06	1.20961e-06	1.09497e-06	1.09667e-06	1.06692e-06	1.006e-06	9.67527e-07	9.34717e-07	8.69607e-07
		382.28	2.16659e-06	1.93398e-06	1.84053e-06	1.63444e-06	1.55709e-06	1.50467e-06	1.45509e-06	1.37524e-06	1.23403e-06	1.17374e-06	1.07542e-06	1.54071e-06	1.53204e-06	1.45614e-06	1.36153e-06	1.28611e-06	1.2699e-06	1.23052e-06	1.16286e-06	1.10596e-06	1.05649e-06	9.75403e-07	1.3664e-06	1.35037e-06	1.2699e-06	1.19601e-06	1.07854e-06	1.08375e-06	1.0591e-06	1.00005e-06	9.55967e-07	9.23043e-07	8.5782e-07
		382.29	2.12166e-06	1.92888e-06	1.85164e-06	1.62407e-06	1.55516e-06	1.50518e-06	1.45084e-06	1.36181e-06	1.23771e-06	1.17272e-06	1.08063e-06	1.51731e-06	1.5436e-06	1.4469e-06	1.35569e-06	1.28599e-06	1.27687e-06	1.2359e-06	1.1675e-06	1.10636e-06	1.05967e-06	9.7257e-07	1.38703e-06	1.343e-06	1.28237e-06	1.19193e-06	1.08483e-06	1.07106e-06	1.0438e-06	9.8923e-07	9.48487e-07	9.1613e-07	8.5017e-07
		382.3	2.19725e-06	1.92451e-06	1.84473e-06	1.63602e-06	1.5538e-06	1.52235e-06	1.4709e-06	1.34385e-06	1.23312e-06	1.16529e-06	1.0438e-06	1.54751e-06	1.52207e-06	1.45755e-06	1.36306e-06	1.29449e-06	1.29755e-06	1.25097e-06	1.17595e-06	1.13855e-06	1.07706e-06	9.98863e-07	1.34895e-06	1.34017e-06	1.27897e-06	1.19255e-06	1.08335e-06	1.09072e-06	1.06743e-06	1.00209e-06	9.7376e-07	9.3109e-07	8.6768e-07
		382.31	2.14126e-06	1.92338e-06	1.84028e-06	1.65257e-06	1.5504e-06	1.50093e-06	1.45775e-06	1.36176e-06	1.23057e-06	1.16337e-06	1.03887e-06	1.55788e-06	1.5185e-06	1.47229e-06	1.37887e-06	1.2848e-06	1.27687e-06	1.23783e-06	1.16926e-06	1.10778e-06	1.05304e-06	9.8583e-07	1.36856e-06	1.34357e-06	1.27613e-06	1.21522e-06	1.08171e-06	1.09078e-06	1.0561e-06	9.8991e-07	9.56477e-07	9.21627e-07	8.53513e-07
		382.32	2.15843e-06	1.92298e-06	1.82591e-06	1.62877e-06	1.55663e-06	1.48053e-06	1.43236e-06	1.36085e-06	1.22802e-06	1.16954e-06	1.06125e-06	1.53312e-06	1.52025e-06	1.45109e-06	1.36283e-06	1.26559e-06	1.25392e-06	1.20927e-06	1.15147e-06	1.09588e-06	1.03978e-06	9.6373e-07	1.34952e-06	1.34527e-06	1.27387e-06	1.18847e-06	1.07808e-06	1.07667e-06	1.04357e-06	9.9518e-07	9.58743e-07	9.22647e-07	8.5085e-07
		382.33	2.10551e-06	1.92916e-06	1.83677e-06	1.64186e-06	1.55085e-06	1.50184e-06	1.4556e-06	1.3511e-06	1.2274e-06	1.17606e-06	1.06397e-06	1.55204e-06	1.53703e-06	1.46275e-06	1.38261e-06	1.28486e-06	1.28055e-06	1.23284e-06	1.1734e-06	1.12308e-06	1.06307e-06	9.7784e-07	1.32742e-06	1.3396e-06	1.26537e-06	1.20898e-06	1.10353e-06	1.09446e-06	1.07038e-06	1.01003e-06	9.75857e-07	9.39193e-07	8.74763e-07
		382.34	2.17645e-06	1.93109e-06	1.83356e-06	1.65189e-06	1.54672e-06	1.49815e-06	1.44715e-06	1.3596e-06	1.21862e-06	1.15963e-06	1.08845e-06	1.52314e-06	1.51929e-06	1.47168e-06	1.39292e-06	1.28361e-06	1.28033e-06	1.23188e-06	1.1615e-06	1.10047e-06	1.0642e-06	9.75403e-07	1.36742e-06	1.34413e-06	1.27387e-06	1.21505e-06	1.0859e-06	1.08182e-06	1.06006e-06	9.96823e-07	9.51717e-07	9.2616e-07	8.54703e-07
		382.35	2.12443e-06	1.92066e-06	1.82659e-06	1.62707e-06	1.54196e-06	1.47775e-06	1.42845e-06	1.34561e-06	1.22298e-06	1.16971e-06	1.10415e-06	1.51226e-06	1.5177e-06	1.44957e-06	1.35059e-06	1.26854e-06	1.25177e-06	1.21448e-06	1.15169e-06	1.0944e-06	1.0442e-06	9.55173e-07	1.35484e-06	1.34357e-06	1.27273e-06	1.19986e-06	1.07944e-06	1.07015e-06	1.04136e-06	9.88663e-07	9.42537e-07	9.1273e-07	8.4796e-07
		382.36	2.11911e-06	1.90944e-06	1.8288e-06	1.63393e-06	1.53827e-06	1.4998e-06	1.45305e-06	1.33518e-06	1.2138e-06	1.15589e-06	1.06698e-06	1.5504e-06	1.50461e-06	1.45568e-06	1.374e-06	1.29608e-06	1.28055e-06	1.23947e-06	1.17385e-06	1.11752e-06	1.06647e-06	9.80107e-07	1.35864e-06	1.3328e-06	1.27783e-06	1.1947e-06	1.07752e-06	1.07491e-06	1.04374e-06	9.9756e-07	9.5404e-07	9.16753e-07	8.5459e-07
		382.37	2.09984e-06	1.90995e-06	1.82257e-06	1.64413e-06	1.54649e-06	1.50671e-06	1.44772e-06	1.3409e-06	1.21879e-06	1.14733e-06	1.08913e-06	1.56428e-06	1.51102e-06	1.46477e-06	1.36323e-06	1.28803e-06	1.29019e-06	1.23964e-06	1.17073e-06	1.1105e-06	1.05644e-06	9.8175e-07	1.31739e-06	1.3345e-06	1.2699e-06	1.19963e-06	1.08369e-06	1.08148e-06	1.04465e-06	9.8719e-07	9.50697e-07	9.1681e-07	8.6241e-07
		382.38	2.12625e-06	1.91046e-06	1.82764e-06	1.62418e-06	1.54048e-06	1.48501e-06	1.4331e-06	1.34436e-06	1.21578e-06	1.15158e-06	1.0757e-06	1.52513e-06	1.50274e-06	1.447e-06	1.35949e-06	1.28594e-06	1.26996e-06	1.22729e-06	1.16025e-06	1.10766e-06	1.05094e-06	9.58403e-07	1.34589e-06	1.3209e-06	1.2648e-06	1.18694e-06	1.07531e-06	1.06256e-06	1.03592e-06	9.85717e-07	9.4316e-07	9.10237e-07	8.4796e-07
		382.39	2.12953e-06	1.90037e-06	1.82152e-06	1.61619e-06	1.53997e-06	1.46155e-06	1.42216e-06	1.36465e-06	1.21544e-06	1.15203e-06	1.09027e-06	1.52059e-06	1.50354e-06	1.43988e-06	1.35303e-06	1.27132e-06	1.26061e-06	1.21278e-06	1.15158e-06	1.0901e-06	1.04828e-06	9.44407e-07	1.33212e-06	1.3277e-06	1.2818e-06	1.18326e-06	1.07973e-06	1.07111e-06	1.04159e-06	9.95633e-07	9.49847e-07	9.06043e-07	8.5935e-07
		382.4	2.10324e-06	1.89318e-06	1.82739e-06	1.6235e-06	1.53227e-06	1.48478e-06	1.4335e-06	1.34323e-06	1.21675e-06	1.14801e-06	1.06148e-06	1.54196e-06	1.5045e-06	1.44639e-06	1.36652e-06	1.27914e-06	1.28021e-06	1.22264e-06	1.16008e-06	1.09854e-06	1.04856e-06	9.63673e-07	1.35297e-06	1.33393e-06	1.27217e-06	1.20405e-06	1.08437e-06	1.08369e-06	1.05287e-06	9.95633e-07	9.6628e-07	9.22533e-07	8.71307e-07
		382.41	2.09366e-06	1.90383e-06	1.81022e-06	1.61914e-06	1.53357e-06	1.47135e-06	1.41542e-06	1.3685e-06	1.22071e-06	1.14744e-06	1.0536e-06	1.50552e-06	1.52569e-06	1.4425e-06	1.35422e-06	1.2665e-06	1.27052e-06	1.21652e-06	1.15339e-06	1.09197e-06	1.03978e-06	9.5455e-07	1.31761e-06	1.33847e-06	1.24043e-06	1.19181e-06	1.07412e-06	1.06261e-06	1.03587e-06	9.7699e-07	9.39137e-07	9.0032e-07	8.5425e-07
		382.42	2.14279e-06	1.90287e-06	1.81263e-06	1.60429e-06	1.52921e-06	1.459e-06	1.41208e-06	1.34583e-06	1.21567e-06	1.16218e-06	1.07604e-06	1.55369e-06	1.5062e-06	1.42928e-06	1.3477e-06	1.26673e-06	1.25494e-06	1.21493e-06	1.14914e-06	1.09497e-06	1.02952e-06	9.48487e-07	1.34068e-06	1.3209e-06	1.2495e-06	1.17861e-06	1.05496e-06	1.03201e-06	1.01547e-06	9.6917e-07	9.28993e-07	8.8842e-07	8.3827e-07
		382.43	2.13401e-06	1.89335e-06	1.80846e-06	1.61449e-06	1.53068e-06	1.47526e-06	1.42392e-06	1.34872e-06	1.2172e-06	1.15912e-06	1.03785e-06	1.52581e-06	1.50127e-06	1.43836e-06	1.36601e-06	1.27687e-06	1.28016e-06	1.23788e-06	1.17124e-06	1.10438e-06	1.05632e-06	9.6849e-07	1.32753e-06	1.32373e-06	1.24043e-06	1.17957e-06	1.06936e-06	1.06137e-06	1.03145e-06	9.75347e-07	9.40157e-07	9.01113e-07	8.60143e-07
		382.44	2.10341e-06	1.89119e-06	1.80166e-06	1.61415e-06	1.52892e-06	1.46733e-06	1.41967e-06	1.35071e-06	1.21233e-06	1.14937e-06	1.03847e-06	1.48767e-06	1.50915e-06	1.43806e-06	1.36153e-06	1.27092e-06	1.26032e-06	1.21584e-06	1.15067e-06	1.10234e-06	1.0323e-06	9.5319e-07	1.34164e-06	1.31467e-06	1.25403e-06	1.19147e-06	1.06437e-06	1.05842e-06	1.03638e-06	9.7461e-07	9.44293e-07	9.04797e-07	8.60427e-07
		382.45	2.10505e-06	1.88536e-06	1.80121e-06	1.60865e-06	1.5296e-06	1.44579e-06	1.38998e-06	1.32997e-06	1.21006e-06	1.15594e-06	1.05961e-06	1.54723e-06	1.49033e-06	1.43316e-06	1.35433e-06	1.25857e-06	1.24446e-06	1.19635e-06	1.14308e-06	1.08511e-06	1.02663e-06	9.45257e-07	1.2924e-06	1.31693e-06	1.241e-06	1.1683e-06	1.05627e-06	1.04641e-06	1.02289e-06	9.65827e-07	9.418e-07	8.9658e-07	8.45693e-07
		382.46	2.11531e-06	1.89567e-06	1.80806e-06	1.60259e-06	1.5228e-06	1.46115e-06	1.39978e-06	1.35331e-06	1.20337e-06	1.15674e-06	1.06431e-06	1.52779e-06	1.48302e-06	1.42776e-06	1.36408e-06	1.27557e-06	1.2648e-06	1.21063e-06	1.15203e-06	1.10205e-06	1.0353e-06	9.5761e-07	1.31297e-06	1.31467e-06	1.25403e-06	1.1764e-06	1.06964e-06	1.05706e-06	1.02731e-06	9.79597e-07	9.50187e-07	9.04627e-07	8.585e-07
		382.47	2.08329e-06	1.88077e-06	1.80537e-06	1.6146e-06	1.52065e-06	1.46007e-06	1.4021e-06	1.34793e-06	1.21063e-06	1.14472e-06	1.02618e-06	1.50745e-06	1.49623e-06	1.43846e-06	1.36051e-06	1.26673e-06	1.26605e-06	1.21323e-06	1.14569e-06	1.08783e-06	1.03983e-06	9.53983e-07	1.31263e-06	1.31297e-06	1.2444e-06	1.17963e-06	1.06641e-06	1.06477e-06	1.03632e-06	9.72173e-07	9.4962e-07	9.00943e-07	8.5884e-07
		382.48	2.06652e-06	1.89556e-06	1.81268e-06	1.60497e-06	1.51799e-06	1.43792e-06	1.38675e-06	1.35008e-06	1.20281e-06	1.14234e-06	1.01734e-06	1.48093e-06	1.50416e-06	1.42988e-06	1.35309e-06	1.2597e-06	1.25483e-06	1.19221e-06	1.13962e-06	1.08851e-06	1.02244e-06	9.42933e-07	1.34459e-06	1.31183e-06	1.2597e-06	1.16433e-06	1.05145e-06	1.05241e-06	1.02295e-06	9.62937e-07	9.37493e-07	8.9335e-07	8.43257e-07
		382.49	2.10086e-06	1.90366e-06	1.80557e-06	1.59619e-06	1.52303e-06	1.44483e-06	1.37728e-06	1.33529e-06	1.20717e-06	1.1471e-06	1.02816e-06	1.52773e-06	1.49617e-06	1.42206e-06	1.34396e-06	1.27024e-06	1.25715e-06	1.2066e-06	1.15866e-06	1.09667e-06	1.02788e-06	9.62483e-07	1.34748e-06	1.31467e-06	1.2393e-06	1.16223e-06	1.04896e-06	1.03836e-06	1.01785e-06	9.6475e-07	9.4061e-07	8.8706e-07	8.37873e-07
		382.5	2.09837e-06	1.88332e-06	1.79614e-06	1.59919e-06	1.52014e-06	1.45248e-06	1.40426e-06	1.32787e-06	1.19686e-06	1.15288e-06	1.00657e-06	1.50597e-06	1.4875e-06	1.42473e-06	1.34521e-06	1.27477e-06	1.28186e-06	1.21448e-06	1.16773e-06	1.09644e-06	1.04221e-06	9.66733e-07	1.3154e-06	1.3141e-06	1.25517e-06	1.17153e-06	1.05723e-06	1.06312e-06	1.03723e-06	9.7036e-07	9.52397e-07	9.01057e-07	8.5561e-07
		382.51	2.06335e-06	1.88944e-06	1.78902e-06	1.59403e-06	1.51277e-06	1.44602e-06	1.39111e-06	1.31223e-06	1.20269e-06	1.13866e-06	1.03337e-06	1.47254e-06	1.50195e-06	1.42014e-06	1.346e-06	1.26605e-06	1.27279e-06	1.20473e-06	1.15334e-06	1.09248e-06	1.03473e-06	9.61747e-07	1.3026e-06	1.29937e-06	1.241e-06	1.15861e-06	1.05111e-06	1.0438e-06	1.02555e-06	9.67073e-07	9.43953e-07	8.91367e-07	8.46827e-07
		382.52	2.09638e-06	1.87221e-06	1.78732e-06	1.58077e-06	1.51759e-06	1.43497e-06	1.37026e-06	1.32339e-06	1.20366e-06	1.15101e-06	1.02538e-06	1.51952e-06	1.47894e-06	1.40833e-06	1.33337e-06	1.25981e-06	1.25086e-06	1.20247e-06	1.14846e-06	1.09032e-06	1.01785e-06	9.51717e-07	1.3366e-06	1.30787e-06	1.23987e-06	1.16144e-06	1.04267e-06	1.0336e-06	1.01388e-06	9.60443e-07	9.30183e-07	8.89723e-07	8.28637e-07
		382.53	2.10976e-06	1.87312e-06	1.77843e-06	1.57726e-06	1.51226e-06	1.44936e-06	1.39678e-06	1.33025e-06	1.19958e-06	1.13889e-06	1.00923e-06	1.53589e-06	1.4837e-06	1.4052e-06	1.33274e-06	1.26089e-06	1.27103e-06	1.2087e-06	1.15566e-06	1.09769e-06	1.03417e-06	9.66847e-07	1.34079e-06	1.31183e-06	1.2342e-06	1.15532e-06	1.06307e-06	1.05224e-06	1.02901e-06	9.74723e-07	9.4996e-07	9.1086e-07	8.5663e-07
		382.54	2.13095e-06	1.86065e-06	1.77508e-06	1.58882e-06	1.50065e-06	1.43214e-06	1.38658e-06	1.3141e-06	1.19771e-06	1.14659e-06	9.94897e-07	1.51294e-06	1.47135e-06	1.41549e-06	1.3307e-06	1.24548e-06	1.25817e-06	1.19635e-06	1.13957e-06	1.08636e-06	1.02028e-06	9.51433e-07	1.30299e-06	1.3107e-06	1.23363e-06	1.16048e-06	1.05287e-06	1.05366e-06	1.03071e-06	9.66507e-07	9.46617e-07	9.0882e-07	8.51133e-07
		382.55	2.09128e-06	1.87969e-06	1.78358e-06	1.57675e-06	1.5079e-06	1.42539e-06	1.36839e-06	1.30197e-06	1.19935e-06	1.14166e-06	9.95803e-07	1.50614e-06	1.48064e-06	1.40474e-06	1.33059e-06	1.24021e-06	1.2444e-06	1.18569e-06	1.13934e-06	1.08437e-06	1.00113e-06	9.35e-07	1.32328e-06	1.31523e-06	1.23873e-06	1.15073e-06	1.05037e-06	1.03966e-06	1.02334e-06	9.64127e-07	9.38797e-07	8.92783e-07	8.3657e-07
		382.56	2.0727e-06	1.85634e-06	1.78341e-06	1.57964e-06	1.50178e-06	1.43497e-06	1.38618e-06	1.31285e-06	1.1934e-06	1.14767e-06	9.97163e-07	1.49079e-06	1.49509e-06	1.40732e-06	1.33444e-06	1.25007e-06	1.25534e-06	1.19448e-06	1.13792e-06	1.0829e-06	1.02374e-06	9.57383e-07	1.29574e-06	1.3158e-06	1.24723e-06	1.16614e-06	1.04091e-06	1.0468e-06	1.0217e-06	9.64183e-07	9.4061e-07	8.9505e-07	8.40537e-07
		382.57	2.10381e-06	1.87153e-06	1.78375e-06	1.58854e-06	1.51034e-06	1.44704e-06	1.39564e-06	1.31302e-06	1.18966e-06	1.12891e-06	1.00113e-06	1.51056e-06	1.47889e-06	1.41524e-06	1.3362e-06	1.2491e-06	1.25386e-06	1.19992e-06	1.1407e-06	1.09066e-06	1.01949e-06	9.67187e-07	1.29778e-06	1.3022e-06	1.2172e-06	1.15407e-06	1.03757e-06	1.04663e-06	1.0264e-06	9.61747e-07	9.30693e-07	9.04513e-07	8.33793e-07
		382.58	2.1199e-06	1.86994e-06	1.78058e-06	1.5695e-06	1.50065e-06	1.42086e-06	1.36516e-06	1.30673e-06	1.1866e-06	1.13345e-06	9.89117e-07	1.51646e-06	1.51889e-06	1.39828e-06	1.31756e-06	1.24128e-06	1.24043e-06	1.1734e-06	1.13078e-06	1.07859e-06	1.006e-06	9.4503e-07	1.3107e-06	1.3039e-06	1.2223e-06	1.15198e-06	1.03819e-06	1.03394e-06	1.01615e-06	9.57667e-07	9.34603e-07	8.8791e-07	8.36287e-07
		382.59	2.05082e-06	1.87006e-06	1.77769e-06	1.57335e-06	1.50552e-06	1.43701e-06	1.37581e-06	1.2873e-06	1.18592e-06	1.13271e-06	9.99997e-07	1.54003e-06	1.48535e-06	1.40171e-06	1.3277e-06	1.24678e-06	1.2533e-06	1.18479e-06	1.14489e-06	1.09559e-06	1.02306e-06	9.52567e-07	1.3324e-06	1.30503e-06	1.2206e-06	1.14512e-06	1.03292e-06	1.03388e-06	1.00634e-06	9.52227e-07	9.28427e-07	8.86493e-07	8.23593e-07
		382.6	2.03807e-06	1.86932e-06	1.77483e-06	1.59443e-06	1.50184e-06	1.45265e-06	1.40125e-06	1.2916e-06	1.18507e-06	1.12642e-06	1.01796e-06	1.48076e-06	1.46081e-06	1.42049e-06	1.32923e-06	1.25069e-06	1.25964e-06	1.19255e-06	1.14081e-06	1.09253e-06	1.02476e-06	9.639e-07	1.25896e-06	1.3039e-06	1.22683e-06	1.16297e-06	1.04794e-06	1.04794e-06	1.02776e-06	9.62143e-07	9.4384e-07	8.95333e-07	8.43653e-07
		382.61	2.07179e-06	1.87e-06	1.77644e-06	1.57635e-06	1.49413e-06	1.43967e-06	1.38227e-06	1.28809e-06	1.18802e-06	1.12931e-06	1.0017e-06	1.53584e-06	1.46874e-06	1.40439e-06	1.31637e-06	1.24202e-06	1.23358e-06	1.18093e-06	1.13146e-06	1.08211e-06	1.0111e-06	9.45823e-07	1.28089e-06	1.29257e-06	1.24157e-06	1.14501e-06	1.03439e-06	1.03048e-06	1.02011e-06	9.5234e-07	9.30863e-07	8.8281e-07	8.25463e-07
		382.62	2.06142e-06	1.86195e-06	1.77933e-06	1.57108e-06	1.49821e-06	1.42908e-06	1.37445e-06	1.29274e-06	1.18569e-06	1.13163e-06	9.51037e-07	1.50858e-06	1.48722e-06	1.39969e-06	1.32793e-06	1.24712e-06	1.23431e-06	1.17697e-06	1.13288e-06	1.08347e-06	1.00776e-06	9.45767e-07	1.29653e-06	1.29767e-06	1.2461e-06	1.14982e-06	1.04686e-06	1.03167e-06	1.01722e-06	9.5948e-07	9.36417e-07	8.83433e-07	8.22573e-07
		382.63	2.06068e-06	1.85617e-06	1.78327e-06	1.56309e-06	1.4905e-06	1.44517e-06	1.40142e-06	1.29778e-06	1.18144e-06	1.1292e-06	9.5829e-07	1.50155e-06	1.45401e-06	1.39257e-06	1.31416e-06	1.24888e-06	1.24191e-06	1.18688e-06	1.139e-06	1.08806e-06	1.02351e-06	9.52737e-07	1.31461e-06	1.2937e-06	1.24497e-06	1.1377e-06	1.03853e-06	1.03434e-06	1.02193e-06	9.61577e-07	9.33413e-07	8.91253e-07	8.3521e-07
		382.64	2.08516e-06	1.86235e-06	1.76752e-06	1.57471e-06	1.49266e-06	1.43605e-06	1.39281e-06	1.29489e-06	1.18008e-06	1.125e-06	9.88777e-07	1.50597e-06	1.45781e-06	1.40292e-06	1.32005e-06	1.23862e-06	1.24208e-06	1.18598e-06	1.13135e-06	1.07922e-06	1.01462e-06	9.5217e-07	1.30707e-06	1.2971e-06	1.22853e-06	1.142e-06	1.03445e-06	1.03286e-06	1.01915e-06	9.52567e-07	9.3228e-07	8.93123e-07	8.22913e-07
		382.65	2.07513e-06	1.86229e-06	1.76446e-06	1.57091e-06	1.48705e-06	1.42522e-06	1.37717e-06	1.29891e-06	1.18037e-06	1.14093e-06	1.00612e-06	1.47985e-06	1.47588e-06	1.39954e-06	1.31937e-06	1.23794e-06	1.22315e-06	1.17283e-06	1.1322e-06	1.07434e-06	1.01059e-06	9.42197e-07	1.27806e-06	1.2869e-06	1.22797e-06	1.14308e-06	1.02068e-06	1.01303e-06	9.98977e-07	9.5081e-07	9.17207e-07	8.75897e-07	8.1294e-07
		382.66	2.01886e-06	1.85011e-06	1.75828e-06	1.56655e-06	1.48756e-06	1.43276e-06	1.38471e-06	1.3077e-06	1.18365e-06	1.12869e-06	1.00328e-06	1.42358e-06	1.4658e-06	1.39565e-06	1.31512e-06	1.238e-06	1.23664e-06	1.18314e-06	1.13509e-06	1.09151e-06	1.01541e-06	9.5353e-07	1.26134e-06	1.28407e-06	1.21323e-06	1.13588e-06	1.02827e-06	1.02414e-06	1.00657e-06	9.52623e-07	9.18227e-07	8.85077e-07	8.20987e-07
		382.67	2.05961e-06	1.85119e-06	1.76613e-06	1.56683e-06	1.48444e-06	1.43044e-06	1.38697e-06	1.30328e-06	1.18586e-06	1.13175e-06	9.82997e-07	1.47135e-06	1.47316e-06	1.39591e-06	1.32198e-06	1.22462e-06	1.22763e-06	1.17107e-06	1.11004e-06	1.06794e-06	1.00034e-06	9.4537e-07	1.27154e-06	1.30107e-06	1.22003e-06	1.13872e-06	1.02907e-06	1.02601e-06	1.01524e-06	9.54493e-07	9.24063e-07	8.8502e-07	8.2348e-07
		382.68	2.03303e-06	1.84206e-06	1.74814e-06	1.57171e-06	1.47928e-06	1.42001e-06	1.37564e-06	1.27494e-06	1.17413e-06	1.13481e-06	1.00493e-06	1.49793e-06	1.46217e-06	1.40025e-06	1.32617e-06	1.23029e-06	1.21e-06	1.16439e-06	1.11554e-06	1.06256e-06	1.00056e-06	9.21513e-07	1.25993e-06	1.28067e-06	1.21153e-06	1.15175e-06	1.01564e-06	1.00765e-06	9.94103e-07	9.4367e-07	9.06157e-07	8.74423e-07	8.07953e-07
		382.69	2.04249e-06	1.83934e-06	1.76539e-06	1.57137e-06	1.47685e-06	1.42437e-06	1.37422e-06	1.29245e-06	1.17232e-06	1.12948e-06	9.89513e-07	1.4412e-06	1.45798e-06	1.39994e-06	1.31897e-06	1.23312e-06	1.22003e-06	1.17527e-06	1.11798e-06	1.07349e-06	1.00827e-06	9.435e-07	1.28554e-06	1.27783e-06	1.2172e-06	1.13877e-06	1.03241e-06	1.02414e-06	1.00481e-06	9.68773e-07	9.2021e-07	8.91083e-07	8.1906e-07
		382.7	2.02969e-06	1.84291e-06	1.7744e-06	1.58667e-06	1.47877e-06	1.43491e-06	1.38216e-06	1.26622e-06	1.17323e-06	1.1148e-06	1.00204e-06	1.48098e-06	1.46019e-06	1.41357e-06	1.33008e-06	1.23822e-06	1.22695e-06	1.17838e-06	1.12455e-06	1.08494e-06	1.01609e-06	9.39703e-07	1.28299e-06	1.2767e-06	1.22967e-06	1.15747e-06	1.02527e-06	1.02663e-06	1.01666e-06	9.5727e-07	9.24403e-07	8.95277e-07	8.19627e-07
		382.71	2.07559e-06	1.82676e-06	1.75327e-06	1.56389e-06	1.47379e-06	1.43372e-06	1.38607e-06	1.27239e-06	1.16886e-06	1.11843e-06	1.00651e-06	1.45718e-06	1.44296e-06	1.39328e-06	1.3213e-06	1.23567e-06	1.22196e-06	1.17708e-06	1.12767e-06	1.08086e-06	1.01326e-06	9.36417e-07	1.28344e-06	1.28237e-06	1.21947e-06	1.13362e-06	1.01836e-06	1.0085e-06	9.93537e-07	9.48147e-07	9.09047e-07	8.75557e-07	8.06877e-07
		382.72	2.05445e-06	1.83674e-06	1.74723e-06	1.56627e-06	1.47571e-06	1.41565e-06	1.36725e-06	1.29013e-06	1.1662e-06	1.12353e-06	9.87303e-07	1.49447e-06	1.45299e-06	1.3954e-06	1.31518e-06	1.23193e-06	1.21238e-06	1.16529e-06	1.11866e-06	1.08086e-06	1.01388e-06	9.28143e-07	1.28548e-06	1.27727e-06	1.20587e-06	1.13843e-06	1.02419e-06	1.00158e-06	9.95237e-07	9.6033e-07	9.1001e-07	8.7856e-07	8.05743e-07
		382.73	2.02011e-06	1.82563e-06	1.74584e-06	1.55272e-06	1.47384e-06	1.42868e-06	1.38782e-06	1.27659e-06	1.17141e-06	1.11361e-06	9.8872e-07	1.49192e-06	1.46206e-06	1.38334e-06	1.31019e-06	1.22689e-06	1.22542e-06	1.1811e-06	1.12024e-06	1.07208e-06	1.02034e-06	9.42537e-07	1.31229e-06	1.2767e-06	1.1934e-06	1.13736e-06	1.0187e-06	1.00328e-06	9.894e-07	9.39873e-07	9.06723e-07	8.71647e-07	8.0886e-07
		382.74	2.03241e-06	1.82682e-06	1.74788e-06	1.55131e-06	1.47486e-06	1.42494e-06	1.3817e-06	1.28894e-06	1.16195e-06	1.11407e-06	9.93253e-07	1.46415e-06	1.46421e-06	1.38207e-06	1.3226e-06	1.22683e-06	1.21306e-06	1.17096e-06	1.11616e-06	1.06284e-06	1.01224e-06	9.2752e-07	1.32249e-06	1.2767e-06	1.22853e-06	1.13656e-06	1.01598e-06	1.00957e-06	9.98183e-07	9.41687e-07	9.14543e-07	8.7414e-07	8.1311e-07
		382.75	2.04385e-06	1.82144e-06	1.74423e-06	1.54111e-06	1.47288e-06	1.40511e-06	1.36992e-06	1.28758e-06	1.16682e-06	1.12172e-06	9.9467e-07	1.46551e-06	1.431e-06	1.37299e-06	1.30809e-06	1.22536e-06	1.20666e-06	1.16019e-06	1.12393e-06	1.05428e-06	9.9977e-07	9.17093e-07	1.27625e-06	1.26537e-06	1.2053e-06	1.13163e-06	1.02368e-06	1.00742e-06	9.86e-07	9.55513e-07	9.18623e-07	8.7125e-07	8.024e-07
		382.76	2.01008e-06	1.82875e-06	1.738e-06	1.55357e-06	1.46801e-06	1.41049e-06	1.3749e-06	1.27829e-06	1.16422e-06	1.11849e-06	9.84583e-07	1.49475e-06	1.44625e-06	1.38409e-06	1.31982e-06	1.23222e-06	1.21839e-06	1.17572e-06	1.11928e-06	1.06681e-06	1.01229e-06	9.34207e-07	1.25092e-06	1.2665e-06	1.20927e-06	1.15492e-06	1.02363e-06	1.00804e-06	9.9263e-07	9.62823e-07	9.21343e-07	8.77937e-07	8.2348e-07
		382.77	2.00543e-06	1.81968e-06	1.74856e-06	1.53856e-06	1.46319e-06	1.41723e-06	1.37507e-06	1.27523e-06	1.16308e-06	1.10948e-06	9.67923e-07	1.48648e-06	1.44659e-06	1.37071e-06	1.30277e-06	1.2261e-06	1.21986e-06	1.17702e-06	1.10596e-06	1.0591e-06	1.00589e-06	9.26103e-07	1.26202e-06	1.26253e-06	1.21153e-06	1.13685e-06	1.01943e-06	1.00878e-06	9.89683e-07	9.54947e-07	9.10237e-07	8.73687e-07	8.1889e-07
		382.78	2.03314e-06	1.81265e-06	1.73417e-06	1.53057e-06	1.46466e-06	1.39984e-06	1.36861e-06	1.28571e-06	1.15549e-06	1.119e-06	9.8447e-07	1.45514e-06	1.44953e-06	1.3636e-06	1.29058e-06	1.23188e-06	1.20774e-06	1.16433e-06	1.11016e-06	1.05173e-06	9.95237e-07	9.18963e-07	1.26344e-06	1.2648e-06	1.20927e-06	1.12104e-06	1.02136e-06	1.00119e-06	9.8906e-07	9.5557e-07	9.15393e-07	8.687e-07	8.0903e-07
		382.79	2.02028e-06	1.80597e-06	1.7302e-06	1.54173e-06	1.46126e-06	1.40862e-06	1.36504e-06	1.27868e-06	1.15674e-06	1.12053e-06	1.00549e-06	1.45594e-06	1.44064e-06	1.37354e-06	1.30713e-06	1.23363e-06	1.22213e-06	1.17612e-06	1.11288e-06	1.06448e-06	9.979e-07	9.2548e-07	1.275e-06	1.2648e-06	1.20473e-06	1.13566e-06	1.01025e-06	1.00028e-06	9.8311e-07	9.4724e-07	9.20153e-07	8.6972e-07	8.14583e-07
		382.8	2.0353e-06	1.80931e-06	1.73573e-06	1.55822e-06	1.46421e-06	1.41746e-06	1.37632e-06	1.29455e-06	1.14829e-06	1.10959e-06	1.00017e-06	1.41667e-06	1.41808e-06	1.38823e-06	1.31846e-06	1.2295e-06	1.22825e-06	1.18354e-06	1.12007e-06	1.07191e-06	1.00719e-06	9.3347e-07	1.28667e-06	1.26027e-06	1.18773e-06	1.14642e-06	1.01059e-06	1.00464e-06	9.86227e-07	9.43557e-07	9.13183e-07	8.66377e-07	8.1634e-07
		382.81	2.02719e-06	1.80942e-06	1.73304e-06	1.53663e-06	1.45985e-06	1.3927e-06	1.34493e-06	1.28225e-06	1.14603e-06	1.10449e-06	9.67073e-07	1.42806e-06	1.42896e-06	1.369e-06	1.29024e-06	1.2117e-06	1.1989e-06	1.15005e-06	1.09882e-06	1.037e-06	9.83167e-07	9.06837e-07	1.30254e-06	1.26423e-06	1.21267e-06	1.12189e-06	1.01875e-06	9.9535e-07	9.7852e-07	9.4894e-07	9.0814e-07	8.58727e-07	8.14243e-07
		382.82	2.04606e-06	1.80636e-06	1.71949e-06	1.54128e-06	1.46211e-06	1.39587e-06	1.33983e-06	1.28707e-06	1.14659e-06	1.1118e-06	9.70303e-07	1.49271e-06	1.4327e-06	1.37314e-06	1.30815e-06	1.21182e-06	1.19323e-06	1.14982e-06	1.10018e-06	1.04782e-06	9.78973e-07	8.97033e-07	1.25675e-06	1.26027e-06	1.20927e-06	1.12891e-06	1.02017e-06	9.8549e-07	9.68887e-07	9.3585e-07	9.0678e-07	8.59293e-07	8.10503e-07
		382.83	2.03745e-06	1.80897e-06	1.7234e-06	1.54513e-06	1.44976e-06	1.40267e-06	1.36289e-06	1.28548e-06	1.13923e-06	1.09775e-06	9.8549e-07	1.45667e-06	1.4301e-06	1.37657e-06	1.3069e-06	1.21272e-06	1.22638e-06	1.16507e-06	1.10908e-06	1.05077e-06	9.93083e-07	9.24007e-07	1.26469e-06	1.24837e-06	1.18433e-06	1.14319e-06	1.02414e-06	1.0128e-06	9.89797e-07	9.4979e-07	9.1987e-07	8.8349e-07	8.2875e-07
		382.84	2.01093e-06	1.80812e-06	1.7223e-06	1.53408e-06	1.45452e-06	1.39502e-06	1.34022e-06	1.26231e-06	1.14529e-06	1.09673e-06	9.80447e-07	1.43588e-06	1.42936e-06	1.36673e-06	1.30175e-06	1.2227e-06	1.20207e-06	1.14433e-06	1.10591e-06	1.04187e-06	9.75517e-07	9.05307e-07	1.27069e-06	1.26593e-06	1.18377e-06	1.13713e-06	1.0238e-06	9.95407e-07	9.76027e-07	9.43273e-07	9.12673e-07	8.6343e-07	8.16e-07
		382.85	1.96588e-06	1.79605e-06	1.7204e-06	1.53805e-06	1.44698e-06	1.391e-06	1.34051e-06	1.28208e-06	1.14161e-06	1.11135e-06	9.5251e-07	1.45866e-06	1.43412e-06	1.37026e-06	1.3039e-06	1.21505e-06	1.20762e-06	1.15186e-06	1.10817e-06	1.04726e-06	9.8005e-07	9.10237e-07	1.25267e-06	1.2563e-06	1.19907e-06	1.14183e-06	1.02578e-06	9.97277e-07	9.71267e-07	9.42877e-07	9.11257e-07	8.653e-07	8.0937e-07
		382.86	2.0285e-06	1.80291e-06	1.72944e-06	1.54082e-06	1.44681e-06	1.41032e-06	1.35309e-06	1.26831e-06	1.14438e-06	1.11203e-06	9.469e-07	1.45288e-06	1.42137e-06	1.37273e-06	1.29857e-06	1.22134e-06	1.22683e-06	1.16592e-06	1.11492e-06	1.0578e-06	9.9161e-07	9.22533e-07	1.27483e-06	1.2461e-06	1.19113e-06	1.14846e-06	1.02629e-06	1.00306e-06	9.92913e-07	9.51377e-07	9.2888e-07	8.80317e-07	8.31923e-07
		382.87	1.99926e-06	1.79667e-06	1.71924e-06	1.53249e-06	1.44358e-06	1.39428e-06	1.34419e-06	1.25182e-06	1.13668e-06	1.1046e-06	9.4418e-07	1.42114e-06	1.4225e-06	1.36531e-06	1.28639e-06	1.19952e-06	1.21165e-06	1.14359e-06	1.10693e-06	1.03417e-06	9.71267e-07	9.10407e-07	1.3868e-06	1.2478e-06	1.18547e-06	1.12602e-06	1.02482e-06	9.97787e-07	9.79483e-07	9.36587e-07	9.11653e-07	8.6496e-07	8.20477e-07
		382.88	2.0005e-06	1.80427e-06	1.71003e-06	1.51068e-06	1.44874e-06	1.38386e-06	1.32691e-06	1.25959e-06	1.14285e-06	1.0986e-06	9.31033e-07	1.41468e-06	1.4161e-06	1.34588e-06	1.27925e-06	1.19884e-06	1.19448e-06	1.12869e-06	1.09412e-06	1.02691e-06	9.6237e-07	8.9709e-07	1.24004e-06	1.2495e-06	1.19397e-06	1.12115e-06	1.01297e-06	9.86907e-07	9.60103e-07	9.28653e-07	9.01283e-07	8.5714e-07	8.02967e-07
		382.89	2.06646e-06	1.80568e-06	1.70757e-06	1.5151e-06	1.44126e-06	1.394e-06	1.33903e-06	1.24604e-06	1.13271e-06	1.09542e-06	9.58347e-07	1.45707e-06	1.40828e-06	1.34981e-06	1.28016e-06	1.20088e-06	1.21034e-06	1.13656e-06	1.10058e-06	1.02737e-06	9.7138e-07	9.13693e-07	1.27364e-06	1.25177e-06	1.19453e-06	1.11769e-06	1.02317e-06	9.93877e-07	9.83053e-07	9.3398e-07	9.1902e-07	8.7091e-07	8.22007e-07
		382.9	2.01745e-06	1.80659e-06	1.70907e-06	1.52841e-06	1.44126e-06	1.39842e-06	1.34782e-06	1.23426e-06	1.13889e-06	1.09582e-06	9.76763e-07	1.4314e-06	1.42131e-06	1.36168e-06	1.27738e-06	1.19805e-06	1.19833e-06	1.13044e-06	1.09412e-06	1.02691e-06	9.73817e-07	9.14317e-07	1.24548e-06	1.24723e-06	1.17583e-06	1.13418e-06	1.01717e-06	9.98637e-07	9.82883e-07	9.29107e-07	9.15167e-07	8.6377e-07	8.13847e-07
		382.91	1.98112e-06	1.79679e-06	1.71417e-06	1.50869e-06	1.44273e-06	1.38544e-06	1.32787e-06	1.25675e-06	1.13226e-06	1.088e-06	9.68943e-07	1.45979e-06	1.40777e-06	1.34411e-06	1.25851e-06	1.19895e-06	1.18756e-06	1.12177e-06	1.08381e-06	1.02867e-06	9.5642e-07	8.942e-07	1.25279e-06	1.24043e-06	1.18943e-06	1.10166e-06	1.01388e-06	9.84697e-07	9.7291e-07	9.2412e-07	9.03777e-07	8.48583e-07	8.15433e-07
		382.92	1.96798e-06	1.79424e-06	1.71114e-06	1.51765e-06	1.42817e-06	1.40018e-06	1.3413e-06	1.22343e-06	1.12993e-06	1.10307e-06	1.00085e-06	1.41026e-06	1.42471e-06	1.35209e-06	1.27358e-06	1.21068e-06	1.20417e-06	1.14019e-06	1.09214e-06	1.03932e-06	9.8107e-07	9.18397e-07	1.20915e-06	1.24043e-06	1.16733e-06	1.13537e-06	1.02674e-06	9.94953e-07	9.77897e-07	9.42593e-07	9.15677e-07	8.6853e-07	8.1889e-07
		382.93	1.96186e-06	1.79492e-06	1.70451e-06	1.51906e-06	1.44052e-06	1.41089e-06	1.35167e-06	1.24191e-06	1.13339e-06	1.0893e-06	9.6118e-07	1.41536e-06	1.42313e-06	1.35335e-06	1.27375e-06	1.21091e-06	1.21295e-06	1.1377e-06	1.09673e-06	1.04255e-06	9.84073e-07	9.25707e-07	1.21896e-06	1.23703e-06	1.17527e-06	1.11786e-06	1.02176e-06	9.9909e-07	9.83393e-07	9.3619e-07	9.04683e-07	8.64903e-07	8.20137e-07
		382.94	1.98333e-06	1.79894e-06	1.69615e-06	1.51102e-06	1.43758e-06	1.38068e-06	1.33172e-06	1.24338e-06	1.13532e-06	1.0935e-06	9.64523e-07	1.4246e-06	1.41094e-06	1.34618e-06	1.26644e-06	1.19748e-06	1.18796e-06	1.10596e-06	1.07893e-06	1.01609e-06	9.71267e-07	8.97883e-07	1.2682e-06	1.2427e-06	1.18547e-06	1.11157e-06	1.0149e-06	9.87927e-07	9.70643e-07	9.2922e-07	9.0763e-07	8.65867e-07	8.10617e-07
		382.95	2.01291e-06	1.78959e-06	1.70728e-06	1.5024e-06	1.43661e-06	1.38686e-06	1.3294e-06	1.22746e-06	1.12438e-06	1.09667e-06	9.71323e-07	1.41491e-06	1.41763e-06	1.3385e-06	1.26486e-06	1.20184e-06	1.19249e-06	1.11605e-06	1.08862e-06	1.02912e-06	9.65827e-07	9.09613e-07	1.2372e-06	1.23703e-06	1.19623e-06	1.10443e-06	1.00889e-06	9.86e-07	9.73647e-07	9.28427e-07	8.99697e-07	8.68133e-07	8.10843e-07
		382.96	1.98486e-06	1.77854e-06	1.69615e-06	1.5075e-06	1.43168e-06	1.39649e-06	1.3328e-06	1.24287e-06	1.12512e-06	1.09214e-06	9.7206e-07	1.4429e-06	1.4106e-06	1.34305e-06	1.26338e-06	1.19368e-06	1.19561e-06	1.10965e-06	1.07378e-06	1.01994e-06	9.6424e-07	9.09273e-07	1.27749e-06	1.24213e-06	1.17073e-06	1.11803e-06	1.00187e-06	9.85773e-07	9.741e-07	9.24347e-07	8.9335e-07	8.63883e-07	8.08577e-07
		382.97	1.94928e-06	1.78103e-06	1.69133e-06	1.51827e-06	1.43146e-06	1.37825e-06	1.32237e-06	1.21992e-06	1.13152e-06	1.08216e-06	9.55343e-07	1.39944e-06	1.41599e-06	1.35264e-06	1.26962e-06	1.1768e-06	1.17952e-06	1.09633e-06	1.06012e-06	1.0094e-06	9.50413e-07	8.93463e-07	1.23896e-06	1.2325e-06	1.17243e-06	1.10902e-06	1.00368e-06	9.77103e-07	9.69737e-07	9.17037e-07	8.9488e-07	8.52777e-07	8.0461e-07
		382.98	1.99812e-06	1.78517e-06	1.6936e-06	1.49934e-06	1.43151e-06	1.37734e-06	1.31591e-06	1.21941e-06	1.1292e-06	1.08551e-06	9.7529e-07	1.43372e-06	1.43242e-06	1.33578e-06	1.2567e-06	1.19397e-06	1.17617e-06	1.09508e-06	1.06941e-06	1.02034e-06	9.59537e-07	8.96013e-07	1.29812e-06	1.23477e-06	1.1781e-06	1.09106e-06	1.00317e-06	9.86737e-07	9.63107e-07	9.15167e-07	8.9131e-07	8.51077e-07	7.94297e-07
		382.99	2.00685e-06	1.77814e-06	1.68725e-06	1.51918e-06	1.43078e-06	1.39508e-06	1.34487e-06	1.24253e-06	1.13056e-06	1.08783e-06	9.78067e-07	1.42245e-06	1.43378e-06	1.35345e-06	1.26939e-06	1.20932e-06	1.19482e-06	1.11741e-06	1.0799e-06	1.02402e-06	9.68943e-07	9.09387e-07	1.26423e-06	1.2393e-06	1.17527e-06	1.11497e-06	1.01071e-06	9.95067e-07	9.76537e-07	9.32393e-07	9.03777e-07	8.69607e-07	8.1277e-07
		383	1.95585e-06	1.77015e-06	1.70057e-06	1.50926e-06	1.4318e-06	1.38012e-06	1.33546e-06	1.24457e-06	1.11917e-06	1.06788e-06	9.6254e-07	1.40936e-06	1.40494e-06	1.34461e-06	1.26797e-06	1.18972e-06	1.18416e-06	1.09792e-06	1.0655e-06	1.01586e-06	9.56363e-07	9.02473e-07	1.24763e-06	1.2342e-06	1.18093e-06	1.1101e-06	1.00204e-06	9.96313e-07	9.78803e-07	9.33017e-07	8.97883e-07	8.63713e-07	8.05177e-07
		383.01	1.96769e-06	1.76834e-06	1.6845e-06	1.49923e-06	1.42245e-06	1.37286e-06	1.31914e-06	1.2474e-06	1.11741e-06	1.06431e-06	9.14147e-07	1.43197e-06	1.39338e-06	1.33568e-06	1.26418e-06	1.19215e-06	1.17379e-06	1.09854e-06	1.06856e-06	1.01598e-06	9.62087e-07	8.976e-07	1.227e-06	1.22627e-06	1.16733e-06	1.1029e-06	1.00408e-06	9.8107e-07	9.6203e-07	9.1273e-07	8.91423e-07	8.4847e-07	7.94183e-07
		383.02	1.97614e-06	1.77304e-06	1.69943e-06	1.50314e-06	1.42477e-06	1.37711e-06	1.3277e-06	1.23448e-06	1.11509e-06	1.07973e-06	9.52567e-07	1.38816e-06	1.4008e-06	1.33916e-06	1.2601e-06	1.20343e-06	1.17736e-06	1.11089e-06	1.06828e-06	1.01054e-06	9.6186e-07	8.9675e-07	1.21e-06	1.22513e-06	1.1832e-06	1.10188e-06	1.00776e-06	9.8889e-07	9.72173e-07	9.24573e-07	8.93237e-07	8.5391e-07	7.97583e-07
		383.03	2.00237e-06	1.76296e-06	1.67886e-06	1.50722e-06	1.42352e-06	1.38289e-06	1.34243e-06	1.22927e-06	1.11707e-06	1.06947e-06	9.3619e-07	1.3757e-06	1.38374e-06	1.3428e-06	1.26531e-06	1.1972e-06	1.17929e-06	1.10857e-06	1.0646e-06	1.02028e-06	9.61973e-07	8.9981e-07	1.21692e-06	1.2308e-06	1.16563e-06	1.09633e-06	9.88947e-07	9.80277e-07	9.68263e-07	9.11937e-07	8.87967e-07	8.48697e-07	7.90613e-07
		383.04	1.9452e-06	1.77112e-06	1.66968e-06	1.49407e-06	1.4208e-06	1.37173e-06	1.32033e-06	1.24888e-06	1.11367e-06	1.06397e-06	9.44407e-07	1.40635e-06	1.3868e-06	1.33108e-06	1.25228e-06	1.18994e-06	1.1675e-06	1.09486e-06	1.05666e-06	1.00345e-06	9.5659e-07	8.83773e-07	1.2397e-06	1.22967e-06	1.15033e-06	1.1046e-06	9.95293e-07	9.724e-07	9.64467e-07	9.21797e-07	8.7822e-07	8.38497e-07	7.8336e-07
		383.05	1.95222e-06	1.76919e-06	1.67671e-06	1.49249e-06	1.41803e-06	1.357e-06	1.31206e-06	1.24865e-06	1.11458e-06	1.05904e-06	9.05477e-07	1.41525e-06	1.40188e-06	1.32967e-06	1.2567e-06	1.19085e-06	1.16546e-06	1.10058e-06	1.06176e-06	1.01207e-06	9.56137e-07	8.98393e-07	1.22706e-06	1.23023e-06	1.17583e-06	1.09174e-06	9.89627e-07	9.84413e-07	9.61973e-07	9.18963e-07	8.8604e-07	8.48583e-07	7.90217e-07
		383.06	1.91941e-06	1.76279e-06	1.66898e-06	1.50019e-06	1.42058e-06	1.36147e-06	1.33303e-06	1.24837e-06	1.1071e-06	1.06137e-06	9.49847e-07	1.40307e-06	1.41077e-06	1.33654e-06	1.26089e-06	1.18739e-06	1.17957e-06	1.10551e-06	1.06335e-06	1.0115e-06	9.59933e-07	9.01e-07	1.21714e-06	1.224e-06	1.173e-06	1.08613e-06	9.92517e-07	9.8957e-07	9.6696e-07	9.19643e-07	8.9029e-07	8.45637e-07	7.92483e-07
		383.07	1.92378e-06	1.7489e-06	1.68218e-06	1.49889e-06	1.41281e-06	1.35751e-06	1.326e-06	1.24236e-06	1.10772e-06	1.0553e-06	9.044e-07	1.37921e-06	1.39491e-06	1.33538e-06	1.25386e-06	1.18949e-06	1.15878e-06	1.09712e-06	1.06001e-06	1.00402e-06	9.5863e-07	8.9539e-07	1.22054e-06	1.22287e-06	1.1713e-06	1.08976e-06	9.86e-07	9.78917e-07	9.61577e-07	9.17377e-07	8.70513e-07	8.37703e-07	7.81037e-07
		383.08	1.93007e-06	1.76012e-06	1.66937e-06	1.48982e-06	1.40902e-06	1.36164e-06	1.32198e-06	1.24361e-06	1.10347e-06	1.05729e-06	9.31827e-07	1.37139e-06	1.40511e-06	1.3273e-06	1.25715e-06	1.19453e-06	1.17906e-06	1.11163e-06	1.06579e-06	1.01858e-06	9.7053e-07	9.00603e-07	1.20031e-06	1.21493e-06	1.16223e-06	1.09554e-06	9.91497e-07	9.83507e-07	9.5472e-07	9.19133e-07	8.8213e-07	8.40593e-07	7.8387e-07
		383.09	1.93749e-06	1.74579e-06	1.67634e-06	1.49827e-06	1.41242e-06	1.37167e-06	1.33716e-06	1.25664e-06	1.10687e-06	1.05423e-06	9.22703e-07	1.38884e-06	1.39474e-06	1.33482e-06	1.25936e-06	1.19295e-06	1.17289e-06	1.11673e-06	1.06443e-06	1.01943e-06	9.66507e-07	8.99923e-07	1.21374e-06	1.21493e-06	1.16053e-06	1.09236e-06	9.94217e-07	9.8464e-07	9.66903e-07	9.30863e-07	8.86097e-07	8.5204e-07	7.93277e-07
		383.1	1.94928e-06	1.74131e-06	1.67065e-06	1.50869e-06	1.40783e-06	1.36436e-06	1.31212e-06	1.24865e-06	1.10891e-06	1.0557e-06	9.15337e-07	1.39394e-06	1.38193e-06	1.34411e-06	1.26656e-06	1.17776e-06	1.16212e-06	1.09276e-06	1.06137e-06	1.00249e-06	9.53757e-07	8.78107e-07	1.24298e-06	1.2274e-06	1.16337e-06	1.11004e-06	9.92573e-07	9.91723e-07	9.63617e-07	9.18737e-07	8.79127e-07	8.5153e-07	7.8795e-07
		383.11	1.91947e-06	1.75457e-06	1.66662e-06	1.49532e-06	1.40363e-06	1.33178e-06	1.30396e-06	1.25143e-06	1.1071e-06	1.04935e-06	9.19587e-07	1.37048e-06	1.38301e-06	1.33219e-06	1.26474e-06	1.17572e-06	1.14841e-06	1.09316e-06	1.0459e-06	9.9212e-07	9.4928e-07	8.73403e-07	1.23902e-06	1.2138e-06	1.17073e-06	1.09344e-06	9.8957e-07	9.74213e-07	9.42367e-07	9.14373e-07	8.80713e-07	8.34417e-07	7.8064e-07
		383.12	1.98282e-06	1.75327e-06	1.66589e-06	1.49175e-06	1.40516e-06	1.35909e-06	1.31529e-06	1.23386e-06	1.10625e-06	1.0523e-06	9.39307e-07	1.40352e-06	1.37592e-06	1.32901e-06	1.26214e-06	1.17759e-06	1.16575e-06	1.10659e-06	1.0604e-06	1.0085e-06	9.6764e-07	8.9029e-07	1.23063e-06	1.2155e-06	1.1475e-06	1.11004e-06	9.91327e-07	9.9076e-07	9.54267e-07	9.13977e-07	8.8128e-07	8.4507e-07	7.81207e-07
		383.13	1.94877e-06	1.72533e-06	1.65594e-06	1.48767e-06	1.40573e-06	1.35082e-06	1.31563e-06	1.22366e-06	1.10211e-06	1.04165e-06	8.86777e-07	1.37626e-06	1.363e-06	1.32538e-06	1.26225e-06	1.17759e-06	1.16184e-06	1.108e-06	1.05383e-06	1.00504e-06	9.55117e-07	8.7873e-07	1.21119e-06	1.22287e-06	1.1475e-06	1.09911e-06	9.8872e-07	9.8294e-07	9.5472e-07	9.18907e-07	8.68813e-07	8.35777e-07	7.84663e-07
		383.14	1.90428e-06	1.74822e-06	1.65926e-06	1.48739e-06	1.40046e-06	1.33597e-06	1.30248e-06	1.22887e-06	1.1067e-06	1.04595e-06	9.1103e-07	1.38295e-06	1.38697e-06	1.32513e-06	1.25313e-06	1.1692e-06	1.13622e-06	1.09729e-06	1.05032e-06	9.96143e-07	9.49053e-07	8.70343e-07	1.2023e-06	1.2053e-06	1.1441e-06	1.09973e-06	9.8872e-07	9.68377e-07	9.46333e-07	9.1273e-07	8.65923e-07	8.29883e-07	7.7163e-07
		383.15	1.9431e-06	1.72941e-06	1.6675e-06	1.46721e-06	1.39848e-06	1.36255e-06	1.31569e-06	1.22519e-06	1.09814e-06	1.04737e-06	9.38513e-07	1.38992e-06	1.37972e-06	1.30715e-06	1.24242e-06	1.18445e-06	1.15674e-06	1.12047e-06	1.06596e-06	1.01405e-06	9.69963e-07	8.925e-07	1.22162e-06	1.2104e-06	1.15997e-06	1.09134e-06	9.90703e-07	9.7818e-07	9.47977e-07	9.10973e-07	8.8026e-07	8.35833e-07	7.78997e-07
		383.16	1.94117e-06	1.73343e-06	1.65662e-06	1.4709e-06	1.3957e-06	1.3536e-06	1.31671e-06	1.2125e-06	1.10381e-06	1.03649e-06	9.34547e-07	1.3698e-06	1.38295e-06	1.31044e-06	1.241e-06	1.173e-06	1.15725e-06	1.11084e-06	1.05581e-06	1.00102e-06	9.55287e-07	8.83773e-07	1.20881e-06	1.20927e-06	1.15657e-06	1.10421e-06	9.89683e-07	9.8719e-07	9.58743e-07	9.10973e-07	8.72383e-07	8.41103e-07	7.8829e-07
		383.17	1.90627e-06	1.73292e-06	1.65345e-06	1.47214e-06	1.39321e-06	1.34187e-06	1.29784e-06	1.23035e-06	1.09854e-06	1.01966e-06	9.7036e-07	1.40794e-06	1.37377e-06	1.31155e-06	1.23142e-06	1.17005e-06	1.13996e-06	1.10013e-06	1.05513e-06	9.94897e-07	9.55513e-07	8.66093e-07	1.19986e-06	1.2002e-06	1.14013e-06	1.08069e-06	9.86113e-07	9.68943e-07	9.39477e-07	9.01963e-07	8.62467e-07	8.2416e-07	7.6891e-07
		383.18	1.93675e-06	1.72731e-06	1.64563e-06	1.4582e-06	1.39389e-06	1.32396e-06	1.29755e-06	1.22128e-06	1.09775e-06	1.04663e-06	9.70587e-07	1.35552e-06	1.38193e-06	1.29913e-06	1.22848e-06	1.16206e-06	1.13622e-06	1.09576e-06	1.05236e-06	9.92573e-07	9.46617e-07	8.585e-07	1.22831e-06	1.19793e-06	1.14977e-06	1.08148e-06	9.94783e-07	9.80787e-07	9.5404e-07	9.11937e-07	8.7244e-07	8.2841e-07	7.8914e-07
		383.19	1.94627e-06	1.71643e-06	1.65727e-06	1.45361e-06	1.38714e-06	1.34391e-06	1.30605e-06	1.22445e-06	1.09962e-06	1.03411e-06	9.76537e-07	1.39842e-06	1.35626e-06	1.29504e-06	1.22695e-06	1.15883e-06	1.15509e-06	1.1071e-06	1.05434e-06	9.93253e-07	9.53757e-07	8.6955e-07	1.21295e-06	1.19227e-06	1.17187e-06	1.0812e-06	9.8498e-07	9.70473e-07	9.4639e-07	9.01567e-07	8.64847e-07	8.34587e-07	7.87667e-07
		383.2	1.91522e-06	1.74471e-06	1.64909e-06	1.47056e-06	1.39009e-06	1.33246e-06	1.29257e-06	1.24984e-06	1.09962e-06	1.04397e-06	9.45313e-07	1.39734e-06	1.36561e-06	1.31013e-06	1.22445e-06	1.15464e-06	1.12682e-06	1.0897e-06	1.04703e-06	9.80333e-07	9.45597e-07	8.568e-07	1.18989e-06	1.20133e-06	1.15147e-06	1.08437e-06	9.7308e-07	9.59367e-07	9.3466e-07	8.9063e-07	8.50057e-07	8.10787e-07	7.68683e-07
		383.21	1.92259e-06	1.72947e-06	1.64679e-06	1.45866e-06	1.38969e-06	1.33223e-06	1.28344e-06	1.23669e-06	1.0948e-06	1.06029e-06	9.20437e-07	1.38578e-06	1.35632e-06	1.29953e-06	1.22156e-06	1.1564e-06	1.12024e-06	1.08749e-06	1.05241e-06	9.87983e-07	9.4928e-07	8.60937e-07	1.21975e-06	1.18773e-06	1.14013e-06	1.07961e-06	9.8056e-07	9.5183e-07	9.30977e-07	8.9131e-07	8.53343e-07	8.1447e-07	7.69307e-07
		383.22	1.89924e-06	1.72641e-06	1.63551e-06	1.46648e-06	1.38272e-06	1.35711e-06	1.30639e-06	1.22695e-06	1.09922e-06	1.05315e-06	9.4724e-07	1.34209e-06	1.35496e-06	1.3065e-06	1.23647e-06	1.17187e-06	1.14314e-06	1.11781e-06	1.06301e-06	1.00323e-06	9.67923e-07	8.84113e-07	1.18564e-06	1.19623e-06	1.1305e-06	1.08086e-06	9.83223e-07	9.6662e-07	9.53813e-07	8.9845e-07	8.6649e-07	8.28183e-07	7.89537e-07
		383.23	1.89612e-06	1.71881e-06	1.64781e-06	1.46478e-06	1.38182e-06	1.34487e-06	1.29721e-06	1.23528e-06	1.09248e-06	1.04148e-06	9.2191e-07	1.39825e-06	1.36334e-06	1.30498e-06	1.23063e-06	1.15895e-06	1.13243e-06	1.10823e-06	1.05836e-06	9.9331e-07	9.5166e-07	8.66037e-07	1.19317e-06	1.18433e-06	1.15317e-06	1.07395e-06	9.71267e-07	9.69453e-07	9.38287e-07	8.87797e-07	8.63147e-07	8.18437e-07	7.83813e-07
		383.24	1.93528e-06	1.7217e-06	1.62758e-06	1.442e-06	1.38199e-06	1.32339e-06	1.27755e-06	1.23091e-06	1.09214e-06	1.04159e-06	9.09443e-07	1.43089e-06	1.36442e-06	1.28469e-06	1.21414e-06	1.15305e-06	1.11843e-06	1.09939e-06	1.05491e-06	9.81013e-07	9.44577e-07	8.55837e-07	1.20825e-06	1.19e-06	1.139e-06	1.05638e-06	9.73307e-07	9.588e-07	9.39137e-07	8.85643e-07	8.58953e-07	8.14697e-07	7.7282e-07
		383.25	1.88116e-06	1.71904e-06	1.629e-06	1.45962e-06	1.37745e-06	1.34113e-06	1.28724e-06	1.22831e-06	1.09321e-06	1.04573e-06	9.15507e-07	1.3706e-06	1.37247e-06	1.30039e-06	1.21408e-06	1.1628e-06	1.13549e-06	1.09967e-06	1.05797e-06	9.8651e-07	9.46503e-07	8.60597e-07	1.17181e-06	1.18603e-06	1.12767e-06	1.07412e-06	9.7563e-07	9.56307e-07	9.39987e-07	8.94653e-07	8.58953e-07	8.23537e-07	7.85343e-07
		383.26	1.90411e-06	1.71082e-06	1.62401e-06	1.46308e-06	1.38142e-06	1.34442e-06	1.28509e-06	1.2159e-06	1.08585e-06	1.04227e-06	9.0525e-07	1.37876e-06	1.34719e-06	1.30347e-06	1.22468e-06	1.15345e-06	1.12534e-06	1.10585e-06	1.05298e-06	9.86057e-07	9.4809e-07	8.67e-07	1.24174e-06	1.18603e-06	1.12767e-06	1.0659e-06	9.7512e-07	9.7121e-07	9.56193e-07	8.89723e-07	8.63657e-07	8.27843e-07	7.94807e-07
		383.27	1.90508e-06	1.70091e-06	1.61894e-06	1.45038e-06	1.37655e-06	1.33104e-06	1.27511e-06	1.20666e-06	1.08834e-06	1.03796e-06	9.11483e-07	1.38165e-06	1.33512e-06	1.29216e-06	1.21522e-06	1.1543e-06	1.12155e-06	1.09112e-06	1.05445e-06	9.74553e-07	9.41913e-07	8.54533e-07	1.19334e-06	1.1866e-06	1.13787e-06	1.05802e-06	9.6934e-07	9.4384e-07	9.3925e-07	8.80203e-07	8.49263e-07	8.03647e-07	7.69137e-07
		383.28	1.91862e-06	1.70516e-06	1.62475e-06	1.45288e-06	1.38318e-06	1.31965e-06	1.2682e-06	1.2223e-06	1.08239e-06	1.04182e-06	9.28087e-07	1.35598e-06	1.3447e-06	1.29438e-06	1.21522e-06	1.14858e-06	1.11424e-06	1.09746e-06	1.05094e-06	9.8566e-07	9.4027e-07	8.59293e-07	1.23613e-06	1.18717e-06	1.13107e-06	1.05921e-06	9.58177e-07	9.40383e-07	9.2582e-07	8.73007e-07	8.56403e-07	8.06933e-07	7.69703e-07
		383.29	1.91261e-06	1.70878e-06	1.62837e-06	1.44449e-06	1.36601e-06	1.33728e-06	1.27982e-06	1.21782e-06	1.08551e-06	1.03728e-06	9.10237e-07	1.38046e-06	1.36091e-06	1.28691e-06	1.21391e-06	1.15623e-06	1.13124e-06	1.10285e-06	1.05009e-06	9.8328e-07	9.3908e-07	8.70003e-07	1.16433e-06	1.1764e-06	1.1339e-06	1.06341e-06	9.6662e-07	9.57157e-07	9.5047e-07	8.93747e-07	8.61277e-07	8.23253e-07	7.89423e-07
		383.3	1.90836e-06	1.70606e-06	1.62574e-06	1.45418e-06	1.36986e-06	1.32634e-06	1.26837e-06	1.23154e-06	1.08092e-06	1.03779e-06	9.3024e-07	1.38493e-06	1.3468e-06	1.29554e-06	1.20677e-06	1.142e-06	1.1131e-06	1.08324e-06	1.03762e-06	9.75063e-07	9.29333e-07	8.4813e-07	1.2359e-06	1.18037e-06	1.12257e-06	1.05876e-06	9.6934e-07	9.4996e-07	9.3976e-07	8.73517e-07	8.5663e-07	8.15037e-07	7.80017e-07
		383.31	1.93137e-06	1.70805e-06	1.61681e-06	1.44392e-06	1.37088e-06	1.31195e-06	1.26673e-06	1.20609e-06	1.07718e-06	1.0391e-06	9.1392e-07	1.35887e-06	1.3426e-06	1.2864e-06	1.19646e-06	1.15079e-06	1.10744e-06	1.08437e-06	1.04709e-06	9.78577e-07	9.2361e-07	8.52947e-07	1.18728e-06	1.1866e-06	1.12313e-06	1.05955e-06	9.6424e-07	9.3653e-07	9.3194e-07	8.70683e-07	8.5255e-07	8.0325e-07	7.69137e-07
		383.32	1.91567e-06	1.70057e-06	1.61849e-06	1.43401e-06	1.36618e-06	1.33138e-06	1.2801e-06	1.2104e-06	1.07576e-06	1.03745e-06	9.17717e-07	1.3753e-06	1.34816e-06	1.27757e-06	1.20462e-06	1.15742e-06	1.12852e-06	1.10047e-06	1.05196e-06	9.97617e-07	9.4027e-07	8.6802e-07	1.21261e-06	1.18377e-06	1.1271e-06	1.04442e-06	9.63277e-07	9.5591e-07	9.50073e-07	8.8468e-07	8.69323e-07	8.2144e-07	7.81887e-07
		383.33	1.83555e-06	1.70323e-06	1.61543e-06	1.45327e-06	1.37445e-06	1.33626e-06	1.27432e-06	1.1781e-06	1.07961e-06	1.03932e-06	9.04967e-07	1.31495e-06	1.37088e-06	1.29474e-06	1.2125e-06	1.15045e-06	1.12228e-06	1.09072e-06	1.04907e-06	9.84923e-07	9.35e-07	8.6479e-07	1.14535e-06	1.18377e-06	1.11123e-06	1.06749e-06	9.64467e-07	9.55967e-07	9.5183e-07	8.83377e-07	8.69663e-07	8.16e-07	7.78657e-07
		383.34	1.85855e-06	1.69042e-06	1.61392e-06	1.44307e-06	1.36878e-06	1.31994e-06	1.26078e-06	1.19844e-06	1.07757e-06	1.03745e-06	9.28767e-07	1.37258e-06	1.33563e-06	1.28565e-06	1.20575e-06	1.14727e-06	1.11458e-06	1.07627e-06	1.03978e-06	9.7257e-07	9.2565e-07	8.56347e-07	1.18507e-06	1.18773e-06	1.1373e-06	1.03728e-06	9.6084e-07	9.3993e-07	9.30863e-07	8.82187e-07	8.6275e-07	8.07557e-07	7.60863e-07
		383.35	1.89884e-06	1.70085e-06	1.60931e-06	1.44137e-06	1.3664e-06	1.32135e-06	1.27166e-06	1.20428e-06	1.07174e-06	1.0438e-06	9.14487e-07	1.3668e-06	1.3528e-06	1.28413e-06	1.21204e-06	1.15458e-06	1.12308e-06	1.09265e-06	1.04918e-06	9.9348e-07	9.36983e-07	8.67567e-07	1.22689e-06	1.17073e-06	1.1152e-06	1.06375e-06	9.52283e-07	9.4265e-07	9.3806e-07	8.78787e-07	8.60087e-07	8.05233e-07	7.7282e-07
		383.36	1.88485e-06	1.69456e-06	1.61305e-06	1.44494e-06	1.36113e-06	1.3162e-06	1.26956e-06	1.21896e-06	1.074e-06	1.03014e-06	8.96863e-07	1.34827e-06	1.33127e-06	1.28731e-06	1.2108e-06	1.14778e-06	1.11611e-06	1.07689e-06	1.04493e-06	9.8073e-07	9.197e-07	8.55043e-07	1.1666e-06	1.16847e-06	1.12937e-06	1.05995e-06	9.47863e-07	9.44917e-07	9.33187e-07	8.82017e-07	8.6003e-07	8.02003e-07	7.72083e-07
		383.37	1.86479e-06	1.69246e-06	1.61132e-06	1.44591e-06	1.35677e-06	1.30679e-06	1.25738e-06	1.21238e-06	1.07383e-06	1.0319e-06	8.94313e-07	1.3349e-06	1.34878e-06	1.28817e-06	1.2074e-06	1.13475e-06	1.09769e-06	1.0646e-06	1.03099e-06	9.63447e-07	9.22477e-07	8.42577e-07	1.1938e-06	1.16563e-06	1.11747e-06	1.05264e-06	9.50583e-07	9.30693e-07	9.22647e-07	8.66887e-07	8.47733e-07	7.96903e-07	7.50777e-07
		383.38	1.91159e-06	1.70096e-06	1.62004e-06	1.44183e-06	1.36544e-06	1.30061e-06	1.2512e-06	1.21482e-06	1.06953e-06	1.03258e-06	9.06327e-07	1.33161e-06	1.33541e-06	1.28454e-06	1.20938e-06	1.14138e-06	1.10472e-06	1.06482e-06	1.03553e-06	9.76763e-07	9.17263e-07	8.54647e-07	1.19091e-06	1.17187e-06	1.11407e-06	1.0489e-06	9.54323e-07	9.33583e-07	9.2565e-07	8.72383e-07	8.51643e-07	8.04723e-07	7.66587e-07
		383.39	1.87465e-06	1.70601e-06	1.62072e-06	1.45656e-06	1.35037e-06	1.32895e-06	1.27647e-06	1.18241e-06	1.0727e-06	1.02748e-06	9.45143e-07	1.33835e-06	1.33478e-06	1.29766e-06	1.21046e-06	1.15532e-06	1.13333e-06	1.09032e-06	1.04074e-06	9.92687e-07	9.39987e-07	8.6394e-07	1.16722e-06	1.17187e-06	1.1203e-06	1.07814e-06	9.51603e-07	9.42253e-07	9.35623e-07	8.8281e-07	8.5323e-07	8.13677e-07	7.65567e-07
		383.4	1.9299e-06	1.6928e-06	1.60639e-06	1.45599e-06	1.36419e-06	1.30809e-06	1.26168e-06	1.19759e-06	1.07446e-06	1.02657e-06	9.57043e-07	1.35666e-06	1.37303e-06	1.29716e-06	1.22729e-06	1.13435e-06	1.10381e-06	1.07004e-06	1.03502e-06	9.82033e-07	9.2293e-07	8.53627e-07	1.17606e-06	1.16393e-06	1.10387e-06	1.06409e-06	9.4673e-07	9.3415e-07	9.28427e-07	8.79637e-07	8.5289e-07	8.03137e-07	7.55197e-07
		383.41	1.8836e-06	1.69195e-06	1.60704e-06	1.4318e-06	1.3515e-06	1.29982e-06	1.26095e-06	1.18292e-06	1.0714e-06	1.03949e-06	9.30183e-07	1.3481e-06	1.3532e-06	1.2756e-06	1.20864e-06	1.1386e-06	1.10375e-06	1.06856e-06	1.03445e-06	9.89853e-07	9.37097e-07	8.51983e-07	1.1679e-06	1.15883e-06	1.10783e-06	1.04159e-06	9.47807e-07	9.22873e-07	9.2021e-07	8.77597e-07	8.449e-07	8.0308e-07	7.5344e-07
		383.42	1.86501e-06	1.68243e-06	1.59692e-06	1.43321e-06	1.35541e-06	1.32141e-06	1.27251e-06	1.19147e-06	1.06562e-06	1.03422e-06	9.5863e-07	1.34719e-06	1.33342e-06	1.27686e-06	1.20564e-06	1.14382e-06	1.12211e-06	1.08041e-06	1.0332e-06	9.86567e-07	9.32847e-07	8.72723e-07	1.16382e-06	1.1662e-06	1.11237e-06	1.05162e-06	9.56703e-07	9.43727e-07	9.35e-07	8.86777e-07	8.53853e-07	8.1651e-07	7.72423e-07
		383.43	1.89306e-06	1.67246e-06	1.60491e-06	1.42874e-06	1.36051e-06	1.30084e-06	1.24803e-06	1.19068e-06	1.06573e-06	1.01654e-06	9.4707e-07	1.38448e-06	1.31586e-06	1.27288e-06	1.18836e-06	1.11605e-06	1.09809e-06	1.0536e-06	1.01541e-06	9.64183e-07	9.09727e-07	8.4439e-07	1.19521e-06	1.1713e-06	1.12653e-06	1.05462e-06	9.51263e-07	9.42197e-07	9.2939e-07	8.83433e-07	8.55723e-07	8.11467e-07	7.6398e-07
		383.44	1.8734e-06	1.67937e-06	1.6084e-06	1.42063e-06	1.35065e-06	1.29189e-06	1.24967e-06	1.21165e-06	1.06539e-06	1.02465e-06	9.09557e-07	1.31172e-06	1.34022e-06	1.26566e-06	1.1883e-06	1.12897e-06	1.09678e-06	1.06108e-06	1.02079e-06	9.7529e-07	9.14487e-07	8.5255e-07	1.13911e-06	1.15827e-06	1.10783e-06	1.03853e-06	9.46843e-07	9.20663e-07	9.1426e-07	8.7839e-07	8.3997e-07	8.04497e-07	7.4171e-07
		383.45	1.87646e-06	1.67824e-06	1.60423e-06	1.42879e-06	1.34827e-06	1.30509e-06	1.26021e-06	1.21658e-06	1.06743e-06	1.02436e-06	9.1698e-07	1.34328e-06	1.31308e-06	1.27293e-06	1.19895e-06	1.14631e-06	1.10704e-06	1.0782e-06	1.0251e-06	9.85037e-07	9.30013e-07	8.63883e-07	1.15798e-06	1.15883e-06	1.1152e-06	1.03955e-06	9.40157e-07	9.2242e-07	9.095e-07	8.78333e-07	8.3793e-07	8.06877e-07	7.50833e-07
		383.46	1.87414e-06	1.67308e-06	1.60605e-06	1.43338e-06	1.34957e-06	1.30668e-06	1.26452e-06	1.18966e-06	1.0659e-06	1.017e-06	8.8859e-07	1.34238e-06	1.34022e-06	1.27702e-06	1.20428e-06	1.13016e-06	1.11373e-06	1.06828e-06	1.01513e-06	9.74837e-07	9.27973e-07	8.60993e-07	1.19232e-06	1.156e-06	1.11577e-06	1.06182e-06	9.45993e-07	9.3262e-07	9.17377e-07	8.7414e-07	8.3929e-07	7.9917e-07	7.53723e-07
		383.47	1.88417e-06	1.6664e-06	1.59491e-06	1.41865e-06	1.3498e-06	1.28503e-06	1.23664e-06	1.17855e-06	1.05128e-06	1.01943e-06	9.1375e-07	1.31642e-06	1.30974e-06	1.26389e-06	1.19425e-06	1.12546e-06	1.09865e-06	1.06624e-06	1.00748e-06	9.656e-07	9.17943e-07	8.4728e-07	1.15606e-06	1.15543e-06	1.08743e-06	1.04794e-06	9.2888e-07	9.23157e-07	9.03607e-07	8.69493e-07	8.3929e-07	8.041e-07	7.42277e-07
		383.48	1.87051e-06	1.67286e-06	1.58862e-06	1.4148e-06	1.34385e-06	1.28548e-06	1.26423e-06	1.18909e-06	1.06454e-06	1.02595e-06	9.35227e-07	1.37411e-06	1.33172e-06	1.26045e-06	1.19448e-06	1.12993e-06	1.10738e-06	1.07763e-06	1.01739e-06	9.68717e-07	9.32903e-07	8.5714e-07	1.13974e-06	1.15317e-06	1.09537e-06	1.04709e-06	9.44633e-07	9.20947e-07	9.1426e-07	8.76067e-07	8.45297e-07	8.08973e-07	7.46753e-07
		383.49	1.82087e-06	1.6643e-06	1.57414e-06	1.41497e-06	1.33807e-06	1.30135e-06	1.26973e-06	1.18195e-06	1.04799e-06	1.02096e-06	9.1545e-07	1.33059e-06	1.31733e-06	1.26061e-06	1.20105e-06	1.12659e-06	1.11356e-06	1.07848e-06	1.02567e-06	9.74667e-07	9.22363e-07	8.6071e-07	1.11871e-06	1.15487e-06	1.09197e-06	1.03751e-06	9.35963e-07	9.2956e-07	9.12673e-07	8.70003e-07	8.4388e-07	7.98093e-07	7.54063e-07
		383.5	1.88802e-06	1.66016e-06	1.57514e-06	1.41191e-06	1.33807e-06	1.29523e-06	1.25709e-06	1.17493e-06	1.05746e-06	1.01428e-06	8.8978e-07	1.30486e-06	1.30985e-06	1.25788e-06	1.2002e-06	1.12268e-06	1.10766e-06	1.06414e-06	1.01116e-06	9.64353e-07	9.13863e-07	8.59577e-07	1.1437e-06	1.1611e-06	1.09933e-06	1.04584e-06	9.36077e-07	9.1936e-07	9.0848e-07	8.7635e-07	8.4065e-07	8.02797e-07	7.5089e-07
		383.51	1.87351e-06	1.65614e-06	1.5831e-06	1.41746e-06	1.33699e-06	1.27693e-06	1.2457e-06	1.18008e-06	1.04669e-06	1.0234e-06	9.1613e-07	1.31285e-06	1.30424e-06	1.26283e-06	1.20139e-06	1.1203e-06	1.102e-06	1.06018e-06	1.01286e-06	9.588e-07	9.16187e-07	8.4966e-07	1.18258e-06	1.15883e-06	1.10727e-06	1.04063e-06	9.2582e-07	9.09783e-07	8.97203e-07	8.64677e-07	8.36797e-07	8.04553e-07	7.41483e-07
		383.52	1.84093e-06	1.66022e-06	1.56505e-06	1.41361e-06	1.3396e-06	1.28645e-06	1.25216e-06	1.1785e-06	1.05134e-06	1.01943e-06	9.1188e-07	1.32821e-06	1.30651e-06	1.25939e-06	1.1981e-06	1.11911e-06	1.10483e-06	1.071e-06	1.01433e-06	9.61747e-07	9.10237e-07	8.51303e-07	1.21556e-06	1.15147e-06	1.09083e-06	1.05224e-06	9.26897e-07	9.19077e-07	9.08197e-07	8.6224e-07	8.3283e-07	7.97923e-07	7.47433e-07
		383.53	1.85396e-06	1.64991e-06	1.56995e-06	1.4242e-06	1.32912e-06	1.27766e-06	1.25641e-06	1.18501e-06	1.04136e-06	1.00957e-06	8.84057e-07	1.35082e-06	1.31308e-06	1.26884e-06	1.20094e-06	1.10664e-06	1.10545e-06	1.06635e-06	1.00708e-06	9.5183e-07	9.13467e-07	8.43597e-07	1.14178e-06	1.16393e-06	1.09877e-06	1.04482e-06	9.2361e-07	9.21627e-07	9.03947e-07	8.6649e-07	8.29827e-07	7.94183e-07	7.51683e-07
		383.54	1.86303e-06	1.63869e-06	1.57358e-06	1.41888e-06	1.32589e-06	1.27285e-06	1.2359e-06	1.1862e-06	1.04879e-06	1.01258e-06	8.7244e-07	1.32181e-06	1.3107e-06	1.26409e-06	1.20621e-06	1.10619e-06	1.09593e-06	1.06414e-06	1.00011e-06	9.60103e-07	9.0406e-07	8.4235e-07	1.13894e-06	1.1526e-06	1.07383e-06	1.05128e-06	9.15507e-07	9.0338e-07	8.88703e-07	8.55837e-07	8.28013e-07	7.8914e-07	7.41483e-07
		383.55	1.80557e-06	1.66141e-06	1.56278e-06	1.414e-06	1.32617e-06	1.28747e-06	1.25783e-06	1.17572e-06	1.03808e-06	1.01943e-06	8.79183e-07	1.34612e-06	1.32991e-06	1.25975e-06	1.19453e-06	1.11628e-06	1.11894e-06	1.07134e-06	1.01768e-06	9.56307e-07	9.17263e-07	8.52833e-07	1.13294e-06	1.1492e-06	1.0846e-06	1.0493e-06	9.22533e-07	9.13863e-07	8.9403e-07	8.60143e-07	8.3589e-07	7.94523e-07	7.4936e-07
		383.56	1.84869e-06	1.64656e-06	1.57684e-06	1.42126e-06	1.32702e-06	1.28288e-06	1.25335e-06	1.17011e-06	1.04873e-06	1.00272e-06	8.7686e-07	1.33257e-06	1.30486e-06	1.26621e-06	1.2019e-06	1.11276e-06	1.10795e-06	1.06879e-06	1.01643e-06	9.52113e-07	9.0066e-07	8.45523e-07	1.10987e-06	1.14297e-06	1.08687e-06	1.05003e-06	9.14147e-07	9.1443e-07	8.9335e-07	8.50397e-07	8.19683e-07	7.8812e-07	7.44713e-07
		383.57	1.81838e-06	1.63653e-06	1.57276e-06	1.40114e-06	1.32373e-06	1.28106e-06	1.24434e-06	1.19652e-06	1.0421e-06	1.00583e-06	9.25367e-07	1.31212e-06	1.31518e-06	1.24829e-06	1.17589e-06	1.12013e-06	1.09576e-06	1.05995e-06	1.01796e-06	9.5659e-07	9.05137e-07	8.42237e-07	1.13464e-06	1.1543e-06	1.0948e-06	1.02748e-06	9.2514e-07	9.1477e-07	8.9913e-07	8.6156e-07	8.2858e-07	7.8506e-07	7.4698e-07
		383.58	1.8496e-06	1.63931e-06	1.56403e-06	1.40165e-06	1.32073e-06	1.27426e-06	1.23539e-06	1.19e-06	1.04102e-06	1.01144e-06	9.05363e-07	1.30401e-06	1.29415e-06	1.24874e-06	1.17549e-06	1.10936e-06	1.10472e-06	1.06664e-06	1.02085e-06	9.605e-07	9.05703e-07	8.4575e-07	1.16161e-06	1.13107e-06	1.09253e-06	1.03445e-06	9.24517e-07	9.17547e-07	9.0355e-07	8.6445e-07	8.3742e-07	7.9713e-07	7.6075e-07
		383.59	1.83742e-06	1.64571e-06	1.56505e-06	1.41134e-06	1.32509e-06	1.28231e-06	1.25449e-06	1.21063e-06	1.03309e-06	1.00867e-06	8.75387e-07	1.30418e-06	1.30452e-06	1.25738e-06	1.19085e-06	1.11412e-06	1.11373e-06	1.05978e-06	1.01031e-06	9.59537e-07	9.04797e-07	8.48187e-07	1.12381e-06	1.1526e-06	1.0795e-06	1.04505e-06	9.19473e-07	9.2769e-07	9.06667e-07	8.66207e-07	8.31413e-07	7.89537e-07	7.6228e-07
		383.6	1.83906e-06	1.63019e-06	1.57179e-06	1.40471e-06	1.31903e-06	1.25562e-06	1.22287e-06	1.20762e-06	1.04318e-06	9.9688e-07	9.1426e-07	1.37717e-06	1.29529e-06	1.25147e-06	1.17357e-06	1.1029e-06	1.08845e-06	1.03677e-06	1.00385e-06	9.36643e-07	8.83037e-07	8.23083e-07	1.15305e-06	1.1424e-06	1.09537e-06	1.023e-06	9.13863e-07	9.14827e-07	8.96523e-07	8.54533e-07	8.22743e-07	7.83813e-07	7.44203e-07
		383.61	1.84977e-06	1.65059e-06	1.5644e-06	1.39887e-06	1.3154e-06	1.26299e-06	1.21488e-06	1.2189e-06	1.03728e-06	1.01309e-06	9.2021e-07	1.31574e-06	1.30685e-06	1.24627e-06	1.16892e-06	1.08919e-06	1.09157e-06	1.03876e-06	1.00147e-06	9.46333e-07	8.8383e-07	8.28523e-07	1.12002e-06	1.14127e-06	1.07383e-06	1.0357e-06	9.08027e-07	9.06553e-07	8.86493e-07	8.47677e-07	8.17927e-07	7.75087e-07	7.44827e-07
		383.62	1.8152e-06	1.64492e-06	1.55754e-06	1.39763e-06	1.3175e-06	1.28735e-06	1.2423e-06	1.21386e-06	1.03995e-06	1.00986e-06	8.8536e-07	1.29381e-06	1.28911e-06	1.24516e-06	1.17493e-06	1.1207e-06	1.12047e-06	1.05921e-06	1.01728e-06	9.65883e-07	9.08197e-07	8.44163e-07	1.1352e-06	1.14523e-06	1.08177e-06	1.02895e-06	9.18397e-07	9.1375e-07	8.9301e-07	8.48187e-07	8.21157e-07	7.82567e-07	7.48623e-07
		383.63	1.88031e-06	1.63591e-06	1.55207e-06	1.40029e-06	1.32339e-06	1.26605e-06	1.22644e-06	1.17362e-06	1.03666e-06	1.00782e-06	8.87797e-07	1.25522e-06	1.28322e-06	1.24753e-06	1.17668e-06	1.09956e-06	1.09667e-06	1.03564e-06	9.96993e-07	9.42707e-07	8.83093e-07	8.19287e-07	1.1271e-06	1.13503e-06	1.08913e-06	1.02697e-06	8.9913e-07	9.06497e-07	8.80543e-07	8.4286e-07	8.13167e-07	7.75767e-07	7.3576e-07
		383.64	1.80347e-06	1.62888e-06	1.56009e-06	1.4114e-06	1.30758e-06	1.25987e-06	1.21374e-06	1.16535e-06	1.03451e-06	1.01348e-06	8.72043e-07	1.27982e-06	1.29886e-06	1.25743e-06	1.16818e-06	1.10398e-06	1.09078e-06	1.04006e-06	1.00141e-06	9.43953e-07	8.88363e-07	8.29147e-07	1.12024e-06	1.1339e-06	1.08857e-06	1.01558e-06	9.1001e-07	9.03153e-07	8.91083e-07	8.47507e-07	8.21383e-07	7.71857e-07	7.4001e-07
		383.65	1.8747e-06	1.64906e-06	1.55343e-06	1.39241e-06	1.312e-06	1.26548e-06	1.22219e-06	1.15674e-06	1.03864e-06	1.01093e-06	8.97487e-07	1.32334e-06	1.29682e-06	1.24051e-06	1.17481e-06	1.09979e-06	1.09916e-06	1.04363e-06	1.00668e-06	9.55287e-07	8.9046e-07	8.31017e-07	1.1339e-06	1.13107e-06	1.07837e-06	1.0298e-06	9.1341e-07	9.163e-07	8.9199e-07	8.48413e-07	8.23083e-07	7.80413e-07	7.41993e-07
		383.66	1.88309e-06	1.62922e-06	1.54473e-06	1.41015e-06	1.30634e-06	1.2631e-06	1.22491e-06	1.18394e-06	1.0357e-06	1.00175e-06	8.50907e-07	1.28656e-06	1.27591e-06	1.25631e-06	1.18071e-06	1.10092e-06	1.09112e-06	1.02822e-06	9.96823e-07	9.35793e-07	8.81847e-07	8.14413e-07	1.12976e-06	1.13843e-06	1.0693e-06	1.0247e-06	9.23893e-07	9.21287e-07	9.11597e-07	8.58443e-07	8.3521e-07	7.888e-07	7.55423e-07
		383.67	1.8428e-06	1.62747e-06	1.5472e-06	1.39428e-06	1.30594e-06	1.24497e-06	1.20524e-06	1.13962e-06	1.03071e-06	9.96653e-07	8.68417e-07	1.31025e-06	1.2852e-06	1.24218e-06	1.16042e-06	1.09661e-06	1.07684e-06	1.03071e-06	9.84187e-07	9.40837e-07	8.7482e-07	8.1515e-07	1.1513e-06	1.12257e-06	1.0778e-06	1.0102e-06	9.08083e-07	9.12673e-07	8.8094e-07	8.47733e-07	8.23027e-07	7.72027e-07	7.3576e-07
		383.68	1.80002e-06	1.63421e-06	1.54876e-06	1.38941e-06	1.31172e-06	1.26146e-06	1.20513e-06	1.1683e-06	1.03162e-06	1.00804e-06	8.6785e-07	1.26452e-06	1.30118e-06	1.23784e-06	1.16184e-06	1.09882e-06	1.07927e-06	1.03626e-06	9.9688e-07	9.43727e-07	8.8383e-07	8.25973e-07	1.1492e-06	1.1271e-06	1.08403e-06	1.01949e-06	9.061e-07	8.99073e-07	8.84113e-07	8.40253e-07	8.23367e-07	7.6823e-07	7.3389e-07
		383.69	1.86734e-06	1.63891e-06	1.53626e-06	1.39802e-06	1.30838e-06	1.26355e-06	1.20411e-06	1.16592e-06	1.03298e-06	9.9263e-07	8.4405e-07	1.28548e-06	1.30962e-06	1.24551e-06	1.1734e-06	1.09928e-06	1.09089e-06	1.0357e-06	9.94273e-07	9.4928e-07	8.90687e-07	8.19683e-07	1.17079e-06	1.1339e-06	1.0778e-06	1.02227e-06	9.1358e-07	9.09783e-07	8.9539e-07	8.42747e-07	8.2331e-07	7.74973e-07	7.3797e-07
		383.7	1.81135e-06	1.62412e-06	1.56241e-06	1.38777e-06	1.30945e-06	1.2512e-06	1.19997e-06	1.1411e-06	1.02833e-06	9.9552e-07	8.50227e-07	1.27307e-06	1.29206e-06	1.23637e-06	1.15583e-06	1.08454e-06	1.06698e-06	1.01371e-06	9.85037e-07	9.28257e-07	8.74707e-07	8.10447e-07	1.14042e-06	1.12653e-06	1.1118e-06	1.00731e-06	9.03437e-07	8.98677e-07	8.85417e-07	8.34757e-07	8.20533e-07	7.65e-07	7.30547e-07
		383.71	1.83628e-06	1.61851e-06	1.54941e-06	1.37723e-06	1.30073e-06	1.25284e-06	1.19113e-06	1.1407e-06	1.0289e-06	1.00391e-06	8.76123e-07	1.28673e-06	1.28673e-06	1.22698e-06	1.15628e-06	1.08834e-06	1.07457e-06	1.01762e-06	9.99657e-07	9.45483e-07	8.85303e-07	8.13563e-07	1.14676e-06	1.12653e-06	1.08063e-06	9.9263e-07	9.0236e-07	8.94653e-07	8.71363e-07	8.415e-07	8.1005e-07	7.61033e-07	7.2386e-07
		383.72	1.78398e-06	1.61846e-06	1.54125e-06	1.38204e-06	1.29625e-06	1.27347e-06	1.21799e-06	1.13418e-06	1.03326e-06	9.82487e-07	8.5833e-07	1.28395e-06	1.27064e-06	1.23128e-06	1.14212e-06	1.10704e-06	1.08964e-06	1.04012e-06	1.00266e-06	9.51433e-07	9.01907e-07	8.3827e-07	1.10245e-06	1.1237e-06	1.07213e-06	1.00476e-06	9.095e-07	9.06723e-07	8.88533e-07	8.43257e-07	8.19683e-07	7.73953e-07	7.35533e-07
		383.73	1.79968e-06	1.61245e-06	1.55054e-06	1.37876e-06	1.2992e-06	1.25109e-06	1.20247e-06	1.12835e-06	1.03394e-06	9.90363e-07	8.5884e-07	1.27307e-06	1.2754e-06	1.22835e-06	1.15781e-06	1.09151e-06	1.07468e-06	1.0289e-06	9.92403e-07	9.3772e-07	8.8179e-07	8.12147e-07	1.12438e-06	1.1237e-06	1.09367e-06	1.0047e-06	9.04797e-07	8.9794e-07	8.80883e-07	8.31413e-07	8.1906e-07	7.67267e-07	7.2896e-07
		383.74	1.77554e-06	1.62367e-06	1.53258e-06	1.36601e-06	1.29585e-06	1.25267e-06	1.19295e-06	1.14722e-06	1.02776e-06	9.9059e-07	8.3538e-07	1.3056e-06	1.27313e-06	1.21699e-06	1.14438e-06	1.09565e-06	1.07372e-06	1.0289e-06	9.99203e-07	9.4758e-07	8.8604e-07	8.09767e-07	1.12432e-06	1.1186e-06	1.08403e-06	9.9297e-07	9.04853e-07	8.88987e-07	8.73007e-07	8.2943e-07	8.1396e-07	7.61827e-07	7.23917e-07
		383.75	1.80636e-06	1.63336e-06	1.53929e-06	1.36164e-06	1.29534e-06	1.26032e-06	1.21278e-06	1.13265e-06	1.02289e-06	1.00192e-06	8.83603e-07	1.2512e-06	1.29183e-06	1.2131e-06	1.14739e-06	1.09457e-06	1.08528e-06	1.03751e-06	9.96483e-07	9.3976e-07	8.91027e-07	8.25463e-07	1.16478e-06	1.12143e-06	1.06023e-06	1.00005e-06	9.16187e-07	9.05817e-07	8.89553e-07	8.44787e-07	8.26257e-07	7.75483e-07	7.33777e-07
		383.76	1.75179e-06	1.61336e-06	1.52618e-06	1.37802e-06	1.30016e-06	1.24667e-06	1.19731e-06	1.12183e-06	1.02232e-06	9.8209e-07	8.44787e-07	1.27069e-06	1.28288e-06	1.22769e-06	1.14807e-06	1.07463e-06	1.06958e-06	1.02765e-06	9.86453e-07	9.3721e-07	8.76577e-07	8.06537e-07	1.12891e-06	1.11803e-06	1.06193e-06	1.00498e-06	9.22873e-07	9.07687e-07	8.91537e-07	8.45297e-07	8.26427e-07	7.84833e-07	7.31963e-07
		383.77	1.76624e-06	1.61965e-06	1.53513e-06	1.35989e-06	1.29693e-06	1.23511e-06	1.17521e-06	1.14518e-06	1.02238e-06	9.9127e-07	8.2722e-07	1.27443e-06	1.3001e-06	1.21153e-06	1.1394e-06	1.07202e-06	1.04748e-06	1.01037e-06	9.7631e-07	9.2701e-07	8.687e-07	7.9322e-07	1.17515e-06	1.1135e-06	1.07383e-06	9.96653e-07	9.09103e-07	8.94993e-07	8.76123e-07	8.46713e-07	8.1617e-07	7.64207e-07	7.26297e-07
		383.78	1.8139e-06	1.59964e-06	1.53014e-06	1.37564e-06	1.2992e-06	1.23686e-06	1.2019e-06	1.13821e-06	1.01949e-06	9.9331e-07	8.2926e-07	1.29563e-06	1.26916e-06	1.22557e-06	1.1573e-06	1.08641e-06	1.07383e-06	1.03201e-06	9.83337e-07	9.38967e-07	8.88307e-07	8.17927e-07	1.10188e-06	1.1101e-06	1.06363e-06	1.01054e-06	9.13353e-07	8.93577e-07	8.75613e-07	8.45297e-07	8.20363e-07	7.70723e-07	7.2471e-07
		383.79	1.79752e-06	1.6048e-06	1.5247e-06	1.36958e-06	1.29257e-06	1.25602e-06	1.21006e-06	1.13911e-06	1.02295e-06	9.83677e-07	8.58953e-07	1.29347e-06	1.27432e-06	1.22017e-06	1.16342e-06	1.08851e-06	1.0723e-06	1.03077e-06	9.82713e-07	9.38513e-07	8.87457e-07	8.1464e-07	1.14036e-06	1.11803e-06	1.06647e-06	1.00867e-06	9.1137e-07	9.0355e-07	8.84283e-07	8.46203e-07	8.17417e-07	7.69873e-07	7.25503e-07
		383.8	1.77571e-06	1.6061e-06	1.53074e-06	1.37462e-06	1.28922e-06	1.23267e-06	1.1904e-06	1.11271e-06	1.01734e-06	9.66167e-07	8.4915e-07	1.28928e-06	1.26735e-06	1.22466e-06	1.15929e-06	1.07219e-06	1.05536e-06	1.02272e-06	9.81693e-07	9.2293e-07	8.78787e-07	8.0665e-07	1.08794e-06	1.10953e-06	1.05853e-06	1.00878e-06	9.05137e-07	8.82697e-07	8.6309e-07	8.3113e-07	8.0172e-07	7.5769e-07	7.1043e-07
		383.81	1.77474e-06	1.61324e-06	1.53357e-06	1.36697e-06	1.29347e-06	1.23324e-06	1.18983e-06	1.12546e-06	1.01756e-06	9.8617e-07	8.466e-07	1.26236e-06	1.28191e-06	1.21785e-06	1.15985e-06	1.07746e-06	1.05627e-06	1.02289e-06	9.69737e-07	9.26897e-07	8.79693e-07	8.12543e-07	1.11758e-06	1.10727e-06	1.08517e-06	1.00821e-06	9.00773e-07	8.8162e-07	8.5986e-07	8.39403e-07	8.09143e-07	7.6517e-07	7.13377e-07
		383.82	1.77877e-06	1.60253e-06	1.51955e-06	1.37428e-06	1.28429e-06	1.24111e-06	1.21068e-06	1.11928e-06	1.01088e-06	9.7971e-07	8.48527e-07	1.29965e-06	1.27183e-06	1.22436e-06	1.16059e-06	1.07871e-06	1.0731e-06	1.03966e-06	9.81013e-07	9.2854e-07	8.9454e-07	8.211e-07	1.09559e-06	1.10557e-06	1.06023e-06	1.01456e-06	9.03267e-07	8.92897e-07	8.6802e-07	8.41217e-07	8.09313e-07	7.73273e-07	7.21877e-07
		383.83	1.76936e-06	1.60622e-06	1.51181e-06	1.36487e-06	1.2903e-06	1.22967e-06	1.19958e-06	1.12449e-06	1.01717e-06	9.73817e-07	8.57367e-07	1.2954e-06	1.27534e-06	1.21598e-06	1.15022e-06	1.07582e-06	1.06522e-06	1.03615e-06	9.81977e-07	9.17037e-07	8.85417e-07	8.16057e-07	1.13033e-06	1.1101e-06	1.05797e-06	1.00362e-06	9.0168e-07	8.88987e-07	8.5697e-07	8.3249e-07	8.04043e-07	7.63187e-07	7.09297e-07
		383.84	1.79905e-06	1.59148e-06	1.51977e-06	1.35824e-06	1.27744e-06	1.22525e-06	1.18858e-06	1.11395e-06	1.01745e-06	9.7325e-07	8.61673e-07	1.27959e-06	1.26582e-06	1.21007e-06	1.15407e-06	1.06607e-06	1.0659e-06	1.02657e-06	9.79653e-07	9.24233e-07	8.8842e-07	8.09823e-07	1.09582e-06	1.1033e-06	1.0676e-06	1.00612e-06	9.0491e-07	8.81733e-07	8.63147e-07	8.4388e-07	8.15037e-07	7.66247e-07	7.19327e-07
		383.85	1.79441e-06	1.58825e-06	1.51252e-06	1.3706e-06	1.28033e-06	1.22967e-06	1.20643e-06	1.13605e-06	1.01093e-06	9.71267e-07	8.40367e-07	1.27239e-06	1.2614e-06	1.22108e-06	1.16541e-06	1.07106e-06	1.06703e-06	1.03133e-06	9.75687e-07	9.27973e-07	8.9046e-07	8.1719e-07	1.1237e-06	1.09253e-06	1.06137e-06	1.023e-06	8.8995e-07	8.81903e-07	8.62467e-07	8.33963e-07	8.06877e-07	7.7027e-07	7.10827e-07
		383.86	1.80806e-06	1.59262e-06	1.52297e-06	1.36946e-06	1.28157e-06	1.22978e-06	1.20014e-06	1.13367e-06	1.006e-06	9.7291e-07	8.52323e-07	1.27245e-06	1.25806e-06	1.22007e-06	1.15776e-06	1.07587e-06	1.06771e-06	1.03003e-06	9.76933e-07	9.214e-07	8.8247e-07	8.12713e-07	1.1029e-06	1.10273e-06	1.06987e-06	1.01263e-06	9.00887e-07	8.9318e-07	8.7193e-07	8.41443e-07	8.12373e-07	7.7316e-07	7.20063e-07
		383.87	1.80631e-06	1.5993e-06	1.51657e-06	1.35864e-06	1.27647e-06	1.2002e-06	1.17028e-06	1.13084e-06	1.01615e-06	9.75177e-07	8.49263e-07	1.31665e-06	1.25743e-06	1.21043e-06	1.14603e-06	1.0591e-06	1.04414e-06	1.00045e-06	9.4928e-07	9.1052e-07	8.63543e-07	7.94353e-07	1.1173e-06	1.10387e-06	1.05513e-06	1.01943e-06	8.83093e-07	8.6768e-07	8.5085e-07	8.25237e-07	7.96053e-07	7.49247e-07	7.05953e-07
		383.88	1.75973e-06	1.58842e-06	1.50597e-06	1.34209e-06	1.2797e-06	1.21924e-06	1.1811e-06	1.14229e-06	1.01513e-06	9.6883e-07	8.52663e-07	1.27387e-06	1.25069e-06	1.19568e-06	1.14166e-06	1.06363e-06	1.06188e-06	1.02249e-06	9.69283e-07	9.22477e-07	8.79467e-07	8.19683e-07	1.11089e-06	1.10103e-06	1.04833e-06	1.00039e-06	8.96297e-07	8.84567e-07	8.64053e-07	8.31753e-07	8.02457e-07	7.65283e-07	7.1587e-07
		383.89	1.7948e-06	1.58786e-06	1.50184e-06	1.36062e-06	1.26911e-06	1.21998e-06	1.18898e-06	1.12608e-06	1.01014e-06	9.67243e-07	8.64677e-07	1.28815e-06	1.24899e-06	1.21219e-06	1.14716e-06	1.0697e-06	1.06873e-06	1.02504e-06	9.5506e-07	9.17037e-07	8.8026e-07	8.17417e-07	1.14586e-06	1.09763e-06	1.04493e-06	1.01076e-06	8.86267e-07	8.85077e-07	8.65867e-07	8.26087e-07	8.04383e-07	7.64943e-07	7.16267e-07
		383.9	1.76449e-06	1.59109e-06	1.49798e-06	1.3549e-06	1.27704e-06	1.19816e-06	1.17334e-06	1.11486e-06	1.01439e-06	9.58177e-07	8.6615e-07	1.29262e-06	1.27942e-06	1.20709e-06	1.13911e-06	1.06006e-06	1.05457e-06	1.00402e-06	9.52e-07	9.2004e-07	8.61163e-07	8.0036e-07	1.11191e-06	1.09707e-06	1.03587e-06	9.96143e-07	8.83603e-07	8.69323e-07	8.49943e-07	8.29487e-07	7.9033e-07	7.565e-07	7.04763e-07
		383.91	1.76233e-06	1.5844e-06	1.50416e-06	1.3451e-06	1.2729e-06	1.20054e-06	1.16858e-06	1.10523e-06	1.0162e-06	9.68603e-07	8.7193e-07	1.27523e-06	1.24536e-06	1.19836e-06	1.13713e-06	1.07559e-06	1.05689e-06	1.02187e-06	9.6101e-07	9.26273e-07	8.69607e-07	8.10277e-07	1.06284e-06	1.09423e-06	1.0353e-06	9.95803e-07	8.85473e-07	8.7023e-07	8.51587e-07	8.26823e-07	7.96167e-07	7.58087e-07	7.04253e-07
		383.92	1.75735e-06	1.5827e-06	1.51243e-06	1.3494e-06	1.27387e-06	1.22213e-06	1.18535e-06	1.0948e-06	1.00912e-06	9.56703e-07	8.70003e-07	1.24474e-06	1.27086e-06	1.2022e-06	1.13243e-06	1.06346e-06	1.08211e-06	1.02822e-06	9.51603e-07	9.3245e-07	8.8604e-07	8.1957e-07	1.09871e-06	1.09367e-06	1.04493e-06	9.9926e-07	8.88023e-07	8.8196e-07	8.59917e-07	8.28693e-07	8.0155e-07	7.6041e-07	7.14907e-07
		383.93	1.76675e-06	1.57834e-06	1.51844e-06	1.34663e-06	1.27018e-06	1.21046e-06	1.17085e-06	1.11373e-06	1.0153e-06	9.6152e-07	8.55327e-07	1.22547e-06	1.24304e-06	1.19972e-06	1.12948e-06	1.06193e-06	1.05349e-06	1.0136e-06	9.42707e-07	9.1256e-07	8.6394e-07	8.04497e-07	1.10013e-06	1.08857e-06	1.0659e-06	9.97277e-07	8.82867e-07	8.8451e-07	8.62523e-07	8.28807e-07	7.9645e-07	7.6415e-07	7.0958e-07
		383.94	1.73576e-06	1.57346e-06	1.50056e-06	1.36561e-06	1.26956e-06	1.19606e-06	1.16399e-06	1.10426e-06	1.01105e-06	9.6968e-07	8.5425e-07	1.24808e-06	1.24293e-06	1.21664e-06	1.14212e-06	1.05984e-06	1.04765e-06	9.99997e-07	9.48543e-07	9.20493e-07	8.52437e-07	8.024e-07	1.04607e-06	1.09423e-06	1.05683e-06	1.00787e-06	8.9046e-07	8.7635e-07	8.5884e-07	8.29147e-07	7.9883e-07	7.5395e-07	7.14057e-07
		383.95	1.80512e-06	1.58315e-06	1.50943e-06	1.35496e-06	1.26299e-06	1.21459e-06	1.17595e-06	1.07083e-06	1.01116e-06	9.51887e-07	8.91367e-07	1.26469e-06	1.24933e-06	1.20714e-06	1.1352e-06	1.05853e-06	1.06732e-06	1.02351e-06	9.50243e-07	9.2718e-07	8.71703e-07	8.1668e-07	1.09928e-06	1.09367e-06	1.05853e-06	1.0064e-06	8.92103e-07	8.86663e-07	8.66717e-07	8.2909e-07	7.9781e-07	7.6058e-07	7.2216e-07
		383.96	1.80155e-06	1.5738e-06	1.49388e-06	1.34974e-06	1.26758e-06	1.21204e-06	1.1607e-06	1.08511e-06	1.01224e-06	9.56137e-07	8.8587e-07	1.25959e-06	1.24338e-06	1.2025e-06	1.12891e-06	1.06426e-06	1.06086e-06	1.00776e-06	9.469e-07	9.1953e-07	8.58443e-07	8.10447e-07	1.07582e-06	1.09253e-06	1.0421e-06	1.00351e-06	8.78787e-07	8.71817e-07	8.5952e-07	8.16623e-07	7.9169e-07	7.38933e-07	7.04707e-07
		383.97	1.79645e-06	1.58055e-06	1.50337e-06	1.33252e-06	1.26435e-06	1.20179e-06	1.16325e-06	1.08216e-06	1.01875e-06	9.50017e-07	8.92217e-07	1.22292e-06	1.24434e-06	1.18715e-06	1.12648e-06	1.05604e-06	1.04816e-06	9.9212e-07	9.33243e-07	9.12673e-07	8.59633e-07	7.94183e-07	1.07678e-06	1.08743e-06	1.04437e-06	9.9127e-07	8.823e-07	8.6683e-07	8.4201e-07	8.15943e-07	7.7316e-07	7.2981e-07	7.0312e-07
		383.98	1.79424e-06	1.55873e-06	1.49237e-06	1.34572e-06	1.26848e-06	1.21675e-06	1.1577e-06	1.08715e-06	1.01688e-06	9.5353e-07	8.5629e-07	1.28968e-06	1.23998e-06	1.19892e-06	1.12886e-06	1.05831e-06	1.06635e-06	1.00629e-06	9.5302e-07	9.24573e-07	8.70003e-07	8.1294e-07	1.10211e-06	1.08687e-06	1.03643e-06	9.9467e-07	8.7856e-07	8.6887e-07	8.51757e-07	8.1719e-07	7.8336e-07	7.4392e-07	7.10487e-07
		383.99	1.77996e-06	1.56717e-06	1.48302e-06	1.35456e-06	1.25602e-06	1.19516e-06	1.153e-06	1.11826e-06	1.00787e-06	9.4316e-07	8.57593e-07	1.25477e-06	1.26282e-06	1.20679e-06	1.1403e-06	1.04947e-06	1.05105e-06	1.003e-06	9.3415e-07	9.1001e-07	8.4983e-07	7.96507e-07	1.08715e-06	1.09027e-06	1.037e-06	1.00969e-06	8.79353e-07	8.76633e-07	8.57933e-07	8.1396e-07	7.75937e-07	7.39727e-07	7.1366e-07
		384	1.70805e-06	1.56258e-06	1.49033e-06	1.33478e-06	1.25817e-06	1.20553e-06	1.16246e-06	1.10817e-06	1.00419e-06	9.4962e-07	8.27787e-07	1.20473e-06	1.25211e-06	1.18917e-06	1.12279e-06	1.07366e-06	1.0608e-06	1.00056e-06	9.3721e-07	9.16187e-07	8.51813e-07	7.9611e-07	1.09049e-06	1.0846e-06	1.0353e-06	9.92517e-07	8.83773e-07	8.6003e-07	8.53627e-07	8.13563e-07	7.74803e-07	7.3525e-07	7.03517e-07
		384.01	1.74556e-06	1.55777e-06	1.49864e-06	1.33365e-06	1.2627e-06	1.20825e-06	1.16767e-06	1.09072e-06	1.00442e-06	9.6441e-07	8.52493e-07	1.2644e-06	1.24236e-06	1.18816e-06	1.11905e-06	1.06494e-06	1.06137e-06	1.00493e-06	9.469e-07	9.26217e-07	8.6411e-07	8.0784e-07	1.07599e-06	1.07667e-06	1.03927e-06	9.88267e-07	8.9114e-07	8.84e-07	8.6649e-07	8.24613e-07	7.9696e-07	7.44827e-07	7.15983e-07
		384.02	1.74845e-06	1.56321e-06	1.50425e-06	1.33977e-06	1.26157e-06	1.2189e-06	1.16201e-06	1.10568e-06	9.96427e-07	9.47353e-07	8.54023e-07	1.25154e-06	1.25624e-06	1.19361e-06	1.11826e-06	1.06811e-06	1.06018e-06	1.01065e-06	9.51547e-07	9.1817e-07	8.69097e-07	8.0444e-07	1.08318e-06	1.08687e-06	1.0727e-06	9.8277e-07	8.91367e-07	8.88023e-07	8.6496e-07	8.23083e-07	7.93787e-07	7.47603e-07	7.24597e-07
		384.03	1.79157e-06	1.57052e-06	1.48761e-06	1.32101e-06	1.2512e-06	1.19079e-06	1.14348e-06	1.10523e-06	1.00493e-06	9.54777e-07	8.62127e-07	1.2448e-06	1.24202e-06	1.1769e-06	1.09984e-06	1.04686e-06	1.03683e-06	9.85263e-07	9.37437e-07	9.07517e-07	8.48017e-07	7.8047e-07	1.06233e-06	1.08573e-06	1.054e-06	9.60953e-07	8.7431e-07	8.653e-07	8.46713e-07	8.10447e-07	7.69873e-07	7.32757e-07	6.97567e-07
		384.04	1.75825e-06	1.56553e-06	1.49716e-06	1.31812e-06	1.25726e-06	1.19663e-06	1.14546e-06	1.11248e-06	9.95747e-07	9.6492e-07	8.41443e-07	1.23307e-06	1.24434e-06	1.17433e-06	1.09865e-06	1.05258e-06	1.04102e-06	9.81523e-07	9.3381e-07	9.05987e-07	8.52267e-07	7.84777e-07	1.0629e-06	1.0795e-06	1.0387e-06	9.64183e-07	8.8128e-07	8.73857e-07	8.48073e-07	8.1498e-07	7.8081e-07	7.37177e-07	7.10033e-07
		384.05	1.78143e-06	1.55618e-06	1.48685e-06	1.32634e-06	1.25256e-06	1.2176e-06	1.16053e-06	1.11809e-06	1.00232e-06	9.59537e-07	8.8519e-07	1.26044e-06	1.25029e-06	1.18165e-06	1.11055e-06	1.05474e-06	1.05292e-06	1.00272e-06	9.43727e-07	9.10577e-07	8.6479e-07	8.01267e-07	1.08942e-06	1.0778e-06	1.05457e-06	9.7563e-07	8.8468e-07	8.8672e-07	8.7329e-07	8.228e-07	7.94183e-07	7.51683e-07	7.242e-07
		384.06	1.76505e-06	1.55692e-06	1.47676e-06	1.32107e-06	1.25092e-06	1.19805e-06	1.14699e-06	1.10647e-06	9.94443e-07	9.4673e-07	8.59973e-07	1.23896e-06	1.24599e-06	1.17695e-06	1.11169e-06	1.04476e-06	1.04085e-06	9.85887e-07	9.40043e-07	9.04513e-07	8.5272e-07	7.87667e-07	1.07616e-06	1.08403e-06	1.03643e-06	9.82487e-07	8.75953e-07	8.68303e-07	8.43483e-07	8.02627e-07	7.8047e-07	7.3287e-07	7.05783e-07
		384.07	1.74437e-06	1.56332e-06	1.46642e-06	1.32028e-06	1.2546e-06	1.18399e-06	1.13679e-06	1.09962e-06	9.9722e-07	9.5846e-07	8.4388e-07	1.23573e-06	1.24446e-06	1.17625e-06	1.10404e-06	1.0387e-06	1.03207e-06	9.8481e-07	9.37323e-07	8.95277e-07	8.47733e-07	7.7809e-07	1.07667e-06	1.08913e-06	1.03133e-06	9.70247e-07	8.71817e-07	8.6156e-07	8.38667e-07	8.03023e-07	7.70837e-07	7.2981e-07	6.86743e-07
		384.08	1.72148e-06	1.55918e-06	1.47359e-06	1.33002e-06	1.24202e-06	1.20955e-06	1.14835e-06	1.07978e-06	9.9484e-07	9.55513e-07	8.33453e-07	1.21913e-06	1.2223e-06	1.18493e-06	1.11639e-06	1.04318e-06	1.04442e-06	9.95917e-07	9.4996e-07	9.03947e-07	8.62013e-07	7.94693e-07	1.05292e-06	1.08233e-06	1.03303e-06	9.91043e-07	8.76917e-07	8.7295e-07	8.5748e-07	8.11523e-07	7.86137e-07	7.47603e-07	7.12017e-07
		384.09	1.73434e-06	1.55709e-06	1.47792e-06	1.32906e-06	1.2563e-06	1.2036e-06	1.15203e-06	1.1016e-06	9.92687e-07	9.469e-07	8.0359e-07	1.23443e-06	1.21386e-06	1.18407e-06	1.10681e-06	1.05117e-06	1.05406e-06	9.9858e-07	9.4452e-07	9.02757e-07	8.55213e-07	7.9356e-07	1.03564e-06	1.07723e-06	1.03757e-06	9.8583e-07	8.69323e-07	8.60427e-07	8.52607e-07	7.98037e-07	7.72877e-07	7.27997e-07	6.92467e-07
		384.1	1.72816e-06	1.5508e-06	1.47583e-06	1.31552e-06	1.24576e-06	1.20286e-06	1.14523e-06	1.10064e-06	9.88097e-07	9.3551e-07	8.31243e-07	1.20791e-06	1.23307e-06	1.17201e-06	1.10874e-06	1.04216e-06	1.03808e-06	9.89967e-07	9.49847e-07	9.03267e-07	8.60937e-07	7.80527e-07	1.06437e-06	1.0625e-06	1.0285e-06	9.69283e-07	8.6785e-07	8.55837e-07	8.37307e-07	8.04157e-07	7.76617e-07	7.32247e-07	6.96773e-07
		384.11	1.74675e-06	1.54887e-06	1.48543e-06	1.32657e-06	1.24769e-06	1.18955e-06	1.14489e-06	1.10472e-06	9.91327e-07	9.47977e-07	8.50227e-07	1.24077e-06	1.22083e-06	1.18185e-06	1.11101e-06	1.03598e-06	1.03439e-06	9.8872e-07	9.37153e-07	8.99753e-07	8.57933e-07	7.83303e-07	1.10001e-06	1.0778e-06	1.0421e-06	9.67243e-07	8.62353e-07	8.67397e-07	8.54703e-07	8.0733e-07	7.85683e-07	7.40067e-07	6.94507e-07
		384.12	1.70368e-06	1.54111e-06	1.49002e-06	1.31767e-06	1.24106e-06	1.20298e-06	1.1492e-06	1.09967e-06	9.84017e-07	9.41233e-07	8.22007e-07	1.21476e-06	1.22876e-06	1.17392e-06	1.10999e-06	1.04556e-06	1.03955e-06	1.00249e-06	9.44293e-07	8.9692e-07	8.56233e-07	7.89027e-07	1.05536e-06	1.06363e-06	1.05797e-06	9.7376e-07	8.80147e-07	8.77767e-07	8.585e-07	8.08803e-07	7.87837e-07	7.48453e-07	7.1315e-07
		384.13	1.71677e-06	1.5572e-06	1.48855e-06	1.32226e-06	1.24599e-06	1.18071e-06	1.12704e-06	1.07939e-06	9.8362e-07	9.40383e-07	8.2331e-07	1.23369e-06	1.23086e-06	1.17801e-06	1.10625e-06	1.01966e-06	1.02351e-06	9.83053e-07	9.34717e-07	8.7941e-07	8.3844e-07	7.66473e-07	1.09151e-06	1.07327e-06	1.0642e-06	9.5778e-07	8.60823e-07	8.6598e-07	8.47337e-07	7.9135e-07	7.75427e-07	7.4137e-07	6.92977e-07
		384.14	1.70351e-06	1.53714e-06	1.47393e-06	1.32181e-06	1.24021e-06	1.18394e-06	1.13843e-06	1.08755e-06	9.81467e-07	9.53133e-07	8.11523e-07	1.2159e-06	1.22893e-06	1.17761e-06	1.11837e-06	1.03706e-06	1.03309e-06	9.9331e-07	9.4265e-07	8.8791e-07	8.5612e-07	7.8013e-07	1.03983e-06	1.0727e-06	1.03813e-06	9.74893e-07	8.6462e-07	8.653e-07	8.4133e-07	7.97187e-07	7.83927e-07	7.53327e-07	6.9445e-07
		384.15	1.7064e-06	1.53742e-06	1.46107e-06	1.33087e-06	1.24633e-06	1.20048e-06	1.15073e-06	1.09061e-06	9.81467e-07	9.51773e-07	8.39857e-07	1.19085e-06	1.23675e-06	1.18569e-06	1.11837e-06	1.0374e-06	1.04374e-06	1.00447e-06	9.4571e-07	8.89383e-07	8.66717e-07	7.89933e-07	1.03762e-06	1.06647e-06	1.0183e-06	9.7274e-07	8.60483e-07	8.73063e-07	8.48243e-07	7.97243e-07	7.8064e-07	7.45223e-07	6.9615e-07
		384.16	1.73485e-06	1.55471e-06	1.46418e-06	1.31302e-06	1.24332e-06	1.1866e-06	1.13605e-06	1.06063e-06	9.78237e-07	9.4112e-07	8.50963e-07	1.23533e-06	1.25528e-06	1.16978e-06	1.10273e-06	1.0319e-06	1.03048e-06	9.8872e-07	9.4384e-07	8.92217e-07	8.60597e-07	7.75087e-07	1.08103e-06	1.071e-06	1.03133e-06	9.55967e-07	8.5017e-07	8.5493e-07	8.32887e-07	7.8064e-07	7.6432e-07	7.34457e-07	6.78527e-07
		384.17	1.72182e-06	1.54479e-06	1.47013e-06	1.31586e-06	1.24684e-06	1.18246e-06	1.14302e-06	1.07191e-06	9.80957e-07	9.43103e-07	8.2178e-07	1.23318e-06	1.22202e-06	1.17231e-06	1.10415e-06	1.04663e-06	1.02958e-06	9.9399e-07	9.41743e-07	8.86097e-07	8.6326e-07	7.78487e-07	1.0489e-06	1.06137e-06	1.05343e-06	9.72287e-07	8.5459e-07	8.51303e-07	8.28637e-07	7.87213e-07	7.72877e-07	7.3763e-07	6.78867e-07
		384.18	1.7255e-06	1.54303e-06	1.46135e-06	1.31705e-06	1.2355e-06	1.19771e-06	1.14705e-06	1.06375e-06	9.7971e-07	9.34773e-07	8.22573e-07	1.23352e-06	1.22559e-06	1.17337e-06	1.11055e-06	1.03638e-06	1.02827e-06	1.0026e-06	9.38343e-07	8.94427e-07	8.6054e-07	7.91123e-07	1.05156e-06	1.0591e-06	1.03417e-06	9.7546e-07	8.54193e-07	8.62693e-07	8.38893e-07	7.95033e-07	7.82397e-07	7.3729e-07	6.9292e-07
		384.19	1.75236e-06	1.54762e-06	1.45308e-06	1.31291e-06	1.23273e-06	1.19544e-06	1.15022e-06	1.08636e-06	9.77387e-07	9.3211e-07	8.38553e-07	1.26253e-06	1.23431e-06	1.16968e-06	1.11004e-06	1.03553e-06	1.02584e-06	9.962e-07	9.4231e-07	8.9182e-07	8.59407e-07	7.82057e-07	1.08126e-06	1.0676e-06	1.02283e-06	9.64863e-07	8.5017e-07	8.64393e-07	8.3096e-07	7.9373e-07	7.68513e-07	7.3763e-07	6.82493e-07
		384.2	1.71813e-06	1.53612e-06	1.45863e-06	1.3022e-06	1.23301e-06	1.1675e-06	1.12387e-06	1.08109e-06	9.76083e-07	9.4197e-07	8.58897e-07	1.25715e-06	1.23074e-06	1.16014e-06	1.09537e-06	1.03139e-06	1.01558e-06	9.82657e-07	9.42423e-07	8.83377e-07	8.5289e-07	7.7622e-07	1.07627e-06	1.06307e-06	1.0047e-06	9.48657e-07	8.5136e-07	8.49093e-07	8.34303e-07	7.87497e-07	7.6143e-07	7.40973e-07	6.766e-07
		384.21	1.7446e-06	1.52858e-06	1.46226e-06	1.29818e-06	1.21992e-06	1.1798e-06	1.13367e-06	1.0697e-06	9.74043e-07	9.486e-07	8.35663e-07	1.24106e-06	1.21312e-06	1.15656e-06	1.10721e-06	1.02918e-06	1.01921e-06	9.91723e-07	9.4622e-07	8.85133e-07	8.53797e-07	7.79733e-07	1.06409e-06	1.06363e-06	1.02567e-06	9.58743e-07	8.51927e-07	8.568e-07	8.2943e-07	7.9424e-07	7.75483e-07	7.41483e-07	6.91333e-07
		384.22	1.71989e-06	1.52977e-06	1.46441e-06	1.29937e-06	1.23091e-06	1.1811e-06	1.13067e-06	1.05615e-06	9.72797e-07	9.39363e-07	8.30337e-07	1.22496e-06	1.21369e-06	1.15762e-06	1.09486e-06	1.03162e-06	1.0162e-06	9.90363e-07	9.3704e-07	8.74027e-07	8.51757e-07	7.7129e-07	1.06851e-06	1.06477e-06	1.02227e-06	9.64523e-07	8.5255e-07	8.66433e-07	8.47733e-07	7.9883e-07	7.81377e-07	7.48623e-07	6.99663e-07
		384.23	1.7395e-06	1.53244e-06	1.45939e-06	1.31342e-06	1.23012e-06	1.17226e-06	1.13305e-06	1.05536e-06	9.73703e-07	9.38003e-07	8.4881e-07	1.255e-06	1.22496e-06	1.17014e-06	1.09684e-06	1.02544e-06	1.01071e-06	9.84867e-07	9.33413e-07	8.7278e-07	8.52777e-07	7.71403e-07	1.09446e-06	1.03983e-06	9.92233e-07	9.6203e-07	8.45467e-07	8.46713e-07	8.29883e-07	7.93957e-07	7.6687e-07	7.37743e-07	6.7983e-07
		384.24	1.76551e-06	1.54609e-06	1.44826e-06	1.30985e-06	1.2244e-06	1.17056e-06	1.13622e-06	1.08602e-06	9.77613e-07	9.3942e-07	8.08577e-07	1.2376e-06	1.23681e-06	1.16696e-06	1.10443e-06	1.03224e-06	1.01445e-06	9.82883e-07	9.31147e-07	8.7686e-07	8.40367e-07	7.69533e-07	1.09106e-06	1.05853e-06	1.01037e-06	9.67413e-07	8.4371e-07	8.4507e-07	8.194e-07	7.8744e-07	7.6075e-07	7.30943e-07	6.8102e-07
		384.25	1.71094e-06	1.51323e-06	1.44103e-06	1.31688e-06	1.22593e-06	1.19283e-06	1.1496e-06	1.05451e-06	9.72853e-07	9.29617e-07	7.95997e-07	1.22627e-06	1.21578e-06	1.17322e-06	1.10137e-06	1.03638e-06	1.03088e-06	1.00073e-06	9.4299e-07	8.88533e-07	8.6139e-07	7.81207e-07	1.04516e-06	1.06307e-06	1.01377e-06	9.7546e-07	8.42067e-07	8.53627e-07	8.36003e-07	7.9594e-07	7.667e-07	7.4018e-07	6.902e-07
		384.26	1.72941e-06	1.54122e-06	1.43874e-06	1.3069e-06	1.22746e-06	1.17889e-06	1.14569e-06	1.04136e-06	9.77443e-07	9.2514e-07	7.9798e-07	1.24706e-06	1.22434e-06	1.16433e-06	1.10387e-06	1.03082e-06	1.02153e-06	9.80163e-07	9.37663e-07	8.81337e-07	8.53117e-07	7.77637e-07	1.04533e-06	1.04947e-06	1.037e-06	9.63107e-07	8.4337e-07	8.4405e-07	8.25463e-07	7.80527e-07	7.5718e-07	7.22557e-07	6.8629e-07
		384.27	1.68544e-06	1.52008e-06	1.45503e-06	1.30883e-06	1.22383e-06	1.18552e-06	1.14195e-06	1.07582e-06	9.76877e-07	9.36643e-07	8.3164e-07	1.23256e-06	1.2019e-06	1.16605e-06	1.08692e-06	1.04658e-06	1.02635e-06	9.91553e-07	9.4962e-07	8.84623e-07	8.602e-07	7.8302e-07	1.06488e-06	1.0642e-06	1.02227e-06	9.5353e-07	8.43823e-07	8.35607e-07	8.16057e-07	7.854e-07	7.5752e-07	7.21027e-07	6.84987e-07
		384.28	1.69677e-06	1.5211e-06	1.44611e-06	1.31115e-06	1.22411e-06	1.17221e-06	1.14909e-06	1.04981e-06	9.7087e-07	9.4061e-07	8.39063e-07	1.23267e-06	1.20411e-06	1.16812e-06	1.09661e-06	1.03547e-06	1.02476e-06	9.82203e-07	9.32847e-07	8.75897e-07	8.5697e-07	7.7656e-07	1.03655e-06	1.05287e-06	1.00753e-06	9.58913e-07	8.38553e-07	8.34303e-07	8.28297e-07	7.85797e-07	7.6466e-07	7.26637e-07	6.9207e-07
		384.29	1.69377e-06	1.51583e-06	1.44939e-06	1.30707e-06	1.22547e-06	1.18564e-06	1.15345e-06	1.06273e-06	9.68093e-07	9.21853e-07	8.42237e-07	1.21839e-06	1.22581e-06	1.16448e-06	1.09055e-06	1.0336e-06	1.02924e-06	9.70643e-07	9.35113e-07	8.67113e-07	8.4575e-07	7.82113e-07	1.03473e-06	1.0557e-06	1.01773e-06	9.6186e-07	8.44333e-07	8.40763e-07	8.25293e-07	7.8812e-07	7.5599e-07	7.29867e-07	6.8714e-07
		384.3	1.73553e-06	1.52218e-06	1.44747e-06	1.28832e-06	1.22423e-06	1.16229e-06	1.12115e-06	1.05349e-06	9.7206e-07	9.401e-07	8.50623e-07	1.23488e-06	1.20388e-06	1.14777e-06	1.0859e-06	1.01898e-06	1.00408e-06	9.53077e-07	9.23213e-07	8.5816e-07	8.26143e-07	7.62223e-07	1.04544e-06	1.04777e-06	1.01943e-06	9.49733e-07	8.48243e-07	8.31583e-07	8.2246e-07	7.82453e-07	7.5565e-07	7.25957e-07	6.85213e-07
		384.31	1.71116e-06	1.51408e-06	1.43361e-06	1.29466e-06	1.21658e-06	1.17289e-06	1.13435e-06	1.06681e-06	9.67073e-07	9.22817e-07	8.0546e-07	1.22049e-06	1.21493e-06	1.15343e-06	1.08556e-06	1.03162e-06	1.02068e-06	9.69227e-07	9.28993e-07	8.68303e-07	8.3385e-07	7.73443e-07	1.06159e-06	1.04607e-06	9.894e-07	9.67357e-07	8.40083e-07	8.33283e-07	8.26143e-07	7.85853e-07	7.5463e-07	7.22613e-07	6.84363e-07
		384.32	1.75026e-06	1.51345e-06	1.42063e-06	1.29716e-06	1.21465e-06	1.17051e-06	1.14761e-06	1.05893e-06	9.69453e-07	9.21457e-07	8.2688e-07	1.20054e-06	1.20128e-06	1.15565e-06	1.10313e-06	1.02521e-06	1.02487e-06	9.7087e-07	9.30297e-07	8.73687e-07	8.3793e-07	7.84437e-07	1.12285e-06	1.0387e-06	9.92233e-07	9.7682e-07	8.40083e-07	8.35607e-07	8.25407e-07	7.82963e-07	7.53213e-07	7.2318e-07	6.95243e-07
		384.33	1.70725e-06	1.49912e-06	1.42888e-06	1.289e-06	1.21312e-06	1.156e-06	1.12251e-06	1.0366e-06	9.6526e-07	9.20833e-07	8.24557e-07	1.22508e-06	1.2151e-06	1.14838e-06	1.07514e-06	1.01569e-06	1.00702e-06	9.50017e-07	9.18283e-07	8.6734e-07	8.30847e-07	7.6534e-07	1.03564e-06	1.05343e-06	9.96767e-07	9.5557e-07	8.41217e-07	8.34813e-07	8.2671e-07	7.8676e-07	7.55537e-07	7.16777e-07	6.8935e-07
		384.34	1.72397e-06	1.50745e-06	1.42681e-06	1.29364e-06	1.2168e-06	1.16988e-06	1.14059e-06	1.06839e-06	9.67923e-07	9.4299e-07	8.38327e-07	1.20502e-06	1.19799e-06	1.15252e-06	1.08471e-06	1.03315e-06	1.02204e-06	9.59253e-07	9.26387e-07	8.7414e-07	8.36003e-07	7.8387e-07	1.03479e-06	1.04493e-06	1.00017e-06	9.52963e-07	8.4388e-07	8.35323e-07	8.24387e-07	7.9186e-07	7.58483e-07	7.26807e-07	6.85157e-07
		384.35	1.67252e-06	1.50042e-06	1.41777e-06	1.2984e-06	1.20615e-06	1.18445e-06	1.15583e-06	1.0587e-06	9.66903e-07	9.197e-07	8.20817e-07	1.20587e-06	1.20689e-06	1.15676e-06	1.09304e-06	1.03932e-06	1.03689e-06	9.7291e-07	9.33697e-07	8.8179e-07	8.55837e-07	7.97527e-07	1.02873e-06	1.04437e-06	1.00243e-06	9.70927e-07	8.44447e-07	8.4286e-07	8.36173e-07	7.95317e-07	7.61033e-07	7.30603e-07	7.00513e-07
		384.36	1.72267e-06	1.5041e-06	1.44163e-06	1.27812e-06	1.20813e-06	1.1662e-06	1.13617e-06	1.04867e-06	9.64467e-07	9.30297e-07	8.04213e-07	1.22808e-06	1.20349e-06	1.13869e-06	1.07179e-06	1.01314e-06	1.01139e-06	9.4503e-07	9.1681e-07	8.6394e-07	8.30677e-07	7.6976e-07	1.06607e-06	1.05343e-06	1.01093e-06	9.31543e-07	8.3368e-07	8.23707e-07	8.16963e-07	7.74237e-07	7.4341e-07	7.11167e-07	6.74163e-07
		384.37	1.72964e-06	1.50235e-06	1.43899e-06	1.2712e-06	1.20337e-06	1.17272e-06	1.13475e-06	1.04539e-06	9.59707e-07	9.28483e-07	8.03193e-07	1.19068e-06	1.20269e-06	1.13253e-06	1.06233e-06	1.03462e-06	1.02125e-06	9.54777e-07	9.30127e-07	8.8961e-07	8.4643e-07	7.85287e-07	1.04675e-06	1.04097e-06	1.01263e-06	9.4112e-07	8.38497e-07	8.2297e-07	8.23423e-07	7.8438e-07	7.53497e-07	7.07483e-07	6.80623e-07
		384.38	1.72459e-06	1.50325e-06	1.44169e-06	1.27749e-06	1.21992e-06	1.16784e-06	1.14739e-06	1.0638e-06	9.5659e-07	9.2701e-07	7.69307e-07	1.24922e-06	1.19737e-06	1.13813e-06	1.06567e-06	1.03145e-06	1.02844e-06	9.49563e-07	9.29673e-07	8.77767e-07	8.42123e-07	7.81377e-07	1.02946e-06	1.04267e-06	1.00583e-06	9.41063e-07	8.3623e-07	8.29713e-07	8.23423e-07	7.78317e-07	7.497e-07	7.123e-07	6.8204e-07
		384.39	1.70108e-06	1.50019e-06	1.43868e-06	1.28548e-06	1.20536e-06	1.16184e-06	1.13226e-06	1.05241e-06	9.59707e-07	9.26953e-07	8.07727e-07	1.24015e-06	1.20553e-06	1.14525e-06	1.07304e-06	1.01082e-06	1.01371e-06	9.4622e-07	9.2123e-07	8.7057e-07	8.3351e-07	7.86477e-07	1.04992e-06	1.03757e-06	1.01263e-06	9.4826e-07	8.36513e-07	8.28977e-07	8.27107e-07	7.83417e-07	7.48567e-07	7.14737e-07	6.8068e-07
		384.4	1.68867e-06	1.51385e-06	1.42823e-06	1.27449e-06	1.20711e-06	1.15821e-06	1.12296e-06	1.05428e-06	9.62823e-07	9.2378e-07	7.9917e-07	1.17725e-06	1.2117e-06	1.13545e-06	1.07032e-06	1.01938e-06	1.00957e-06	9.37437e-07	9.2174e-07	8.653e-07	8.31527e-07	7.73387e-07	1.03626e-06	1.03587e-06	1.00413e-06	9.36983e-07	8.32433e-07	8.11467e-07	8.01153e-07	7.68967e-07	7.43353e-07	7.03177e-07	6.6844e-07
		384.41	1.74686e-06	1.49492e-06	1.43024e-06	1.28361e-06	1.20762e-06	1.15175e-06	1.12931e-06	1.04754e-06	9.63277e-07	9.29163e-07	8.2824e-07	1.22972e-06	1.19663e-06	1.14358e-06	1.07661e-06	1.02448e-06	1.01399e-06	9.45823e-07	9.25707e-07	8.79353e-07	8.39177e-07	7.7605e-07	1.08483e-06	1.04267e-06	1.01943e-06	9.46447e-07	8.48583e-07	8.34303e-07	8.26313e-07	7.88517e-07	7.57407e-07	7.2063e-07	6.8833e-07
		384.42	1.68351e-06	1.49396e-06	1.42035e-06	1.28055e-06	1.20683e-06	1.17345e-06	1.14132e-06	1.0417e-06	9.58177e-07	9.23667e-07	8.11353e-07	1.20547e-06	1.19884e-06	1.14086e-06	1.07304e-06	1.02453e-06	1.01643e-06	9.47977e-07	9.22307e-07	8.8026e-07	8.4116e-07	7.8302e-07	1.04278e-06	1.04097e-06	1.01377e-06	9.48657e-07	8.4439e-07	8.347e-07	8.33283e-07	7.87893e-07	7.56783e-07	7.22103e-07	6.834e-07
		384.43	1.73559e-06	1.51289e-06	1.42616e-06	1.29007e-06	1.19674e-06	1.15283e-06	1.11038e-06	1.04097e-06	9.56533e-07	9.2633e-07	7.9866e-07	1.19261e-06	1.19856e-06	1.14934e-06	1.08296e-06	1.01541e-06	1.0043e-06	9.2412e-07	9.1834e-07	8.65017e-07	8.2671e-07	7.68173e-07	1.06244e-06	1.04437e-06	1.01887e-06	9.47013e-07	8.47337e-07	8.2603e-07	8.27107e-07	7.8625e-07	7.56557e-07	7.21197e-07	6.8289e-07
		384.44	1.70737e-06	1.51062e-06	1.42998e-06	1.28135e-06	1.21221e-06	1.16252e-06	1.13158e-06	1.04726e-06	9.55117e-07	9.21853e-07	8.2739e-07	1.20145e-06	1.1836e-06	1.14156e-06	1.0833e-06	1.02657e-06	1.01479e-06	9.4928e-07	9.30637e-07	8.87343e-07	8.34473e-07	7.78883e-07	1.03881e-06	1.03247e-06	1.01547e-06	9.48033e-07	8.51077e-07	8.2467e-07	8.16793e-07	7.7979e-07	7.56047e-07	7.22953e-07	6.78583e-07
		384.45	1.71904e-06	1.49464e-06	1.42667e-06	1.28203e-06	1.19521e-06	1.17419e-06	1.15101e-06	1.04437e-06	9.52737e-07	9.1324e-07	8.19967e-07	1.16971e-06	1.18031e-06	1.14217e-06	1.08398e-06	1.02312e-06	1.02221e-06	9.6322e-07	9.2922e-07	8.83717e-07	8.50793e-07	7.973e-07	1.05083e-06	1.04437e-06	1.01263e-06	9.50357e-07	8.38497e-07	8.3096e-07	8.26823e-07	7.79733e-07	7.58653e-07	7.21537e-07	6.82437e-07
		384.46	1.69246e-06	1.50954e-06	1.4195e-06	1.28514e-06	1.19652e-06	1.15668e-06	1.12818e-06	1.05462e-06	9.55287e-07	9.04967e-07	8.1872e-07	1.19578e-06	1.1751e-06	1.14495e-06	1.08664e-06	1.01309e-06	1.00396e-06	9.4265e-07	9.19983e-07	8.65413e-07	8.3436e-07	7.75483e-07	1.05332e-06	1.04097e-06	9.93367e-07	9.54097e-07	8.41783e-07	8.2501e-07	8.15887e-07	7.80697e-07	7.50267e-07	7.0635e-07	6.7473e-07
		384.47	1.68816e-06	1.50801e-06	1.42389e-06	1.27704e-06	1.20269e-06	1.16195e-06	1.12455e-06	1.0255e-06	9.46787e-07	9.19813e-07	8.03533e-07	1.21295e-06	1.20167e-06	1.13773e-06	1.07519e-06	1.03439e-06	1.00844e-06	9.53417e-07	9.31147e-07	8.8689e-07	8.42973e-07	7.85117e-07	1.04969e-06	1.0336e-06	1.00923e-06	9.34207e-07	8.4184e-07	8.2025e-07	8.11013e-07	7.75427e-07	7.41427e-07	7.11393e-07	6.62603e-07
		384.48	1.68357e-06	1.49787e-06	1.4114e-06	1.28458e-06	1.20156e-06	1.18507e-06	1.13571e-06	1.04284e-06	9.43103e-07	9.19247e-07	8.24897e-07	1.21221e-06	1.18813e-06	1.14444e-06	1.09117e-06	1.02363e-06	1.01598e-06	9.62313e-07	9.34547e-07	8.8825e-07	8.56857e-07	7.98263e-07	1.03128e-06	1.03927e-06	9.758e-07	9.4622e-07	8.50907e-07	8.3079e-07	8.1923e-07	7.8574e-07	7.56953e-07	7.21367e-07	6.75693e-07
		384.49	1.68317e-06	1.49345e-06	1.40454e-06	1.2856e-06	1.19782e-06	1.16563e-06	1.12393e-06	1.05672e-06	9.44633e-07	9.12673e-07	8.3878e-07	1.19017e-06	1.18337e-06	1.14535e-06	1.08069e-06	1.01008e-06	1.00532e-06	9.52397e-07	9.2225e-07	8.70457e-07	8.3062e-07	7.80527e-07	1.06488e-06	1.02793e-06	1.00867e-06	9.4894e-07	8.3708e-07	8.24727e-07	8.16567e-07	7.75767e-07	7.5803e-07	7.17683e-07	6.72123e-07
		384.5	1.69365e-06	1.49725e-06	1.42647e-06	1.27098e-06	1.20972e-06	1.15396e-06	1.10455e-06	1.03303e-06	9.44577e-07	9.1868e-07	8.43087e-07	1.18847e-06	1.19164e-06	1.13233e-06	1.07315e-06	1.00816e-06	9.93537e-07	9.35113e-07	9.1902e-07	8.74253e-07	8.36287e-07	7.6211e-07	1.04533e-06	1.02397e-06	1.0183e-06	9.37437e-07	8.40083e-07	8.2263e-07	8.04667e-07	7.73953e-07	7.51003e-07	7.07993e-07	6.60903e-07
		384.51	1.63778e-06	1.48586e-06	1.39672e-06	1.26684e-06	1.19017e-06	1.15747e-06	1.11565e-06	1.04437e-06	9.43783e-07	9.1443e-07	8.25067e-07	1.21692e-06	1.18858e-06	1.12864e-06	1.07729e-06	1.01326e-06	1.00289e-06	9.53643e-07	9.33583e-07	8.75897e-07	8.4779e-07	7.89933e-07	1.02754e-06	1.03077e-06	9.88833e-07	9.38627e-07	8.42917e-07	8.28467e-07	8.13677e-07	7.87383e-07	7.5123e-07	7.2199e-07	6.74503e-07
		384.52	1.68192e-06	1.49589e-06	1.40732e-06	1.26367e-06	1.19895e-06	1.16852e-06	1.12404e-06	1.03621e-06	9.41857e-07	9.20437e-07	8.37873e-07	1.21924e-06	1.19669e-06	1.12581e-06	1.08664e-06	1.00515e-06	1.00714e-06	9.56533e-07	9.2225e-07	8.7193e-07	8.37703e-07	7.81433e-07	1.06658e-06	1.03643e-06	9.87133e-07	9.42253e-07	8.33567e-07	8.33113e-07	8.11127e-07	7.74973e-07	7.57123e-07	7.18193e-07	6.70593e-07
		384.53	1.67937e-06	1.50053e-06	1.42777e-06	1.26928e-06	1.18683e-06	1.14869e-06	1.10664e-06	1.04046e-06	9.5081e-07	9.1868e-07	8.4847e-07	1.18365e-06	1.18858e-06	1.13081e-06	1.06329e-06	9.9484e-07	9.843e-07	9.44407e-07	9.1256e-07	8.73857e-07	8.35607e-07	7.64547e-07	1.02476e-06	1.01717e-06	1.0098e-06	9.23327e-07	8.42803e-07	8.25407e-07	8.04327e-07	7.7333e-07	7.53327e-07	7.1366e-07	6.63567e-07
		384.54	1.66549e-06	1.49379e-06	1.41406e-06	1.27262e-06	1.18909e-06	1.153e-06	1.11118e-06	1.04748e-06	9.45257e-07	9.17547e-07	8.2586e-07	1.21295e-06	1.17804e-06	1.13379e-06	1.07888e-06	1.02028e-06	1.00374e-06	9.55797e-07	9.32393e-07	8.82697e-07	8.4269e-07	7.80187e-07	1.0289e-06	1.03077e-06	9.996e-07	9.45257e-07	8.3215e-07	8.18777e-07	7.98943e-07	7.6806e-07	7.5089e-07	7.11507e-07	6.6198e-07
		384.55	1.68368e-06	1.50694e-06	1.40769e-06	1.26435e-06	1.19538e-06	1.1598e-06	1.11577e-06	1.0561e-06	9.42253e-07	9.06553e-07	8.10673e-07	1.17821e-06	1.18841e-06	1.12642e-06	1.07519e-06	1.00413e-06	9.9858e-07	9.52963e-07	9.20777e-07	8.66207e-07	8.42577e-07	7.80017e-07	1.02414e-06	1.0268e-06	9.88267e-07	9.35e-07	8.38553e-07	8.3011e-07	8.08463e-07	7.74917e-07	7.514e-07	7.1791e-07	6.6929e-07
		384.56	1.64537e-06	1.48716e-06	1.39207e-06	1.2814e-06	1.17929e-06	1.16807e-06	1.10982e-06	1.04794e-06	9.45257e-07	9.1171e-07	8.0002e-07	1.19091e-06	1.18484e-06	1.14161e-06	1.07536e-06	1.01405e-06	1.00306e-06	9.49507e-07	9.25763e-07	8.70683e-07	8.4762e-07	7.7707e-07	1.07032e-06	1.03077e-06	9.775e-07	9.43443e-07	8.20023e-07	8.1498e-07	7.98717e-07	7.62393e-07	7.42277e-07	7.0686e-07	6.6232e-07
		384.57	1.65268e-06	1.476e-06	1.4076e-06	1.27364e-06	1.19357e-06	1.16433e-06	1.11044e-06	1.04686e-06	9.50527e-07	9.02757e-07	8.0801e-07	1.18564e-06	1.18569e-06	1.1347e-06	1.07338e-06	1.0119e-06	9.9637e-07	9.62993e-07	9.33527e-07	8.78957e-07	8.47507e-07	7.80753e-07	1.01184e-06	1.02567e-06	9.95633e-07	9.29787e-07	8.39177e-07	8.19797e-07	7.99057e-07	7.68513e-07	7.565e-07	7.106e-07	6.6249e-07
		384.58	1.6715e-06	1.46744e-06	1.40548e-06	1.27812e-06	1.18088e-06	1.16546e-06	1.11322e-06	1.03014e-06	9.4333e-07	9.09557e-07	7.98717e-07	1.16586e-06	1.18581e-06	1.13869e-06	1.07185e-06	1.00527e-06	1.00623e-06	9.68093e-07	9.33187e-07	8.74027e-07	8.52323e-07	7.8081e-07	9.97787e-07	1.0183e-06	9.59367e-07	9.49847e-07	8.245e-07	8.30507e-07	8.00077e-07	7.74407e-07	7.53327e-07	7.208e-07	6.70367e-07
		384.59	1.66033e-06	1.47843e-06	1.41636e-06	1.28021e-06	1.18847e-06	1.17413e-06	1.11004e-06	1.06737e-06	9.40043e-07	9.06157e-07	7.8982e-07	1.1509e-06	1.18116e-06	1.14055e-06	1.07213e-06	1.00623e-06	1.00073e-06	9.5455e-07	9.2463e-07	8.6309e-07	8.43993e-07	7.7112e-07	9.97107e-07	1.03077e-06	1.00583e-06	9.435e-07	8.21383e-07	8.2569e-07	8.02683e-07	7.67267e-07	7.4494e-07	7.09183e-07	6.6776e-07
		384.6	1.70136e-06	1.4726e-06	1.41117e-06	1.28554e-06	1.18694e-06	1.15481e-06	1.09786e-06	1.06369e-06	9.45483e-07	9.0559e-07	8.06253e-07	1.17793e-06	1.16988e-06	1.1453e-06	1.07134e-06	1.00374e-06	9.83337e-07	9.5115e-07	9.24233e-07	8.53173e-07	8.30223e-07	7.66587e-07	1.00306e-06	1.02793e-06	9.99033e-07	9.4163e-07	8.23253e-07	8.24047e-07	7.91407e-07	7.6228e-07	7.4086e-07	7.05783e-07	6.61017e-07
		384.61	1.65178e-06	1.46959e-06	1.40117e-06	1.28514e-06	1.18156e-06	1.14631e-06	1.09933e-06	1.04567e-06	9.4503e-07	9.17263e-07	7.95033e-07	1.15549e-06	1.16405e-06	1.14495e-06	1.08171e-06	1.00068e-06	9.98467e-07	9.56023e-07	9.09387e-07	8.66603e-07	8.32093e-07	7.64093e-07	1.02941e-06	1.03133e-06	9.84867e-07	9.50413e-07	8.2739e-07	8.16907e-07	7.92257e-07	7.60467e-07	7.42617e-07	7.08617e-07	6.62263e-07
		384.62	1.68051e-06	1.48512e-06	1.39511e-06	1.27987e-06	1.18388e-06	1.15974e-06	1.11701e-06	1.04391e-06	9.38967e-07	8.9828e-07	7.88687e-07	1.19198e-06	1.18207e-06	1.14025e-06	1.08137e-06	1.00697e-06	1.00391e-06	9.65373e-07	9.3041e-07	8.7516e-07	8.38327e-07	7.79337e-07	1.05525e-06	1.0217e-06	9.83167e-07	9.50527e-07	8.40537e-07	8.37137e-07	8.07727e-07	7.7061e-07	7.50833e-07	7.17967e-07	6.8255e-07
		384.63	1.6643e-06	1.47486e-06	1.39406e-06	1.2703e-06	1.18042e-06	1.1454e-06	1.09826e-06	1.05168e-06	9.39817e-07	9.02077e-07	8.21043e-07	1.17357e-06	1.16977e-06	1.13172e-06	1.06188e-06	9.95407e-07	9.8294e-07	9.3942e-07	9.13127e-07	8.53457e-07	8.20873e-07	7.582e-07	9.9433e-07	1.02283e-06	9.758e-07	9.40383e-07	8.2382e-07	8.29373e-07	7.9271e-07	7.6993e-07	7.4205e-07	7.03233e-07	6.6521e-07
		384.64	1.65008e-06	1.48223e-06	1.40029e-06	1.26474e-06	1.18201e-06	1.14172e-06	1.10398e-06	1.06142e-06	9.3755e-07	8.9947e-07	7.96903e-07	1.17158e-06	1.17289e-06	1.12677e-06	1.06437e-06	1.00379e-06	9.87757e-07	9.48713e-07	9.1596e-07	8.5425e-07	8.2093e-07	7.64773e-07	1.01507e-06	1.01263e-06	9.72967e-07	9.3738e-07	8.37647e-07	8.31923e-07	8.03193e-07	7.75993e-07	7.43183e-07	7.20233e-07	6.70083e-07
		384.65	1.65438e-06	1.46223e-06	1.38428e-06	1.27251e-06	1.17674e-06	1.1543e-06	1.11735e-06	1.03995e-06	9.3619e-07	9.0253e-07	7.5922e-07	1.20371e-06	1.17867e-06	1.13369e-06	1.0697e-06	1.0085e-06	1.00929e-06	9.6407e-07	9.26047e-07	8.721e-07	8.45807e-07	7.84663e-07	1.01439e-06	1.01773e-06	9.59367e-07	9.39477e-07	8.27107e-07	8.2994e-07	7.9917e-07	7.64547e-07	7.38707e-07	7.0975e-07	6.68157e-07
		384.66	1.68753e-06	1.46597e-06	1.39287e-06	1.27205e-06	1.17532e-06	1.14699e-06	1.10081e-06	1.03592e-06	9.3721e-07	9.1222e-07	7.87723e-07	1.17402e-06	1.18229e-06	1.13328e-06	1.05791e-06	1.00759e-06	9.9314e-07	9.5659e-07	9.13013e-07	8.57423e-07	8.28297e-07	7.5956e-07	1.00889e-06	1.0217e-06	9.996e-07	9.4282e-07	8.21383e-07	8.2722e-07	7.89707e-07	7.6313e-07	7.25843e-07	7.0465e-07	6.6198e-07
		384.67	1.63257e-06	1.47424e-06	1.40667e-06	1.26168e-06	1.17096e-06	1.13877e-06	1.10143e-06	1.03524e-06	9.36813e-07	9.13863e-07	8.02117e-07	1.14591e-06	1.173e-06	1.12405e-06	1.06125e-06	1.00328e-06	9.86113e-07	9.50753e-07	9.20833e-07	8.619e-07	8.3181e-07	7.63753e-07	1.02839e-06	1.01547e-06	1.00583e-06	9.42763e-07	8.1464e-07	8.17247e-07	7.83757e-07	7.56613e-07	7.36497e-07	7.0244e-07	6.63283e-07
		384.68	1.69875e-06	1.47787e-06	1.39017e-06	1.26888e-06	1.17385e-06	1.1547e-06	1.11503e-06	1.02204e-06	9.35623e-07	9.14033e-07	8.10447e-07	1.15827e-06	1.17691e-06	1.13046e-06	1.06692e-06	1.01218e-06	9.9909e-07	9.60613e-07	9.19643e-07	8.77427e-07	8.31753e-07	7.74803e-07	1.00051e-06	1.02453e-06	1.00357e-06	9.43443e-07	8.30167e-07	8.43823e-07	8.03137e-07	7.82623e-07	7.43807e-07	7.0669e-07	6.74787e-07
		384.69	1.65722e-06	1.48138e-06	1.39808e-06	1.2448e-06	1.16739e-06	1.14858e-06	1.10829e-06	1.05275e-06	9.30523e-07	8.88023e-07	7.94467e-07	1.19827e-06	1.17045e-06	1.109e-06	1.05462e-06	9.95917e-07	9.9518e-07	9.4894e-07	9.07233e-07	8.57423e-07	8.24557e-07	7.58653e-07	1.02561e-06	1.01207e-06	9.91667e-07	9.20097e-07	8.2518e-07	8.24273e-07	7.88517e-07	7.6058e-07	7.2947e-07	6.9904e-07	6.64983e-07
		384.7	1.65852e-06	1.46308e-06	1.38788e-06	1.24009e-06	1.17714e-06	1.13016e-06	1.09378e-06	1.01326e-06	9.36983e-07	9.12277e-07	8.0393e-07	1.17459e-06	1.18586e-06	1.10481e-06	1.04374e-06	1.00663e-06	9.79087e-07	9.38797e-07	9.11143e-07	8.5731e-07	8.20193e-07	7.56387e-07	1.01586e-06	1.0098e-06	9.82033e-07	9.34093e-07	8.23367e-07	8.15603e-07	7.90783e-07	7.63527e-07	7.327e-07	6.96773e-07	6.6096e-07
		384.71	1.6609e-06	1.46954e-06	1.38366e-06	1.25233e-06	1.16524e-06	1.1445e-06	1.12257e-06	1.0077e-06	9.30807e-07	9.10293e-07	8.18777e-07	1.17056e-06	1.19017e-06	1.11571e-06	1.04425e-06	1.00946e-06	9.97957e-07	9.54833e-07	9.17773e-07	8.7074e-07	8.38383e-07	7.69193e-07	1.01297e-06	1.00243e-06	9.73533e-07	9.39533e-07	8.29543e-07	8.27163e-07	8.06027e-07	7.7911e-07	7.41427e-07	7.10147e-07	6.7014e-07
		384.72	1.64628e-06	1.46931e-06	1.37734e-06	1.24899e-06	1.17663e-06	1.13571e-06	1.1084e-06	1.03281e-06	9.28143e-07	8.9845e-07	7.79167e-07	1.18139e-06	1.20247e-06	1.11274e-06	1.04595e-06	9.99147e-07	9.97163e-07	9.45427e-07	9.03833e-07	8.59407e-07	8.27277e-07	7.58087e-07	9.92743e-07	1.01547e-06	9.64467e-07	9.22533e-07	8.19683e-07	8.2858e-07	8.0274e-07	7.70213e-07	7.31793e-07	7.04537e-07	6.71217e-07
		384.73	1.67677e-06	1.46002e-06	1.40117e-06	1.25347e-06	1.17051e-06	1.12302e-06	1.08902e-06	1.01399e-06	9.26387e-07	9.00603e-07	7.9628e-07	1.17974e-06	1.16966e-06	1.11672e-06	1.04108e-06	1.0017e-06	9.7461e-07	9.25707e-07	8.99583e-07	8.43087e-07	8.02117e-07	7.48113e-07	1.04765e-06	1.01377e-06	9.81467e-07	9.3568e-07	8.31527e-07	8.22573e-07	7.9373e-07	7.71347e-07	7.293e-07	7.02043e-07	6.64247e-07
		384.74	1.68861e-06	1.46109e-06	1.39831e-06	1.24179e-06	1.16524e-06	1.13135e-06	1.09061e-06	1.02482e-06	9.24007e-07	9.00037e-07	8.03533e-07	1.22774e-06	1.16167e-06	1.10633e-06	1.04306e-06	9.9314e-07	9.91043e-07	9.4197e-07	9.05647e-07	8.5357e-07	8.13677e-07	7.5174e-07	1.03439e-06	1.003e-06	9.78067e-07	9.26783e-07	8.347e-07	8.26823e-07	8.03703e-07	7.76277e-07	7.37573e-07	6.99607e-07	6.79207e-07
		384.75	1.67416e-06	1.46342e-06	1.38624e-06	1.26134e-06	1.17017e-06	1.13713e-06	1.12036e-06	1.00045e-06	9.30127e-07	9.08423e-07	8.09313e-07	1.17272e-06	1.16824e-06	1.12374e-06	1.0608e-06	1.01144e-06	1.00742e-06	9.47523e-07	9.0899e-07	8.65923e-07	8.2722e-07	7.7061e-07	1.04068e-06	1.01037e-06	9.571e-07	9.42083e-07	8.381e-07	8.3946e-07	8.09823e-07	7.8132e-07	7.45733e-07	7.106e-07	6.81077e-07
		384.76	1.68742e-06	1.44392e-06	1.39301e-06	1.26163e-06	1.16439e-06	1.12438e-06	1.10795e-06	1.01615e-06	9.2259e-07	8.99187e-07	7.97187e-07	1.19946e-06	1.15878e-06	1.12399e-06	1.05865e-06	9.96143e-07	9.87473e-07	9.31543e-07	9.00547e-07	8.5629e-07	8.13847e-07	7.54063e-07	1.01144e-06	1.00583e-06	1.00187e-06	9.46277e-07	8.21667e-07	8.26823e-07	8.03533e-07	7.69703e-07	7.37913e-07	6.9989e-07	6.63963e-07
		384.77	1.68362e-06	1.46857e-06	1.38768e-06	1.24939e-06	1.16512e-06	1.12138e-06	1.09667e-06	1.00328e-06	9.33187e-07	8.94937e-07	8.2671e-07	1.20009e-06	1.15685e-06	1.11309e-06	1.05598e-06	1.00272e-06	9.83563e-07	9.32847e-07	9.06667e-07	8.53967e-07	8.14923e-07	7.5344e-07	1.03938e-06	1.0064e-06	9.78067e-07	9.41403e-07	8.2603e-07	8.25123e-07	8.01097e-07	7.7197e-07	7.30547e-07	7.06237e-07	6.59997e-07
		384.78	1.64719e-06	1.46631e-06	1.39236e-06	1.25426e-06	1.1679e-06	1.13894e-06	1.11747e-06	1.01643e-06	9.29333e-07	8.93123e-07	7.95373e-07	1.16393e-06	1.16201e-06	1.11743e-06	1.06448e-06	1.00765e-06	1.00085e-06	9.44577e-07	9.0576e-07	8.62297e-07	8.2399e-07	7.65793e-07	1.01598e-06	1.00357e-06	9.86567e-07	9.42877e-07	8.26937e-07	8.29713e-07	8.07613e-07	7.66757e-07	7.4171e-07	7.09467e-07	6.65267e-07
		384.79	1.63551e-06	1.45667e-06	1.38284e-06	1.24814e-06	1.16427e-06	1.12693e-06	1.12149e-06	1.01088e-06	9.23497e-07	8.9437e-07	7.84833e-07	1.17521e-06	1.1607e-06	1.11198e-06	1.05474e-06	1.00158e-06	1.00005e-06	9.5064e-07	9.09897e-07	8.55893e-07	8.22177e-07	7.58483e-07	9.91213e-07	9.99033e-07	9.758e-07	9.3262e-07	8.32263e-07	8.26823e-07	8.1685e-07	7.75823e-07	7.39387e-07	7.038e-07	6.7133e-07
		384.8	1.68487e-06	1.46143e-06	1.39318e-06	1.24718e-06	1.16291e-06	1.12897e-06	1.10647e-06	1.0081e-06	9.19303e-07	8.90687e-07	7.72367e-07	1.18875e-06	1.16212e-06	1.11112e-06	1.06227e-06	1.00589e-06	9.894e-07	9.36473e-07	9.08537e-07	8.62523e-07	8.1073e-07	7.55197e-07	1.00991e-06	1.00243e-06	9.52e-07	9.27577e-07	8.22007e-07	8.12203e-07	7.9356e-07	7.65737e-07	7.33493e-07	6.95923e-07	6.50193e-07
		384.81	1.67507e-06	1.44642e-06	1.37556e-06	1.26809e-06	1.16575e-06	1.12784e-06	1.10885e-06	1.00889e-06	9.27293e-07	9.0032e-07	7.63413e-07	1.176e-06	1.18275e-06	1.12975e-06	1.05547e-06	9.99487e-07	9.9977e-07	9.4571e-07	9.02587e-07	8.64563e-07	8.228e-07	7.74917e-07	9.98807e-07	1.0081e-06	9.38967e-07	9.39817e-07	8.20193e-07	8.20703e-07	8.00417e-07	7.62733e-07	7.3049e-07	6.9343e-07	6.50817e-07
		384.82	1.67603e-06	1.46404e-06	1.38763e-06	1.26253e-06	1.15781e-06	1.13917e-06	1.11622e-06	9.99883e-07	9.1256e-07	8.86493e-07	7.65283e-07	1.1335e-06	1.16388e-06	1.1248e-06	1.06766e-06	9.99543e-07	1.01439e-06	9.47353e-07	9.16583e-07	8.7363e-07	8.23423e-07	7.7299e-07	9.8651e-07	1.00073e-06	9.70133e-07	9.30183e-07	8.22857e-07	8.21893e-07	8.10333e-07	7.73557e-07	7.40463e-07	7.00797e-07	6.67647e-07
		384.83	1.65393e-06	1.46517e-06	1.38811e-06	1.25392e-06	1.16269e-06	1.12597e-06	1.10285e-06	1.02334e-06	9.1953e-07	8.86833e-07	7.54063e-07	1.15662e-06	1.16291e-06	1.11713e-06	1.05927e-06	9.91723e-07	9.85773e-07	9.35963e-07	9.02133e-07	8.5646e-07	8.15433e-07	7.57917e-07	1.00124e-06	9.96767e-07	9.71833e-07	9.27803e-07	8.20477e-07	8.1532e-07	7.97187e-07	7.63583e-07	7.3576e-07	6.88273e-07	6.54613e-07
		384.84	1.64821e-06	1.46104e-06	1.37754e-06	1.24865e-06	1.1594e-06	1.12449e-06	1.10177e-06	1.02754e-06	9.20833e-07	9.00717e-07	7.786e-07	1.14274e-06	1.15753e-06	1.11243e-06	1.05604e-06	9.93367e-07	9.89117e-07	9.46957e-07	9.1069e-07	8.6938e-07	8.2025e-07	7.67153e-07	1.00232e-06	1.0013e-06	9.71267e-07	9.27973e-07	8.24273e-07	8.12827e-07	7.98263e-07	7.73387e-07	7.35137e-07	6.95243e-07	6.62547e-07
		384.85	1.67365e-06	1.45429e-06	1.37839e-06	1.25364e-06	1.14846e-06	1.12415e-06	1.10341e-06	1.01076e-06	9.23157e-07	8.92103e-07	7.63413e-07	1.17583e-06	1.16869e-06	1.11688e-06	1.0578e-06	9.9059e-07	9.87813e-07	9.41857e-07	8.99187e-07	8.5816e-07	8.14867e-07	7.57293e-07	1.01071e-06	9.92233e-07	9.63333e-07	9.33017e-07	8.22573e-07	8.25123e-07	8.09597e-07	7.67493e-07	7.38933e-07	7.06917e-07	6.61073e-07
		384.86	1.64367e-06	1.45809e-06	1.37295e-06	1.25613e-06	1.15583e-06	1.1284e-06	1.0969e-06	1.02907e-06	9.24573e-07	8.8621e-07	8.25577e-07	1.18093e-06	1.15827e-06	1.1191e-06	1.0557e-06	9.894e-07	9.8311e-07	9.43557e-07	9.09557e-07	8.63543e-07	8.24273e-07	7.59673e-07	1.01207e-06	9.979e-07	9.74667e-07	9.27747e-07	8.1005e-07	8.09653e-07	7.905e-07	7.63187e-07	7.35873e-07	6.95753e-07	6.54953e-07
		384.87	1.67376e-06	1.44443e-06	1.37082e-06	1.24491e-06	1.15016e-06	1.12591e-06	1.09514e-06	1.02487e-06	9.265e-07	8.8978e-07	8.1617e-07	1.16065e-06	1.15062e-06	1.1091e-06	1.04771e-06	9.94557e-07	9.81977e-07	9.41743e-07	9.11937e-07	8.6734e-07	8.2433e-07	7.5854e-07	1.0349e-06	9.97333e-07	9.62767e-07	9.1001e-07	8.06707e-07	8.05403e-07	7.85173e-07	7.54913e-07	7.276e-07	6.85893e-07	6.46113e-07
		384.88	1.63325e-06	1.46172e-06	1.36649e-06	1.24871e-06	1.16801e-06	1.12619e-06	1.10783e-06	1.03938e-06	9.18397e-07	8.91253e-07	8.27447e-07	1.1781e-06	1.14076e-06	1.11248e-06	1.05338e-06	9.8498e-07	9.85943e-07	9.43273e-07	9.05703e-07	8.64337e-07	8.12713e-07	7.67267e-07	1.0026e-06	9.96767e-07	9.72967e-07	9.265e-07	8.05857e-07	8.2433e-07	7.9305e-07	7.6874e-07	7.43863e-07	7.04877e-07	6.60393e-07
		384.89	1.67116e-06	1.4471e-06	1.3674e-06	1.241e-06	1.15356e-06	1.13277e-06	1.09871e-06	1.00447e-06	9.2786e-07	8.76293e-07	8.08123e-07	1.14676e-06	1.15045e-06	1.10562e-06	1.05015e-06	9.9501e-07	9.81353e-07	9.38003e-07	8.98167e-07	8.69153e-07	8.23593e-07	7.5973e-07	1.02385e-06	1.01207e-06	9.70133e-07	9.20153e-07	8.007e-07	8.0954e-07	7.9339e-07	7.5021e-07	7.30433e-07	6.9666e-07	6.51043e-07
		384.9	1.663e-06	1.43911e-06	1.36995e-06	1.2414e-06	1.15793e-06	1.11548e-06	1.08165e-06	1.0115e-06	9.163e-07	8.8859e-07	7.72537e-07	1.17765e-06	1.14909e-06	1.10597e-06	1.04527e-06	9.8192e-07	9.71267e-07	9.2956e-07	8.8944e-07	8.5731e-07	8.06933e-07	7.49587e-07	1.04935e-06	9.95633e-07	9.724e-07	9.19473e-07	8.04553e-07	8.09257e-07	7.89367e-07	7.51853e-07	7.3593e-07	6.94337e-07	6.42827e-07
		384.91	1.68022e-06	1.46143e-06	1.37173e-06	1.24111e-06	1.1513e-06	1.1258e-06	1.09769e-06	1.00748e-06	9.2463e-07	8.7873e-07	7.47717e-07	1.16195e-06	1.18116e-06	1.10572e-06	1.05105e-06	9.93423e-07	9.8549e-07	9.45937e-07	8.97657e-07	8.62013e-07	8.2756e-07	7.66757e-07	1.0417e-06	1.00017e-06	9.59367e-07	9.25877e-07	8.00473e-07	8.11807e-07	7.91973e-07	7.4358e-07	7.3338e-07	6.987e-07	6.53027e-07
		384.92	1.64039e-06	1.45084e-06	1.36476e-06	1.24015e-06	1.15028e-06	1.12245e-06	1.08919e-06	1.00595e-06	9.24007e-07	8.78163e-07	7.7112e-07	1.1492e-06	1.16535e-06	1.10486e-06	1.04884e-06	9.81467e-07	9.83507e-07	9.4724e-07	8.89497e-07	8.62013e-07	8.07953e-07	7.55027e-07	9.9025e-07	9.95067e-07	9.74667e-07	9.13127e-07	7.922e-07	8.1311e-07	7.888e-07	7.50777e-07	7.38423e-07	6.9411e-07	6.562e-07
[truncated: 208 more rows]

## Sheet: Supplementary Figure 6(a)
Supplementary Figure 6(a)
[truncated: 95 more rows]

## Sheet: Supplementary Figure 6(b)
Supplementary Figure 6(b)
[truncated: 95 more rows]

[truncated: 4 more sheets: Supplementary Figure 6(c), Supplementary Figure 7, Supplementary Figure 8, Supplementary Figure 9]
